# Supplementary material for: The association of protein-bound methionine sulfoxide with proteomic basis for aging in beech seeds
Source: BMC Plant Biol. 2024 May 8;24:377. doi: 10.1186/s12870-024-05085-6 (PMC11077735; doi:10.1186/s12870-024-05085-6)
Supplement: Supplementary file 3 — Supplementary Material 3: Additional file 3: Table S1: The list of identified proteins in beech seeds during storage. Statistical calculations of log2 LFQ intensities of samples referring to short- and long-term stored seeds [file 12870_2024_5085_MOESM3_ESM.xlsx]

## Sheet: Arkusz1
Significant_Long term storedvsShort term stored_FDR0 05	Significant_Long term storedvsShort term stored_FDR0 01	adj P Val_Long term storedvsShort term stored_	logFC_Long term storedvsShort term stored_	Protein IDs	Majority protein IDs	Protein names	Gene names	log2 LFQ intensity Long term stored_rep1	log2 LFQ intensity Long term stored_rep2	log2 LFQ intensity Long term stored_rep3	log2 LFQ intensity Short term stored_rep1	log2 LFQ intensity Short term stored_rep2	log2 LFQ intensity Short term stored_rep3	t statistic_Long term storedvsShort term stored	P Value_Long term storedvsShort term stored
+	+	0.00081	4.56	A0A2N9I9C4;A0A5C7HDT7	A0A2N9I9C4	Uncharacterized protein;Uncharacterized protein	FSB_LOCUS50449;EZV62_019632	27.01	26.35	26.4	21.62	22.13	22.32	17.32	1.8e-06
+	+	0.00096	4.29	A0A2N9IHL9	A0A2N9IHL9	Epimerase domain-containing protein	FSB_LOCUS51425	26.52	26.18	27.1	22.25	22.1	22.56	16.2	2.8e-06
+	+	0.0037	3.27	A0A2N9IPU2	A0A2N9IPU2	Signal recognition particle receptor subunit beta	FSB_LOCUS54410	25.17	25.44	25.78	21.59	22.64	22.33	10.6	3.5e-05
+	+	0.0024	3.04	A0A2N9HQX0;A0A5C7IY95	A0A2N9HQX0	MFS domain-containing protein;4HBT domain-containing protein	FSB_LOCUS44388;EZV62_002836	24.5	25.22	25.09	21.63	22.25	21.79	11.85	1.8e-05
+	+	0.004	2.96	A0A2N9EII0;A0A2N9FZF7	A0A2N9EII0;A0A2N9FZF7	WD_REPEATS_REGION domain-containing protein;WD_REPEATS_REGION domain-containing protein	FSB_LOCUS2454;FSB_LOCUS20540	25.05	25.2	24.7	21.63	22.63	21.79	9.89	5.2e-05
+	+	0.0037	2.93	A0A2N9EAU0	A0A2N9EAU0	Uncharacterized protein	FSB_LOCUS3958	24.64	25.37	25.3	21.75	22.25	22.5	10.38	3.9e-05
+	+	0.0021	2.88	A0A2N9INN6	A0A2N9INN6	Uncharacterized protein	FSB_LOCUS55048	25.07	25.48	24.99	22.66	22.24	22.01	12.82	1.1e-05
+		0.012	2.8	A0A2N9G2J5	A0A2N9G2J5	Uncharacterized protein	FSB_LOCUS21431	24.41	25.2	24.22	21.31	22.56	21.54	6.89	0.00041
+	+	0.0037	2.56	A0A2N9I1K3;A0A2N9IW69	A0A2N9I1K3;A0A2N9IW69	Uncharacterized protein;Uncharacterized protein	FSB_LOCUS46087;FSB_LOCUS56275	25.54	24.85	24.75	22.4	22.32	22.74	10.18	4.4e-05
+	+	0.004	2.55	A0A2N9FS03;A0A5C7HW19;A0A5C7I5B4;A0A2N9G6R6;A0A5C7IJF6	A0A2N9FS03;A0A5C7HW19;A0A5C7I5B4;A0A2N9G6R6;A0A5C7IJF6	Histone H2A;Histone H2A;Histone H2A;Histone H2A;Histone H2A	FSB_LOCUS17406;EZV62_012686;EZV62_010730;FSB_LOCUS23037;EZV62_004144	24.74	25.11	25.29	22.95	22.12	22.41	9.8	5.5e-05
+	+	0.0092	2.54	A0A2N9HNT4	A0A2N9HNT4	60S acidic ribosomal protein P0	FSB_LOCUS43718	25.01	24.95	24.51	22.92	22.19	21.71	7.71	0.00022
+	+	0.0045	2.51	A0A2N9I8R2;A0A2N9I9V5;A0A5C7HCV0	A0A2N9I8R2	SHSP domain-containing protein;SHSP domain-containing protein;SHSP domain-containing protein	FSB_LOCUS48934;FSB_LOCUS48937;EZV62_020037	24.75	24.95	24.61	22.07	22.81	21.89	9.48	6.7e-05
+	+	0.0053	2.39	A0A5C7IFK6	A0A5C7IFK6	HATPase_c domain-containing protein	EZV62_009352	25.01	25.34	25.47	22.39	23.3	22.97	9.02	8.9e-05
+	+	0.0023	2.37	A0A2N9GST3	A0A2N9GST3	Uncharacterized protein	FSB_LOCUS30292	24.86	24.62	24.75	22.1	22.32	22.72	12.38	1.4e-05
+		0.016	2.32	A0A2N9INT6	A0A2N9INT6	Uncharacterized protein	FSB_LOCUS54384	25.05	23.88	24.17	21.61	22.07	22.46	6.38	0.00063
+		0.036	2.23	A0A5C7I868;A0A5C7I797	A0A5C7I868	Importin subunit alpha;IBB domain-containing protein	EZV62_006533;EZV62_006465	24.29	24.7	24.32	21.72	21.65	23.25	4.99	0.0023
+	+	0.0084	2.22	A0A2N9HU25;A0A5C7IXZ8;A0A5C7HNI1;A0A5C7HQM3;A0A2N9GTI3;A0A2N9ESS2	A0A2N9HU25;A0A5C7IXZ8;A0A5C7HNI1;A0A5C7HQM3;A0A2N9GTI3	AAA domain-containing protein;AAA domain-containing protein;WRKY domain-containing protein;Peptidase_M41 domain-containing protein;WRKY domain-containing protein;AAA domain-containing protein	FSB_LOCUS43420;EZV62_002689;EZV62_016459;EZV62_016455;FSB_LOCUS30670;FSB_LOCUS5506	24.6	24	24.18	22.55	21.93	21.64	7.9	0.00019
+	+	0.0037	2.2	A0A2N9E7L3	A0A2N9E7L3	Uncharacterized protein	FSB_LOCUS2839	24.59	24.44	25.14	22.51	22.68	22.39	10.24	4.2e-05
+		0.012	2.17	A0A2N9GDL7;A0A5C7HMB3	A0A2N9GDL7	Prolyl endopeptidase;Uncharacterized protein	FSB_LOCUS25594;EZV62_018739	24.65	23.68	23.62	21.89	22	21.55	6.98	0.00038
+		0.01	2.14	A0A2N9IVU7	A0A2N9IVU7	Ribosom_S30AE_C domain-containing protein	FSB_LOCUS56222	23.75	24.49	24.1	21.74	21.68	22.48	7.38	0.00028
+	+	0.0011	2.1	A0A2N9J8B5	A0A2N9J8B5	SHSP domain-containing protein	FSB_LOCUS60662	27.58	27.76	27.53	25.66	25.53	25.38	15.13	4.2e-06
+	+	0.0045	2.06	A0A2N9IBX7	A0A2N9IBX7	Thioredoxin domain-containing protein	FSB_LOCUS50114	24.61	25.02	24.3	22.71	22.66	22.4	9.51	6.6e-05
+	+	0.0084	2.05	A0A2N9FC41	A0A2N9FC41	Uncharacterized protein	FSB_LOCUS12236	25.42	24.85	25.16	22.7	23.07	23.53	7.85	0.0002
+		0.046	2.01	A0A2N9G951	A0A2N9G951	Uncharacterized protein	FSB_LOCUS23994	26.9	27.09	25.58	24.86	24.62	24.06	4.56	0.0036
		0.27	2	A0A5C7HMD0	A0A5C7HMD0	Thioredoxin-dependent peroxiredoxin	EZV62_015990	27.03	27.7	27.25	26.57	22.82	26.57	1.96	0.097
		0.19	1.99	Q39752;A0A5C7HLZ9;A0A2N9F8X3;A0A2N9HZB7;A0A5C1WQ80;A0A2N9I8E3	Q39752;A0A5C7HLZ9;A0A2N9F8X3;A0A2N9HZB7	Calmodulin;Uncharacterized protein;Uncharacterized protein;Calmodulin;Calmodulin (Fragment);Uncharacterized protein	CAMF1;EZV62_002012;FSB_LOCUS11202;FSB_LOCUS45307;cal;FSB_LOCUS48225	24.83	26.82	26.66	23.02	25.6	23.72	2.45	0.049
		0.012	1.98	A0A2N9GH45;A0A2N9FIQ9;A0A2N9ISG1;A0A2N9GT19;A0A2N9FDC1	A0A2N9GH45;A0A2N9FIQ9;A0A2N9ISG1;A0A2N9GT19	Uncharacterized protein;Uncharacterized protein;Uncharacterized protein;Integrase catalytic domain-containing protein;Uncharacterized protein	FSB_LOCUS26737;FSB_LOCUS15024;FSB_LOCUS54843;FSB_LOCUS33439;FSB_LOCUS13000	26.97	26.84	26.22	25.06	24.25	24.79	6.85	0.00042
		0.45	1.93	A0A2N9FIZ5	A0A2N9FIZ5	Uncharacterized protein	FSB_LOCUS14957	28.26	27.62	27.56	27.75	27.78	22.1	1.26	0.25
		0.092	1.91	A0A2N9F0L3;A0A5C7HB29	A0A2N9F0L3;A0A5C7HB29	Peptide-methionine (R)-S-oxide reductase;Peptide-methionine (R)-S-oxide reductase	FSB_LOCUS8291;EZV62_019363	25.02	24.55	24.44	22.05	24.04	22.18	3.49	0.012
		0.005	1.86	A0A2N9IWL5;A0A5C7I6U5	A0A2N9IWL5	SKP1-like protein;SKP1-like protein	FSB_LOCUS56532;EZV62_011742	26.88	26.89	26.33	24.73	25.03	24.75	9.24	7.7e-05
		0.038	1.84	A0A2N9F6G0;A0A5C7IX48	A0A2N9F6G0	Tr-type G domain-containing protein;Tr-type G domain-containing protein	FSB_LOCUS14399;EZV62_002267	24.12	24.73	24.14	22.07	23.29	22.1	4.87	0.0026
		0.0094	1.83	A0A5C7IX90	A0A5C7IX90	Uncharacterized protein	EZV62_002460	24.51	24.84	24.83	22.42	23.26	23.01	7.53	0.00025
		0.017	1.83	A0A2N9FPF9;A0A2N9F8P6	A0A2N9FPF9;A0A2N9F8P6	Uncharacterized protein;Uncharacterized protein	FSB_LOCUS20489;FSB_LOCUS11410	24.04	24.33	25.17	22.82	22.61	22.63	6.1	0.0008
		0.13	1.83	A0A2N9IE45	A0A2N9IE45	Uncharacterized protein	FSB_LOCUS50073	24.94	24.61	25.09	24.07	23.5	21.57	2.92	0.026
		0.011	1.81	A0A2N9IEM2	A0A2N9IEM2	Uncharacterized protein	FSB_LOCUS50395	24.14	24.22	23.8	22.48	22.52	21.75	7.14	0.00034
		0.0094	1.8	A0A2N9IKA4	A0A2N9IKA4	Uncharacterized protein	FSB_LOCUS52391	23.83	24.33	23.46	22.18	22.09	21.96	7.61	0.00023
		0.059	1.79	A0A2N9EMR0;A0A2N9FUY2	A0A2N9EMR0;A0A2N9FUY2	Xyloglucan endotransglucosylase/hydrolase;Xyloglucan endotransglucosylase/hydrolase	FSB_LOCUS3980;FSB_LOCUS18974	24.12	23.8	24.25	21.52	23.2	22.08	4.19	0.0054
		0.074	1.79	A0A2N9FXL1	A0A2N9FXL1	Uncharacterized protein	FSB_LOCUS19406	24.3	23.48	23.76	21.15	22.11	22.91	3.84	0.0081
		0.0094	1.78	A0A2N9H929	A0A2N9H929	Uncharacterized protein	FSB_LOCUS36073	24.36	25.1	24.33	22.79	22.73	22.92	7.55	0.00025
		0.033	1.78	A0A2N9H070	A0A2N9H070	ATP-synt_DE_N domain-containing protein	FSB_LOCUS33147	27.38	27.13	26.17	25.27	24.77	25.31	5.11	0.002
		0.04	1.76	A0A2N9GGX6	A0A2N9GGX6	Uncharacterized protein	FSB_LOCUS26562	24.61	24.22	23.63	22.51	22.9	21.77	4.78	0.0028
		0.0051	1.75	A0A2N9IE07;A0A5C7I729;A0A2N9IAQ5	A0A2N9IE07;A0A5C7I729	Uncharacterized protein;Uncharacterized protein;Uncharacterized protein	FSB_LOCUS50884;EZV62_011280;FSB_LOCUS50888	23.62	23.92	24.28	22.17	22.21	22.19	9.17	8.1e-05
		0.0094	1.75	A0A5C7J098	A0A5C7J098	MBD domain-containing protein	EZV62_002655	29.77	30.53	29.95	28.16	28.35	28.49	7.66	0.00023
		0.12	1.75	A0A2N9FLQ0;A0A2N9FMI5;Q39754	A0A2N9FLQ0;A0A2N9FMI5;Q39754	Uncharacterized protein;Uncharacterized protein;GRPF1	FSB_LOCUS15985;FSB_LOCUS15983;	24.23	25.01	25.39	24.34	22.49	22.55	3.07	0.021
		0.35	1.75	A0A2N9F779	A0A2N9F779	Uncharacterized protein	FSB_LOCUS10895	24.86	25.36	25.22	22.03	22.13	26.03	1.63	0.15
		0.012	1.72	A0A2N9HIR2;A0A5C7H482	A0A2N9HIR2	Uncharacterized protein;Uncharacterized protein	FSB_LOCUS39974;EZV62_024039	29.58	29.77	28.96	27.83	27.5	27.83	7.04	0.00036
		0.0094	1.69	A0A2N9FS48;A0A5C7HMY6;A0A5C7GXS3	A0A2N9FS48;A0A5C7HMY6;A0A5C7GXS3	Uncharacterized protein;Uncharacterized protein;Uncharacterized protein	FSB_LOCUS17633;EZV62_016008;EZV62_025172	25.96	26.34	26.01	24.49	24.73	24.02	7.54	0.00025
		0.019	1.69	A0A2N9EF15	A0A2N9EF15	Uncharacterized protein	FSB_LOCUS5448	23.54	24.19	24.45	22.56	22.01	22.56	5.91	0.00095
		0.17	1.69	A0A2N9I9S0	A0A2N9I9S0	Uncharacterized protein	FSB_LOCUS48493	26.28	24.75	24.82	24.5	23.93	22.35	2.55	0.043
		0.037	1.66	A0A2N9FMU0;A0A5C7H4S0	A0A2N9FMU0	Uncharacterized protein;Uncharacterized protein	FSB_LOCUS15956;EZV62_021167	24.93	23.69	24.22	22.81	22.29	22.77	4.91	0.0025
		0.23	1.65	A0A2N9JBU2;A0A5C7GYS8	A0A2N9JBU2;A0A5C7GYS8	UDP-glucuronate decarboxylase;UDP-glucuronate decarboxylase	FSB_LOCUS61966;EZV62_025626	25.09	25.16	24.99	25.2	23.1	21.99	2.15	0.074
		0.068	1.64	A0A2N9HA34;A0A2N9HE50;A0A2N9F879;A0A2N9G876;A0A2N9GNH2;A0A2N9GC29;A0A2N9FQ65	A0A2N9HA34;A0A2N9HE50;A0A2N9F879;A0A2N9G876;A0A2N9GNH2;A0A2N9GC29	Letm1 RBD domain-containing protein;Letm1 RBD domain-containing protein;LETM1 domain-containing protein;Letm1 RBD domain-containing protein;Letm1 RBD domain-containing protein;LETM1 domain-containing protein;LETM1 domain-containing protein	FSB_LOCUS36505;FSB_LOCUS40499;FSB_LOCUS15029;FSB_LOCUS26739;FSB_LOCUS28890;FSB_LOCUS24995;FSB_LOCUS17230	23.94	24.86	24.37	23.54	22.12	22.61	3.97	0.007
		0.28	1.64	A0A2N9J361	A0A2N9J361	Glutathione peroxidase	FSB_LOCUS58771	25.48	26.09	25.86	25.19	25.21	22.1	1.93	0.1
		0.041	1.62	A0A2N9H8Q2	A0A2N9H8Q2	Trehalase	FSB_LOCUS35846	23.61	23.65	23.5	21.27	22.65	21.99	4.73	0.003
		0.14	1.62	A0A2N9ICB5	A0A2N9ICB5	Uncharacterized protein	FSB_LOCUS49571	24.41	25.02	23.96	23.44	23.47	21.64	2.9	0.027
		0.24	1.6	A0A2N9EP13	A0A2N9EP13	Vesicle-fusing ATPase	FSB_LOCUS4196	24.84	24.86	25.2	22.76	25.17	22.16	2.12	0.077
		0.0057	1.59	A0A2N9HMM3	A0A2N9HMM3	tRNA_edit domain-containing protein	FSB_LOCUS40843	24.71	24.36	24.35	22.96	22.63	23.06	8.86	9.9e-05
		0.0024	1.58	A0A2N9HEI7;A0A5C7HZN2	A0A2N9HEI7;A0A5C7HZN2	Uncharacterized protein;Uncharacterized protein	FSB_LOCUS37881;EZV62_013688	24.35	24.33	24.53	22.84	22.92	22.7	11.99	1.7e-05
		0.096	1.58	A0A2N9F4Z7	A0A2N9F4Z7	Uncharacterized protein	FSB_LOCUS9801	24.28	25.25	24.83	23.09	24.08	22.44	3.45	0.013
		0.25	1.56	A0A2N9IKA2;A0A2N9HUG0;A0A2N9IU46;A0A2N9HQ75;A0A2N9IU54;A0A2N9IUR1	A0A2N9IKA2;A0A2N9HUG0;A0A2N9IU46;A0A2N9HQ75;A0A2N9IU54	Uncharacterized protein;Uncharacterized protein;Uncharacterized protein;RNase H domain-containing protein;Uncharacterized protein;Uncharacterized protein	FSB_LOCUS52780;FSB_LOCUS43226;FSB_LOCUS55787;FSB_LOCUS44168;FSB_LOCUS55797;FSB_LOCUS55781	24.77	25.4	25.39	25.44	22.63	22.82	2.06	0.084
		0.017	1.55	A0A2N9J3T2	A0A2N9J3T2	eIF2B_5 domain-containing protein	FSB_LOCUS59350	23.66	23.69	24.33	22.1	22.7	22.23	6.07	0.00082
		0.074	1.54	A0A2N9IYJ7;A0A2N9IY68;A0A2N9HB34;A0A5C7IBA8	A0A2N9IYJ7;A0A2N9IY68;A0A2N9HB34	Tubulin-specific chaperone A;Tubulin-specific chaperone A;Tubulin-folding cofactor A;Tubulin-specific chaperone A	FSB_LOCUS57111;FSB_LOCUS57116;FSB_LOCUS36855;EZV62_007772	23.95	25.03	24.81	23.26	23.53	22.38	3.85	0.008
		0.09	1.54	A0A2N9ITD0;A0A5C7GR75;A0A5C7GS17	A0A2N9ITD0	Uncharacterized protein;Uncharacterized protein;Uncharacterized protein	FSB_LOCUS55342;EZV62_026387;EZV62_026386	24.28	23.24	23.84	21.4	22.6	22.74	3.54	0.012
		0.09	1.53	A0A2N9J3Q6;A0A5C7HJH6	A0A2N9J3Q6;A0A5C7HJH6	(1->3)-beta-glucan endohydrolase;Glucan endo-1,3-beta-D-glucosidase	FSB_LOCUS59137;EZV62_018493	24.92	24.84	24.1	23.72	22.22	23.33	3.55	0.012
		0.34	1.53	A0A2N9HTK1;A0A5C7HB10;A0A2N9HSM8;A0A5C7HQM4;A0A2N9HRZ3;A0A5C7HA95	A0A2N9HTK1;A0A5C7HB10	PKS_ER domain-containing protein;PKS_ER domain-containing protein;PKS_ER domain-containing protein;PKS_ER domain-containing protein;PKS_ER domain-containing protein;PKS_ER domain-containing protein	FSB_LOCUS42916;EZV62_019410;FSB_LOCUS42910;EZV62_013936;FSB_LOCUS42914;EZV62_019409	25.28	25.61	25.79	25.1	21.77	25.2	1.66	0.15
		0.017	1.52	A0A2N9J4R9;A0A5C7GZM4	A0A2N9J4R9	Superoxide dismutase;Superoxide dismutase	FSB_LOCUS60348;EZV62_025864	28.49	28.14	27.92	26.31	26.6	27.08	6.11	0.00079
		0.0081	1.51	A0A2N9EH69;A0A5C7IM38;A0A5C7IM90	A0A2N9EH69	Cysteine proteinase inhibitor;Cysteine proteinase inhibitor;Cysteine proteinase inhibitor	FSB_LOCUS1913;EZV62_005165;EZV62_005173	24.44	24.84	24.51	22.82	23.28	23.16	8.18	0.00016
		0.14	1.49	A0A2N9ICE7;A0A5C7HJ91	A0A2N9ICE7	Dihydroorotate dehydrogenase (quinone), mitochondrial;Dihydroorotate dehydrogenase (quinone), mitochondrial	FSB_LOCUS49980;EZV62_018251	24.7	23.58	23.8	23.55	22.31	21.76	2.85	0.028
		0.29	1.47	A0A2N9I7U6	A0A2N9I7U6	Cytochrome c domain-containing protein	FSB_LOCUS47981	25.02	25.7	25.16	24.75	24.8	21.92	1.86	0.11
		0.014	1.44	A0A2N9GZQ5	A0A2N9GZQ5	Uncharacterized protein	FSB_LOCUS32753	27.72	27.74	28.19	26.54	26.68	26.1	6.65	0.0005
		0.17	1.44	A0A2N9J5E2;A0A5C7ILB1	A0A2N9J5E2;A0A5C7ILB1	Pyridoxal kinase;Pyridoxal kinase	FSB_LOCUS60284;EZV62_004910	24.13	24.11	25.2	23.65	21.91	23.56	2.61	0.039
		0.0072	1.43	A0A2N9FLD9;A0A5C7HZ14	A0A2N9FLD9	NAD(P)-bd_dom domain-containing protein;NAD(P)-bd_dom domain-containing protein	FSB_LOCUS15436;EZV62_013690	26.55	26.21	26.1	24.89	24.69	24.98	8.42	0.00013
		0.47	1.42	A0A5C7H1J7	A0A5C7H1J7	Uncharacterized protein	EZV62_023372	26.83	26.47	27.12	26.77	26.83	22.56	1.23	0.26
		0.1	1.41	A0A2N9J8C7;A0A2N9J6F2	A0A2N9J8C7	Metallophos domain-containing protein;Uncharacterized protein	FSB_LOCUS60675;FSB_LOCUS60674	23.84	24.44	25.38	22.69	23.27	23.48	3.32	0.015
		0.15	1.41	A0A2N9G9J2	A0A2N9G9J2	Endoplasmic reticulum transmembrane protein	FSB_LOCUS24022	25.05	25.44	25.5	24.57	22.74	24.46	2.8	0.03
		0.023	1.39	A0A2N9F659;A0A2N9HEP4	A0A2N9F659;A0A2N9HEP4	zf-RVT domain-containing protein;Uncharacterized protein	FSB_LOCUS10146;FSB_LOCUS38095	26.74	26.8	27.4	25.54	25.92	25.32	5.61	0.0012
		0.15	1.39	A0A2N9FA31	A0A2N9FA31	Glycine cleavage system H protein	FSB_LOCUS11581	23.99	25.6	24.02	23.46	23.37	22.59	2.82	0.03
		0.018	1.38	A0A2N9IMA5	A0A2N9IMA5	Uncharacterized protein	FSB_LOCUS53095	26.36	26.74	26.18	24.77	25.41	24.96	6	0.00087
		0.027	1.38	A0A5C7HV27;A0A2N9EQS4;A0A2N9HE12	A0A5C7HV27;A0A2N9EQS4;A0A2N9HE12	(3R)-hydroxymyristoyl-[acyl-carrier-protein] dehydratase;Uncharacterized protein;Uncharacterized protein	EZV62_015212;FSB_LOCUS4943;FSB_LOCUS40458	25.47	26.15	26.34	24.61	24.41	24.81	5.38	0.0016
		0.44	1.37	A0A2N9F608	A0A2N9F608	Protein-methionine-S-oxide reductase	FSB_LOCUS10417	24.65	25.86	25.51	25.26	21.47	25.17	1.3	0.24
		0.012	1.36	A0A2N9FKQ0	A0A2N9FKQ0	CS domain-containing protein	FSB_LOCUS15744	26.08	26.61	26.37	25.06	25.2	24.74	6.82	0.00043
		0.054	1.36	A0A2N9G8X8;A0A5C7IJ82;A0A5C7IJS7	A0A2N9G8X8	Ubiquitin receptor RAD23;Uncharacterized protein;Uncharacterized protein	FSB_LOCUS23855;EZV62_004372;EZV62_004373	23.54	24.06	23	22	21.93	22.58	4.31	0.0048
		0.17	1.36	A0A2N9I5T9;A0A5C7HE03	A0A2N9I5T9;A0A5C7HE03	Uncharacterized protein;Uncharacterized protein	FSB_LOCUS47670;EZV62_020639	25.03	24.6	24.4	23.96	22.08	23.9	2.57	0.041
		0.13	1.35	A0A2N9F3V9	A0A2N9F3V9	AAA domain-containing protein	FSB_LOCUS9562	24.23	23.86	23.58	22.06	21.96	23.59	2.92	0.026
		0.18	1.35	A0A2N9IYN6	A0A2N9IYN6	ACB domain-containing protein	FSB_LOCUS58329	24.06	23.93	23.23	23.58	21.59	22.02	2.49	0.046
		0.27	1.35	A0A2N9HD76	A0A2N9HD76	Protein kinase domain-containing protein	FSB_LOCUS40188	24.4	23.66	24.37	21.77	24.41	22.21	1.94	0.099
		0.37	1.35	A0A2N9FGT1;A0A5C7H7X9;A0A5C7HUD4;A0A2N9HKI1	A0A2N9FGT1;A0A5C7H7X9;A0A5C7HUD4	Uncharacterized protein;Uncharacterized protein;Uncharacterized protein;Uncharacterized protein	FSB_LOCUS13971;EZV62_022249;EZV62_014962;FSB_LOCUS42568	25.35	25.81	25.46	22.05	25.2	25.33	1.54	0.17
		0.016	1.33	Q9ZRU8;A0A2N9EMR3;A0A2N9HG67;A0A2N9EZT5;A0A2N9EMQ8;A0A2N9HAV9;A0A2N9EZ67;A0A2N9EZ65	Q9ZRU8	Stress and pathogenesis-related protein;Uncharacterized protein;Bet_v_1 domain-containing protein;Bet_v_1 domain-containing protein;Bet_v_1 domain-containing protein;Bet_v_1 domain-containing protein;Bet_v_1 domain-containing protein;Bet_v_1 domain-containing protein	PR1;FSB_LOCUS8018;FSB_LOCUS38605;FSB_LOCUS8021;FSB_LOCUS8019;FSB_LOCUS39388;FSB_LOCUS8024;FSB_LOCUS8015	26.37	26.5	25.77	24.88	24.93	24.86	6.23	0.00071
		0.076	1.33	A0A2N9EPX0	A0A2N9EPX0	Uncharacterized protein	FSB_LOCUS4737	25.54	26.73	26.63	25.02	24.67	25.22	3.79	0.0086
		0.014	1.32	A0A2N9FQ88	A0A2N9FQ88	Uncharacterized protein	FSB_LOCUS17132	25.57	26.12	26.01	24.76	24.37	24.63	6.64	0.0005
		0.016	1.32	A0A2N9HW32;A0A2N9ETL7	A0A2N9HW32	Uncharacterized protein;Uncharacterized protein	FSB_LOCUS44424;FSB_LOCUS10029	25.09	24.72	24.47	23.18	23.62	23.52	6.27	0.00069
		0.46	1.32	A0A2N9HPT2;A0A2N9HQL1;A0A2N9HIA9	A0A2N9HPT2;A0A2N9HQL1;A0A2N9HIA9	Uncharacterized protein;Uncharacterized protein;Uncharacterized protein	FSB_LOCUS41857;FSB_LOCUS41856;FSB_LOCUS41858	26.21	24.92	25.23	21.68	25.09	25.65	1.25	0.26
		0.011	1.31	Q9FF05;Q9FF04;A0A2N9EQP2	Q9FF05	Osmotin-like protein (Fragment);Osmotin-like protein (Fragment);Uncharacterized protein	olp;olp2;FSB_LOCUS4975	26.87	27.39	27.31	25.76	26.04	25.85	7.14	0.00034
		0.14	1.31	A0A2N9GEA3	A0A2N9GEA3	FeThRed_A domain-containing protein	FSB_LOCUS25581	23.29	23.64	24.7	22.84	23	21.86	2.84	0.029
		0.016	1.28	A0A2N9EFC7;A0A5C7HT74;A0A2N9ES43;A0A2N9J297;A0A2N9I8K6;A0A5C7HTD2	A0A2N9EFC7	PKS_ER domain-containing protein;PKS_ER domain-containing protein;PKS_ER domain-containing protein;PKS_ER domain-containing protein;PKS_ER domain-containing protein;PKS_ER domain-containing protein	FSB_LOCUS5558;EZV62_014631;FSB_LOCUS5550;FSB_LOCUS58800;FSB_LOCUS48241;EZV62_014627	27.22	27.66	27.37	25.94	26.45	26.02	6.4	0.00061
		0.064	1.28	A0A5C7HBM6	A0A5C7HBM6	Ribosomal_L6e_N domain-containing protein	EZV62_019759	27.87	27.19	27.67	26.33	26.8	25.75	4.1	0.006
		0.16	1.28	A0A2N9HR01;A0A5C7IL99	A0A2N9HR01	BRCC36_C domain-containing protein;MPN domain-containing protein	FSB_LOCUS42065;EZV62_004181	23.08	24.08	24.24	23.4	21.85	22.29	2.65	0.037
		0.3	1.27	A0A2N9GEF3	A0A2N9GEF3	Uncharacterized protein	FSB_LOCUS25757	23.91	24.14	23.82	24.37	21.72	21.96	1.83	0.12
		0.35	1.27	A0A2N9F462	A0A2N9F462	Eukaryotic translation initiation factor 4C	FSB_LOCUS9804	25.64	26.21	25.84	22.72	25.56	25.6	1.61	0.16
		0.07	1.26	A0A2N9J6V8	A0A2N9J6V8	Uncharacterized protein	FSB_LOCUS60460	26.71	27.11	27.97	25.9	26.1	26.02	3.9	0.0076
		0.096	1.26	A0A2N9FY56;A0A2N9H1N7;A0A2N9H998;A0A2N9FY52;A0A2N9G8V5;A0A2N9I9Z6	A0A2N9FY56;A0A2N9H1N7;A0A2N9H998;A0A2N9FY52;A0A2N9G8V5	Chitin-binding type-1 domain-containing protein;Glyco_hydro_19_cat domain-containing protein;Chitin-binding type-1 domain-containing protein;Chitin-binding type-1 domain-containing protein;Uncharacterized protein;Chitin-binding type-1 domain-containing protein	FSB_LOCUS23429;FSB_LOCUS36319;FSB_LOCUS36320;FSB_LOCUS23428;FSB_LOCUS23426;FSB_LOCUS48751	24.48	24.48	23.52	23.08	22.32	23.28	3.44	0.013
		0.037	1.25	A0A2N9ECL4	A0A2N9ECL4	Uncharacterized protein	FSB_LOCUS320	24.93	25.71	25.47	24.29	24.3	23.77	4.87	0.0026
		0.094	1.25	A0A2N9J0Z7	A0A2N9J0Z7	Uncharacterized protein	FSB_LOCUS58137	23.53	23.94	23.94	22.82	21.76	23.08	3.47	0.013
		0.26	1.25	A0A2N9F290;A0A2N9F870	A0A2N9F290	Uncharacterized protein;CCHC-type domain-containing protein	FSB_LOCUS9012;FSB_LOCUS10963	25.51	23.33	24.92	24.13	23	22.87	2.01	0.09
		0.2	1.24	A0A2N9GVQ3;A0A5C7H2X2	A0A2N9GVQ3;A0A5C7H2X2	ATP-dependent Clp protease proteolytic subunit;ATP-dependent Clp protease proteolytic subunit	FSB_LOCUS29053;EZV62_023751	24.2	24.26	24.13	22.01	24.17	22.68	2.35	0.056
		0.29	1.22	A0A2N9F1Q8	A0A2N9F1Q8	Peroxidase	FSB_LOCUS12798	24.43	22.77	22.91	22.61	22.86	20.99	1.88	0.11
		0.11	1.21	A0A2N9FQC4	A0A2N9FQC4	WHy domain-containing protein	FSB_LOCUS17041	24.08	24.54	24.91	23.33	23.93	22.64	3.24	0.017
		0.45	1.21	A0A2N9GQ66	A0A2N9GQ66	Ubiquitin receptor RAD23	FSB_LOCUS29515	25.88	26.23	26.31	26.26	25.9	22.63	1.28	0.25
		0.049	1.19	A0A2N9G4U5	A0A2N9G4U5	Uncharacterized protein	FSB_LOCUS22281	23.99	23.45	23.29	22.55	22.64	21.95	4.46	0.004
		0.096	1.19	A0A2N9EF37	A0A2N9EF37	H/ACA ribonucleoprotein complex subunit	FSB_LOCUS1247	27.56	26.19	27.12	25.74	25.87	25.7	3.44	0.013
		0.22	1.19	A0A2N9HCL1	A0A2N9HCL1	PPIase cyclophilin-type domain-containing protein	FSB_LOCUS39979	24.94	24.84	24.86	22.43	24.52	24.14	2.25	0.065
		0.24	1.19	A0A2N9H7P8	A0A2N9H7P8	Uncharacterized protein	FSB_LOCUS38328	24.79	24.12	23.62	21.76	23.58	23.61	2.08	0.082
		0.016	1.18	A0A2N9I614	A0A2N9I614	TCTP domain-containing protein	FSB_LOCUS49328	28.1	28.23	27.95	27.24	26.68	26.83	6.35	0.00064
		0.006	1.17	A0A2N9ITZ6	A0A2N9ITZ6	Uncharacterized protein	FSB_LOCUS56778	23.24	23.43	23.37	22.31	22.06	22.17	8.76	0.00011
		0.0094	1.17	A0A2N9E1B2	A0A2N9E1B2	Reticulon-like protein	FSB_LOCUS488	25.41	25.78	25.63	24.46	24.28	24.56	7.56	0.00024
		0.011	1.17	A0A2N9HQV2;A0A2N9FJE3	A0A2N9HQV2;A0A2N9FJE3	4Fe-4S ferredoxin-type domain-containing protein;Uncharacterized protein	FSB_LOCUS41923;FSB_LOCUS14776	25.71	25.56	25.28	24.34	24.2	24.5	7.14	0.00034
		0.38	1.17	A0A2N9FGB5	A0A2N9FGB5	UBX domain-containing protein	FSB_LOCUS13833	24.94	25.1	25.17	21.98	24.77	24.95	1.49	0.19
		0.013	1.15	A0A2N9HZ34	A0A2N9HZ34	FAS1 domain-containing protein	FSB_LOCUS44886	24.79	25.08	24.67	23.88	23.51	23.7	6.71	0.00047
		0.035	1.15	A0A2N9HDW7	A0A2N9HDW7	Uncharacterized protein	FSB_LOCUS37752	23.84	23.16	23.13	22.04	22.3	22.36	5	0.0023
		0.076	1.15	A0A2N9GG02;A0A2N9GFA3;A0A2N9EFS2	A0A2N9GG02;A0A2N9GFA3;A0A2N9EFS2	Uncharacterized protein;Uncharacterized protein;Uncharacterized protein	FSB_LOCUS25966;FSB_LOCUS25971;FSB_LOCUS1497	23.73	23.48	23.6	21.96	23.11	22.31	3.81	0.0084
		0.082	1.15	A0A5C7GZ05	A0A5C7GZ05	Uncharacterized protein	EZV62_025644	28.85	29.42	28.69	27.46	27.64	28.4	3.67	0.0099
		0.012	1.14	A0A2N9FPV3	A0A2N9FPV3	Uncharacterized protein	FSB_LOCUS16871	24.1	24.33	23.96	23.07	23.12	22.78	6.95	0.00039
		0.038	1.14	A0A2N9F237;A0A2N9F2J2	A0A2N9F237;A0A2N9F2J2	Uncharacterized protein;Uncharacterized protein	FSB_LOCUS8811;FSB_LOCUS9204	25.13	25.8	25.01	24.14	24.06	24.33	4.85	0.0026
		0.0083	1.13	A0A2N9IV89	A0A2N9IV89	Uncharacterized protein	FSB_LOCUS56157	24.13	23.94	24.28	22.98	22.93	23.06	8.11	0.00016
		0.037	1.12	A0A2N9H8Q1	A0A2N9H8Q1	Uncharacterized protein	FSB_LOCUS38658	31.21	31.94	31.24	30.47	30.33	30.23	4.93	0.0024
		0.16	1.12	A0A2N9EI18	A0A2N9EI18	TRUD domain-containing protein	FSB_LOCUS2294	24.74	25.12	24.43	22.73	24.18	24.03	2.67	0.036
		0.3	1.12	A0A2N9GHQ7	A0A2N9GHQ7	ENTH domain-containing protein	FSB_LOCUS26723	24.83	23.95	24.62	22.35	23.02	24.68	1.83	0.11
		0.032	1.11	A0A2N9HTI5;A0A5C7I142	A0A2N9HTI5	AA_kinase domain-containing protein;AA_kinase domain-containing protein	FSB_LOCUS45229;EZV62_013779	25.17	24.51	25.03	23.59	23.98	23.81	5.16	0.0019
		0.37	1.11	A0A2N9FNY3;A0A5C7I6A8;A0A2N9IAZ6	A0A2N9FNY3;A0A5C7I6A8	Fructose-bisphosphate aldolase;Fructose-bisphosphate aldolase;Fructose-bisphosphate aldolase	FSB_LOCUS16727;EZV62_011649;FSB_LOCUS49135	24.81	25.3	25.09	22.22	24.63	25.01	1.54	0.17
		0.43	1.11	A0A2N9EPQ0;A0A5C7I808;A0A2N9J2S3;A0A5C7H6Z7	A0A2N9EPQ0;A0A5C7I808;A0A2N9J2S3;A0A5C7H6Z7	Uncharacterized protein;Protein RER1;Protein RER1;Protein RER1	FSB_LOCUS4436;EZV62_011570;FSB_LOCUS59688;EZV62_021371	24.58	24.07	24.62	23.85	21.38	24.71	1.35	0.22
		0.012	1.1	A0A2N9FEA0;A0A5C7H347;A0A5C7H1M0	A0A2N9FEA0	UDP-glucose 4-epimerase;UDP-glucose 4-epimerase;NAD(P)-bd_dom domain-containing protein	FSB_LOCUS13350;EZV62_023200;EZV62_023199	26.01	25.94	26.11	24.66	25.08	25.02	6.9	0.00041
		0.059	1.1	A0A2N9GEX5;A0A2N9GJP5;A0A5C7IN12;A0A5C7IM48	A0A2N9GEX5;A0A2N9GJP5	J domain-containing protein;J domain-containing protein;J domain-containing protein;J domain-containing protein	FSB_LOCUS25872;FSB_LOCUS27541;EZV62_005423;EZV62_005422	24.22	23.78	23.68	22.31	22.92	23.13	4.2	0.0053
		0.29	1.1	A0A2N9HYE9;A0A2N9EIY2;A0A5C7HFX4	A0A2N9HYE9	DUF1296 domain-containing protein;DUF1296 domain-containing protein;DUF1296 domain-containing protein	FSB_LOCUS44665;FSB_LOCUS2655;EZV62_020831	23.32	24.12	23.93	23.38	23.35	21.33	1.87	0.11
		0.44	1.1	A0A5C7IR41;A0A2N9IQ00	A0A5C7IR41;A0A2N9IQ00	Prefoldin subunit 3;Uncharacterized protein	EZV62_000147;FSB_LOCUS54101	24.67	25.71	26.1	25.73	22.52	24.91	1.29	0.24
		0.3	1.08	A0A2N9F4G9	A0A2N9F4G9	Uncharacterized protein	FSB_LOCUS9782	23.81	24.11	24.02	23.77	21.47	23.46	1.81	0.12
		0.32	1.08	A0A2N9H7P1;A0A5C7IW14	A0A2N9H7P1	Lysine--tRNA ligase;Lysine--tRNA ligase	FSB_LOCUS36004;EZV62_001643	24.04	23.4	24.04	23.4	23.53	21.31	1.75	0.13
		0.49	1.08	A0A2N9EK28	A0A2N9EK28	Clathrin light chain	FSB_LOCUS2811	25.71	25.83	25.42	22.3	25.75	25.68	1.16	0.29
		0.037	1.07	A0A2N9IGF8	A0A2N9IGF8	LRRNT_2 domain-containing protein	FSB_LOCUS29677	26.47	25.67	26.13	24.94	25.03	25.08	4.91	0.0025
		0.042	1.07	A0A2N9EUI9	A0A2N9EUI9	Phytocyanin domain-containing protein	FSB_LOCUS10338	27.25	27.66	27.9	26.85	26.32	26.42	4.7	0.0031
		0.056	1.07	A0A2N9GQX5	A0A2N9GQX5	HIT domain-containing protein	FSB_LOCUS29785	26.26	27.03	27.04	25.6	25.6	25.91	4.27	0.0049
		0.13	1.07	A0A2N9HMG3;A0A2N9H7J9	A0A2N9HMG3	AB hydrolase-1 domain-containing protein;AB hydrolase-1 domain-containing protein	FSB_LOCUS43229;FSB_LOCUS35416	24.95	24.9	24.78	24.42	24.03	22.97	2.91	0.026
		0.15	1.07	A0A2N9GY38;A0A2N9EUC9	A0A2N9GY38	Reverse transcriptase domain-containing protein;Uncharacterized protein	FSB_LOCUS35098;FSB_LOCUS6153	26.72	27.12	25.78	25.44	25.9	25.06	2.74	0.033
		0.25	1.07	A0A5C7HBQ9;A0A5C7HAG8;A0A2N9HMY6;A0A2N9GNI5;A0A2N9ECE3	A0A5C7HBQ9;A0A5C7HAG8;A0A2N9HMY6;A0A2N9GNI5;A0A2N9ECE3	Probable tRNA N6-adenosine threonylcarbamoyltransferase;Probable tRNA N6-adenosine threonylcarbamoyltransferase;N6-L-threonylcarbamoyladenine synthase;Probable tRNA N6-adenosine threonylcarbamoyltransferase;Probable tRNA N6-adenosine threonylcarbamoyltransferase	GCP2;GCP2;FSB_LOCUS41190;GCP2;GCP2	23.57	23.57	24.2	23.07	23.54	21.54	2.03	0.087
		0.36	1.07	A0A2N9IKK8	A0A2N9IKK8	HYPK_UBA domain-containing protein	FSB_LOCUS54078	24.17	24.17	24.01	22.33	24.72	22.11	1.56	0.17
		0.018	1.06	A0A2N9F3M4;A0A2N9GHA7;A0A5C7H3L6	A0A2N9F3M4;A0A2N9GHA7	Ribonucloprotein;Ribonucloprotein;Ribonucloprotein	FSB_LOCUS9635;FSB_LOCUS26573;EZV62_024082	26.96	26.9	27.04	26.11	26.03	25.58	6.04	0.00084
		0.17	1.06	A0A2N9HQQ9	A0A2N9HQQ9	Uncharacterized protein	FSB_LOCUS41851	23.54	24.53	23.52	23.03	23.28	22.11	2.58	0.041
		0.34	1.05	A0A2N9IYR5;A0A5C7INE0	A0A2N9IYR5	MFS domain-containing protein;MFS domain-containing protein	FSB_LOCUS57336;EZV62_004997	23.95	24.19	23.9	21.64	22.93	24.32	1.65	0.15
		0.0083	1.04	A0A2N9EXU2;A0A5C7IBP2	A0A2N9EXU2	Uncharacterized protein;Uncharacterized protein	FSB_LOCUS7545;EZV62_008055	27.81	27.96	27.83	26.93	26.85	26.69	8	0.00018
		0.13	1.04	A0A2N9ESZ0;A0A5C7GUV2;A0A2N9GI75	A0A2N9ESZ0;A0A5C7GUV2	Small nuclear ribonucleoprotein-associated protein;Sm domain-containing protein;Uncharacterized protein	FSB_LOCUS5576;EZV62_027521;FSB_LOCUS27184	25.97	25.91	26.73	25.52	25.41	24.56	3.03	0.022
		0.35	1.04	A0A2N9I8Q1	A0A2N9I8Q1	FHA domain-containing protein	FSB_LOCUS48335	23.75	24.15	23.89	23.73	23.58	21.35	1.64	0.15
		0.26	1.03	A0A2N9GQA7;A0A2N9IMS6	A0A2N9GQA7	Uncharacterized protein;Uncharacterized protein	FSB_LOCUS29403;FSB_LOCUS53322	23.81	23.84	24.01	21.93	24.02	22.64	2.02	0.089
		0.029	1.02	A0A2N9J0W3;A0A2N9J0J2;A0A5C7HCH6;A0A2N9J4E6	A0A2N9J0W3	Uncharacterized protein;Ribosomal_L12 domain-containing protein;Uncharacterized protein;Integrase catalytic domain-containing protein	FSB_LOCUS57833;FSB_LOCUS57831;EZV62_019930;FSB_LOCUS59336	25.88	26.36	26.47	25.33	25.25	25.08	5.31	0.0017
		0.069	1.02	A0A2N9H6I3	A0A2N9H6I3	FAA_hydrolase domain-containing protein	FSB_LOCUS35397	25.69	26.65	26.41	25.22	25.29	25.17	3.94	0.0072
		0.17	1.02	A0A2N9IHT2;A0A2N9HRD8	A0A2N9IHT2;A0A2N9HRD8	Phosphotransferase;Phosphotransferase	FSB_LOCUS51747;FSB_LOCUS42714	24.6	24.01	23.94	22.32	23.52	23.66	2.55	0.042
		0.33	1.02	A0A2N9J519;A0A2N9FVL7;A0A5C7HZ43	A0A2N9J519;A0A2N9FVL7	Reverse transcriptase domain-containing protein;Beta-adaptin-like protein;Beta-adaptin-like protein	FSB_LOCUS59313;FSB_LOCUS19214;EZV62_013411	23.88	23.73	24.52	24.33	22.75	22.01	1.7	0.14
		0.17	1.01	A0A2N9HXV9;A0A5C7IY94	A0A2N9HXV9	Uncharacterized protein;Uncharacterized protein	FSB_LOCUS44393;EZV62_002830	23.65	22.84	22.81	22.71	21.42	22.15	2.58	0.041
		0.052	1	A0A2N9EW52;A0A5C7HND8;A0A2N9EV42	A0A2N9EW52	V-type proton ATPase subunit G;V-type proton ATPase subunit G;V-type proton ATPase subunit G	FSB_LOCUS6716;EZV62_016340;FSB_LOCUS43645	27.75	27.91	27.39	27.03	26.36	26.66	4.4	0.0043
		0.32	1	A0A2N9F2I8	A0A2N9F2I8	Uncharacterized protein	FSB_LOCUS8896	23.73	24.07	23.81	23.28	21.52	23.8	1.75	0.13
		0.52	1	A0A2N9F8V8;A0A5C7H0I6;A0A2N9G649	A0A2N9F8V8	Uncharacterized protein;PDZ_3 domain-containing protein;PDZ_3 domain-containing protein	FSB_LOCUS15239;EZV62_022841;FSB_LOCUS26009	24.55	24.13	24.51	24.51	24.54	21.15	1.08	0.32
		0.21	0.99	A0A2N9J4K6	A0A2N9J4K6	U2 snRNP auxiliary factor large subunit	FSB_LOCUS59406	24.65	24.09	23.89	23.6	22.32	23.74	2.34	0.057
		0.023	0.98	A0A2N9ETF4;A0A5C7GW30;A0A5C7HTM4	A0A2N9ETF4;A0A5C7GW30	AAA domain-containing protein;AAA domain-containing protein;AAA domain-containing protein	FSB_LOCUS5736;EZV62_024582;EZV62_014229	23.92	23.75	23.78	22.56	22.82	23.12	5.59	0.0013
		0.043	0.98	A0A2N9EQH6	A0A2N9EQH6	Uncharacterized protein	FSB_LOCUS4974	27.26	27.08	27.51	25.94	26.43	26.53	4.65	0.0033
		0.045	0.98	A0A5C7IWU0	A0A5C7IWU0	Superoxide dismutase [Cu-Zn]	EZV62_002346	28.12	28.86	28.27	27.4	27.49	27.42	4.58	0.0035
		0.048	0.98	A0A2N9F5C5	A0A2N9F5C5	NAC-A/B domain-containing protein	FSB_LOCUS10214	28.72	28.67	28.97	27.81	28.18	27.43	4.5	0.0038
		0.41	0.98	A0A2N9FKR0;A0A5C7ILA3	A0A2N9FKR0	FPG_CAT domain-containing protein;FPG_CAT domain-containing protein	FSB_LOCUS19249;EZV62_004337	24.96	23.9	23.16	22.43	24.4	22.24	1.39	0.21
		0.016	0.97	A0A2N9I1I5;A0A2N9HZ89;A0A2N9I149;A0A5C7IBK9;A0A5C7IC65;A0A5C7ID11	A0A2N9I1I5;A0A2N9HZ89	Uncharacterized protein;Uncharacterized protein;Bulb-type lectin domain-containing protein;Uncharacterized protein;Bulb-type lectin domain-containing protein;Bulb-type lectin domain-containing protein	FSB_LOCUS45613;FSB_LOCUS45614;FSB_LOCUS45612;EZV62_008015;EZV62_008016;EZV62_008017	27.41	27.52	27.31	26.32	26.32	26.69	6.24	0.00071
		0.084	0.97	A0A5C7I264;A0A5C7HH11;A0A2N9IDU0;A0A2N9E6E9;A0A5C7HCP9;A0A5C7IQ90;A0A2N9FF54;A0A5C7HQQ0;A0A2N9FV52	A0A5C7I264;A0A5C7HH11;A0A2N9IDU0;A0A2N9E6E9;A0A5C7HCP9;A0A5C7IQ90	Uncharacterized protein;Uncharacterized protein;Uncharacterized protein;Uncharacterized protein;Uncharacterized protein;Uncharacterized protein;Uncharacterized protein;Uncharacterized protein;Uncharacterized protein	EZV62_010244;EZV62_017594;FSB_LOCUS50071;FSB_LOCUS2409;EZV62_019933;EZV62_000040;FSB_LOCUS13286;EZV62_013944;FSB_LOCUS18945	27.38	27.54	28.1	27.08	26.67	26.38	3.63	0.01
		0.23	0.97	A0A2N9GX76;A0A2N9HXU2	A0A2N9GX76;A0A2N9HXU2	PAP_fibrillin domain-containing protein;PAP_fibrillin domain-containing protein	FSB_LOCUS31806;FSB_LOCUS44406	24.65	22.97	23.36	22.72	22.99	22.35	2.17	0.072
		0.016	0.96	A0A2N9HGP1;A0A2N9HHA0	A0A2N9HGP1	SHSP domain-containing protein;SHSP domain-containing protein	FSB_LOCUS39184;FSB_LOCUS39180	28.6	28.41	28.75	27.5	27.59	27.8	6.25	0.0007
		0.064	0.96	A0A5C7H7C9	A0A5C7H7C9	Peptidase_S9 domain-containing protein	EZV62_021521	26.51	26.1	26.19	25.11	25.76	25.05	4.08	0.0062
		0.11	0.96	A0A2N9EXT3	A0A2N9EXT3	Uncharacterized protein	FSB_LOCUS7246	26.02	24.93	25.3	24.37	24.68	24.31	3.25	0.017
		0.17	0.96	A0A2N9GVF0	A0A2N9GVF0	Uncharacterized protein	FSB_LOCUS31202	23.95	23.53	24.01	23.66	22.25	22.69	2.58	0.041
		0.037	0.95	A0A2N9J3S3;A0A2N9HMY5	A0A2N9J3S3;A0A2N9HMY5	Uncharacterized protein;Uncharacterized protein	FSB_LOCUS60019;FSB_LOCUS41217	27.74	27.26	27.13	26.31	26.44	26.53	4.91	0.0025
		0.068	0.95	A0A2N9I1W0	A0A2N9I1W0	Uncharacterized protein	FSB_LOCUS46524	29.74	29.08	29.15	28.2	28.69	28.24	3.98	0.0069
		0.025	0.94	A0A2N9EI39;A0A2N9EGK6;A0A5C7ICA2;A0A5C7GSB4;REV__A0A2N9GVI1	A0A2N9EI39;A0A2N9EGK6;A0A5C7ICA2	Plug_translocon domain-containing protein;Plug_translocon domain-containing protein;Plug_translocon domain-containing protein;Plug_translocon domain-containing protein	FSB_LOCUS2314;FSB_LOCUS1683;EZV62_007980;EZV62_026955	26.25	26.46	26.03	25.42	25.09	25.41	5.46	0.0014
		0.037	0.94	A0A2N9GGE1	A0A2N9GGE1	SHSP domain-containing protein	FSB_LOCUS26544	27.01	27.42	27.42	26.55	26.38	26.1	4.95	0.0024
		0.21	0.94	A0A2N9I714;A0A2N9IPR7	A0A2N9I714;A0A2N9IPR7	Uncharacterized protein;Uncharacterized protein	FSB_LOCUS48324;FSB_LOCUS53975	24.44	24.57	24.41	23.94	22.57	24.09	2.31	0.059
		0.23	0.94	A0A2N9IRX1	A0A2N9IRX1	Ubiquitin thioesterase	FSB_LOCUS55474	24.94	24.99	24.55	24.53	24.24	22.89	2.16	0.073
		0.41	0.94	A0A2N9G3J6;A0A5C7HMP4;A0A5C7IYZ4	A0A2N9G3J6;A0A5C7HMP4	RAB6-interacting golgin;RAB6-interacting golgin;RAB6-interacting golgin	FSB_LOCUS21792;EZV62_016156;EZV62_002255	24.61	24.42	23.8	24.24	23.99	21.78	1.4	0.21
		0.011	0.93	A0A2N9JAV8	A0A2N9JAV8	Ubiquitin-related modifier 1 homolog	FSB_LOCUS61626	25.65	25.44	25.39	24.56	24.57	24.57	7.24	0.00031
		0.014	0.93	A0A2N9GLS2	A0A2N9GLS2	Uncharacterized protein	FSB_LOCUS31279	24.53	24.73	24.49	23.68	23.77	23.5	6.64	0.0005
		0.017	0.93	A0A2N9IWW1;A0A2N9G1K7	A0A2N9IWW1	Protein disulfide-isomerase;Reverse transcriptase	FSB_LOCUS56727;FSB_LOCUS20923	27.91	28.31	28.01	27.17	27.21	27.06	6.17	0.00075
		0.023	0.93	A0A2N9IHK6	A0A2N9IHK6	zf-RVT domain-containing protein	FSB_LOCUS51263	23.4	23.62	23.49	22.31	22.75	22.66	5.66	0.0012
		0.025	0.93	A0A2N9G5U3;A0A2N9HKU6	A0A2N9G5U3;A0A2N9HKU6	(1->3)-beta-glucan endohydrolase;(1->3)-beta-glucan endohydrolase	FSB_LOCUS22820;FSB_LOCUS42689	26.61	26.76	26.3	25.77	25.63	25.48	5.49	0.0014
		0.042	0.93	A0A2N9EEI3	A0A2N9EEI3	AAI domain-containing protein	FSB_LOCUS1054	27.67	28.21	27.86	27.12	27.12	26.73	4.69	0.0031
		0.068	0.93	A0A2N9FKN4;A0A2N9I8W2	A0A2N9FKN4	Uncharacterized protein;Uncharacterized protein	FSB_LOCUS15351;FSB_LOCUS50299	28.05	28.63	28.55	27.37	27.82	27.24	4	0.0067
		0.075	0.93	A0A5C7I374;A0A2N9GBG9;A0A5C7IR72;A0A5C7ITK8;A0A5C7I3W8;A0A5C7GU91	A0A5C7I374;A0A2N9GBG9	Uncharacterized protein;Uncharacterized protein;Uncharacterized protein;Uncharacterized protein;V-SNARE coiled-coil homology domain-containing protein;Uncharacterized protein	EZV62_010967;FSB_LOCUS24366;EZV62_000334;EZV62_001124;EZV62_010692;EZV62_027562	24.28	24.29	24.02	23.5	23.54	22.77	3.83	0.0082
		0.36	0.93	A0A2N9J9T0;A0A2N9F236	A0A2N9J9T0;A0A2N9F236	4-methyl-5-beta-hydroxyethylthiazole kinase;4-methyl-5-beta-hydroxyethylthiazole kinase	FSB_LOCUS61510;FSB_LOCUS9065	23.96	24.25	23.27	23.33	23.76	21.61	1.57	0.17
		0.4	0.93	A0A2N9E4P4	A0A2N9E4P4	Uncharacterized protein	FSB_LOCUS1808	24.55	24.97	24.41	22.19	24.41	24.55	1.45	0.19
		0.018	0.92	A0A2N9I1B9;A0A2N9I375;A0A5C7HSX1	A0A2N9I1B9;A0A2N9I375	Chitin-binding type-1 domain-containing protein;Uncharacterized protein;Chitin-binding type-1 domain-containing protein	FSB_LOCUS45543;FSB_LOCUS46342;EZV62_014458	28.06	28.07	28.01	26.87	27.31	27.2	6.02	0.00086
		0.12	0.92	A0A2N9FL66	A0A2N9FL66	Cysteine proteinase inhibitor	FSB_LOCUS19408	25.69	25.54	24.8	24.43	24.09	24.75	3.15	0.019
		0.19	0.92	A0A2N9GJQ2	A0A2N9GJQ2	Uncharacterized protein	FSB_LOCUS27675	23.45	24.48	24.38	23.73	23.18	22.64	2.4	0.052
		0.22	0.92	A0A2N9IWC7;A0A5C7I7P7	A0A2N9IWC7;A0A5C7I7P7	Pre-mRNA-splicing factor 38;Pre-mRNA-splicing factor 38	FSB_LOCUS56760;EZV62_006466	23.72	23.02	23.04	22.77	21.45	22.79	2.22	0.067
		0.27	0.92	A0A5C7HC55	A0A5C7HC55	Uncharacterized protein	EZV62_019757	24.8	24.84	24.86	24.28	22.8	24.66	1.96	0.097
		0.017	0.91	A0A2N9EVE0	A0A2N9EVE0	Chalcone-flavonone isomerase family protein	FSB_LOCUS6436	23.97	24.05	24.24	23.22	23.31	23	6.16	0.00076
		0.031	0.91	A0A5C7H7J8;A0A2N9HV12	A0A5C7H7J8;A0A2N9HV12	Ubiquitin-fold modifier 1;Ubiquitin-fold modifier 1	EZV62_022096;FSB_LOCUS43770	26.94	26.77	26.54	26.08	25.77	25.68	5.23	0.0018
		0.18	0.91	A0A2N9I671;A0A5C7HEE8;A0A5C7HXK0	A0A2N9I671	ACB domain-containing protein;ACB domain-containing protein;ACB domain-containing protein	FSB_LOCUS49388;EZV62_019832;EZV62_012993	27.5	28.05	27.88	27.3	27.3	26.09	2.48	0.047
		0.53	0.91	A0A2N9JB31;A0A5C7GWE5	A0A2N9JB31;A0A5C7GWE5	Uncharacterized protein;Uncharacterized protein	FSB_LOCUS61533;EZV62_024527	26	25.86	25.7	26.27	22.89	25.68	1.07	0.33
		0.21	0.9	A0A2N9GL08;A0A5C7I1K0	A0A2N9GL08	Reticulon-like protein;Reticulon-like protein	FSB_LOCUS31018;EZV62_009949	29.56	29.41	28.17	28.17	27.91	28.36	2.32	0.058
		0.37	0.9	A0A2N9J7F8	A0A2N9J7F8	Alpha-galactosidase	FSB_LOCUS60352	24.54	25.13	24.67	24.61	22.5	24.53	1.55	0.17
		0.045	0.89	A0A2N9FTV8;A0A5C7HCR7	A0A2N9FTV8	Uncharacterized protein;Uncharacterized protein	FSB_LOCUS18271;EZV62_019997	26.08	26.14	25.58	24.89	25.17	25.07	4.6	0.0034
		0.092	0.89	A0A2N9GQM2	A0A2N9GQM2	Allene-oxide cyclase	FSB_LOCUS29562	26.55	27.46	27.14	26.06	26.35	26.05	3.51	0.012
		0.28	0.89	A0A2N9G3F7	A0A2N9G3F7	Uncharacterized protein	FSB_LOCUS21895	24.43	24.31	24.03	23.96	22.28	23.87	1.91	0.1
		0.012	0.88	A0A2N9FGT0	A0A2N9FGT0	14_3_3 domain-containing protein	FSB_LOCUS14294	28.11	28.34	28.11	27.32	27.33	27.25	6.88	0.00041
		0.39	0.88	A0A2N9J3V7	A0A2N9J3V7	Isopentenyl phosphate kinase	FSB_LOCUS59744	24.61	24.4	23.72	23.87	22.03	24.19	1.49	0.19
		0.064	0.87	A0A5C7IVH4	A0A5C7IVH4	Uncharacterized protein	EZV62_001105	28.85	28.22	28.46	27.52	27.9	27.5	4.09	0.006
		0.017	0.86	A0A2N9GWI2;A0A2N9GMQ6	A0A2N9GWI2;A0A2N9GMQ6	Peptidase A1 domain-containing protein;Peptidase A1 domain-containing protein	FSB_LOCUS31623;FSB_LOCUS31618	25.69	25.71	25.6	24.64	25	24.8	6.1	0.0008
		0.049	0.86	A0A2N9FZ37;A0A5C7HMC0	A0A2N9FZ37;A0A5C7HMC0	Endo/exonuclease/phosphatase domain-containing protein;Endo/exonuclease/phosphatase domain-containing protein	FSB_LOCUS20400;EZV62_015837	24.65	25.21	24.69	24.01	24.11	23.84	4.47	0.0039
		0.056	0.86	A0A2N9IXB6	A0A2N9IXB6	rRNA N-glycosidase	FSB_LOCUS57899	26.99	26.94	27.32	26.29	25.89	26.48	4.26	0.005
		0.12	0.86	A0A2N9HKZ1;A0A5C7HPE4	A0A2N9HKZ1	Uncharacterized protein;Uncharacterized protein	FSB_LOCUS40285;EZV62_016786	24.69	24.33	24.4	24.19	23.33	23.32	3.15	0.019
		0.51	0.86	A0A2N9E520;A0A2N9H2G8	A0A2N9E520;A0A2N9H2G8	Beta-N-acetylhexosaminidase;Beta-N-acetylhexosaminidase	FSB_LOCUS1929;FSB_LOCUS33937	25.25	25.15	25.03	25.24	25.21	22.39	1.11	0.31
		0.12	0.85	A0A2N9GFZ1;A0A2N9GYM2	A0A2N9GFZ1;A0A2N9GYM2	F420_oxidored domain-containing protein;F420_oxidored domain-containing protein	FSB_LOCUS26404;FSB_LOCUS32363	23.64	23.69	23.87	23.03	22.29	23.34	3.05	0.022
		0.23	0.85	A0A2N9G220;A0A2N9GCI6	A0A2N9G220	Uncharacterized protein;EF-hand domain-containing protein	FSB_LOCUS24708;FSB_LOCUS24873	24.7	25.93	24.56	24.49	24.28	23.86	2.15	0.073
		0.012	0.84	A0A2N9G4E6;A0A5C7H4N7	A0A2N9G4E6	1,4-alpha-glucan branching enzyme;1,4-alpha-glucan branching enzyme	FSB_LOCUS22197;EZV62_021099	27.2	27.28	27.09	26.38	26.34	26.34	7.04	0.00036
		0.023	0.84	A0A2N9F6F0;A0A5C7H298;A0A2N9FTM5	A0A2N9F6F0	Uncharacterized protein;Uncharacterized protein;Uncharacterized protein	FSB_LOCUS14398;EZV62_023146;FSB_LOCUS18322	26.48	26.81	26.79	25.87	25.73	25.95	5.67	0.0012
		0.098	0.84	A0A2N9H469;A0A2N9G4Q6	A0A2N9H469;A0A2N9G4Q6	Cytochrome b5 heme-binding domain-containing protein;Cytochrome b5 heme-binding domain-containing protein	FSB_LOCUS34724;FSB_LOCUS22317	25.16	25.61	25.01	24.33	24.12	24.81	3.4	0.014
		0.12	0.84	A0A2N9ETP7;A0A5C7GWK9;A0A5C7HH46	A0A2N9ETP7	Phytochrome;Phytochrome;Uncharacterized protein	FSB_LOCUS6097;EZV62_024836;EZV62_020792	25.22	24.57	24.42	23.51	24	24.17	3.05	0.022
		0.18	0.84	A0A2N9H1P1	A0A2N9H1P1	Uncharacterized protein	FSB_LOCUS33421	25.99	26.42	27.21	25.38	25.79	25.94	2.48	0.047
		0.33	0.84	A0A2N9IWS4;A0A5C7IQ74;A0A5C7HUU7;A0A2N9IS82;A0A2N9EPV6;A0A5C7IPZ1;A0A5C7H140;A0A5C7H3S8;A0A5C7HTG1;A0A2N9E3H0;A0A2N9I2A2;A0A2N9I3M1;A0A5C7HE32;A0A2N9IUP5;A0A2N9IPU9;A0A5C7IBH6;A0A5C7HKP0;A0A2N9GDC7	A0A2N9IWS4;A0A5C7IQ74;A0A5C7HUU7	Protein kinase domain-containing protein;Protein kinase domain-containing protein;Protein kinase domain-containing protein;Protein kinase domain-containing protein;[RNA-polymerase]-subunit kinase;Protein kinase domain-containing protein;Protein kinase domain-containing protein;[RNA-polymerase]-subunit kinase;Protein kinase domain-containing protein;Protein kinase domain-containing protein;Protein…	FSB_LOCUS56910;EZV62_000116;EZV62_015238;FSB_LOCUS54763;FSB_LOCUS4734;EZV62_006250;EZV62_022726;EZV62_023913;EZV62_014169;FSB_LOCUS1318;FSB_LOCUS46056;FSB_LOCUS48538;EZV62_019988;FSB_LOCUS56484;FSB_LOCUS54764;EZV62_007769;EZV62_018638;FSB_LOCUS25290	24.29	24.16	23.93	23.72	24.01	22.13	1.71	0.14
		0.081	0.83	A0A2N9EVA2;A0A2N9FG92;A0A2N9J9U3	A0A2N9EVA2;A0A2N9FG92	ATP synthase subunit d, mitochondrial;ATP synthase subunit d, mitochondrial;ATP synthase subunit d, mitochondrial	FSB_LOCUS6605;FSB_LOCUS17728;FSB_LOCUS61111	26.03	26.1	25.45	25.04	24.82	25.24	3.7	0.0096
		0.1	0.83	A0A2N9HFN9;A0A2N9HG10;A0A2N9HEY5	A0A2N9HFN9;A0A2N9HG10	ATP synthase subunit gamma;ATP synthase subunit gamma;Uncharacterized protein	FSB_LOCUS38382;FSB_LOCUS38381;FSB_LOCUS38380	27.15	26.27	26.71	26.02	25.96	25.65	3.32	0.015
		0.15	0.83	A0A2N9ITC7	A0A2N9ITC7	Uncharacterized protein	FSB_LOCUS55426	25.16	24.18	24.97	24.07	24.13	23.61	2.8	0.03
		0.16	0.83	A0A2N9I9Z0	A0A2N9I9Z0	Uncharacterized protein	FSB_LOCUS18106	28.46	28.57	29.14	27.64	28.48	27.57	2.66	0.037
		0.48	0.83	A0A2N9G1Y0	A0A2N9G1Y0	Uncharacterized protein	FSB_LOCUS21450	24.73	24.17	24.81	22.09	24.51	24.63	1.19	0.28
		0.017	0.81	A0A2N9H8M6	A0A2N9H8M6	SHSP domain-containing protein	FSB_LOCUS35831	27.24	27.09	27.3	26.27	26.49	26.44	6.1	0.0008
		0.047	0.81	A0A2N9HJM6;A0A5C7GWW9	A0A2N9HJM6;A0A5C7GWW9	LRRcap domain-containing protein;LRRcap domain-containing protein	FSB_LOCUS18986;EZV62_024850	26.49	26.28	26.46	25.56	25.9	25.33	4.52	0.0037
		0.42	0.81	A0A2N9EYT9;A0A5C7IYV7	A0A2N9EYT9;A0A5C7IYV7	Lactoylglutathione lyase;Lactoylglutathione lyase	FSB_LOCUS7661;EZV62_002371	23.07	23.44	23.58	23.7	22.69	21.28	1.37	0.22
		0.078	0.8	A0A2N9EM96	A0A2N9EM96	TYR_PHOSPHATASE_2 domain-containing protein	FSB_LOCUS3703	25.09	25.39	24.82	24.5	23.98	24.41	3.75	0.009
		0.023	0.79	A0A2N9FJU6	A0A2N9FJU6	Uncharacterized protein	FSB_LOCUS18968	28.09	28.1	27.83	27.33	27.18	27.15	5.65	0.0012
		0.041	0.79	A0A2N9EFE3;A0A5C7GTU4	A0A2N9EFE3	cobW domain-containing protein;cobW domain-containing protein	FSB_LOCUS1367;EZV62_027193	27.33	27.73	27.55	26.57	26.76	26.92	4.76	0.0029
		0.077	0.79	A0A2N9I265;A0A5C7IYW5	A0A2N9I265	RanBD1 domain-containing protein;RanBD1 domain-containing protein	FSB_LOCUS45982;EZV62_003000	27.33	27.6	26.86	26.44	26.55	26.42	3.77	0.0088
		0.23	0.79	A0A2N9FX02;A0A5C7HUG1	A0A2N9FX02	Uncharacterized protein;Uncharacterized protein	FSB_LOCUS19615;EZV62_012096	25.49	25.96	25.29	25.56	24.44	24.38	2.17	0.072
		0.3	0.79	A0A2N9ET03;A0A2N9FGP0;A0A2N9H163;A0A2N9EQC7;A0A5C7I4N9;A0A5C7ISG8	A0A2N9ET03	Protein kinase domain-containing protein;Protein kinase domain-containing protein;Protein kinase domain-containing protein;Protein kinase domain-containing protein;Protein kinase domain-containing protein;Protein kinase domain-containing protein	FSB_LOCUS5867;FSB_LOCUS14215;FSB_LOCUS33497;FSB_LOCUS4701;EZV62_010843;EZV62_000916	23.36	23.7	23.66	23.4	23.17	21.78	1.83	0.12
		0.016	0.78	A0A2N9G966;A0A2N9G7Y2;A0A2N9G822	A0A2N9G966	Uncharacterized protein;Uncharacterized protein;Uncharacterized protein	FSB_LOCUS23556;FSB_LOCUS23554;FSB_LOCUS23555	29.54	29.66	29.47	28.76	28.75	28.84	6.4	0.00062
		0.069	0.78	A0A2N9J4X8	A0A2N9J4X8	Uncharacterized protein	FSB_LOCUS59536	27.56	28.04	27.62	26.9	26.76	27.22	3.94	0.0072
		0.22	0.78	A0A2N9EGH8;A0A5C7GT50	A0A2N9EGH8	Glyco_transf_20 domain-containing protein;Glyco_transf_20 domain-containing protein	FSB_LOCUS1680;EZV62_026953	24.06	22.98	23.32	22.22	22.68	23.1	2.25	0.064
		0.42	0.78	A0A2N9J7U5;A0A5C7HIT1;A0A5C7HLD8	A0A2N9J7U5	Uncharacterized protein;Uncharacterized protein;Uncharacterized protein	FSB_LOCUS60546;EZV62_018091;EZV62_015666	23.77	24.4	24.52	24.11	24.09	22.16	1.38	0.22
		0.57	0.78	A0A2N9FEL9;A0A5C7GYL0;A0A5C7HNT8	A0A2N9FEL9;A0A5C7GYL0;A0A5C7HNT8	NTP_transferase domain-containing protein;NTP_transferase domain-containing protein;Uncharacterized protein	FSB_LOCUS13116;EZV62_025713;EZV62_016500	24.12	24.63	24.58	24.34	24.91	21.73	0.96	0.37
		0.022	0.77	A0A2N9EZB1	A0A2N9EZB1	RPOL9 domain-containing protein	FSB_LOCUS8065	25.25	25.32	25.15	24.52	24.59	24.31	5.71	0.0011
		0.05	0.77	A0A2N9GJA2;A0A2N9HA46;A0A2N9GB15;A0A2N9H1Z0;A0A2N9GJP0;A0A2N9HRU6;A0A2N9H9J4;A0A2N9HJU3	A0A2N9GJA2;A0A2N9HA46;A0A2N9GB15;A0A2N9H1Z0;A0A2N9GJP0;A0A2N9HRU6	Glutamine amidotransferase type-1 domain-containing protein;Imidazole glycerol-phosphate synthase;Uncharacterized protein;Glutamine amidotransferase type-1 domain-containing protein;Glutamine amidotransferase type-1 domain-containing protein;Uncharacterized protein;Uncharacterized protein;Uncharacterized protein	FSB_LOCUS27517;FSB_LOCUS36423;FSB_LOCUS24542;FSB_LOCUS36418;FSB_LOCUS27512;FSB_LOCUS42335;FSB_LOCUS36420;FSB_LOCUS42338	25.74	25.25	25.25	24.68	24.58	24.67	4.44	0.0041
		0.54	0.77	A0A2N9IK33	A0A2N9IK33	Uncharacterized protein	FSB_LOCUS53908	24.29	25.14	24.76	25.34	24.23	22.31	1.03	0.34
		0.72	0.77	A0A5C7H156;A0A2N9J340	A0A5C7H156;A0A2N9J340	Tubulin beta chain;Tubulin beta chain	EZV62_023019;FSB_LOCUS51162	26.87	25.75	25.82	26.76	27.1	22.27	0.6	0.57
		0.053	0.76	A0A2N9IZY3	A0A2N9IZY3	Glutathione peroxidase	FSB_LOCUS58768	27.6	28.12	28.07	27.23	27.14	27.12	4.34	0.0046
		0.082	0.76	A0A2N9GRL8	A0A2N9GRL8	Glyco_hydro_18 domain-containing protein	FSB_LOCUS32958	31.02	30.65	30.56	29.7	30.28	29.95	3.67	0.01
		0.17	0.76	A0A2N9ICB9;A0A2N9IZZ8	A0A2N9ICB9	Uncharacterized protein;Uncharacterized protein	FSB_LOCUS51419;FSB_LOCUS57523	25.32	26.4	26.12	25.23	25.32	25	2.62	0.039
		0.45	0.76	A0A2N9HX35	A0A2N9HX35	Uncharacterized protein	FSB_LOCUS44165	24.25	24.82	24.32	24.52	24.31	22.28	1.26	0.25
		0.045	0.75	A0A2N9EN20;A0A5C7IJD4	A0A2N9EN20	Uncharacterized protein;Uncharacterized protein	FSB_LOCUS8118;EZV62_004150	28.45	28.01	28.29	27.36	27.62	27.52	4.58	0.0035
		0.07	0.75	A0A5C7IMM7	A0A5C7IMM7	Adenylosuccinate synthetase, chloroplastic	PURA	23.41	23.71	23.81	23.06	22.58	23.02	3.92	0.0074
		0.087	0.75	A0A2N9IYI0;A0A2N9J1F9	A0A2N9IYI0	Epimerase domain-containing protein;Uncharacterized protein	FSB_LOCUS58288;FSB_LOCUS58286	25.25	25.75	25.42	24.56	24.57	25.05	3.6	0.011
		0.13	0.75	A0A2N9IA39	A0A2N9IA39	Uncharacterized protein	FSB_LOCUS48613	26.51	27.22	26.85	26.26	25.7	26.36	2.92	0.026
		0.21	0.75	A0A2N9EGZ1	A0A2N9EGZ1	AB hydrolase-1 domain-containing protein	FSB_LOCUS1823	24.33	23.7	23.45	22.85	22.75	23.64	2.28	0.061
		0.23	0.75	A0A2N9EY46	A0A2N9EY46	DJ-1_PfpI domain-containing protein	FSB_LOCUS7552	25.53	26.35	25.35	24.69	24.76	25.52	2.17	0.071
		0.045	0.74	A0A2N9FGN5;A0A2N9ITM8;A0A5C7HEA0	A0A2N9FGN5	Cytosolic Fe-S cluster assembly factor NBP35;Cytosolic Fe-S cluster assembly factor NBP35;Cytosolic Fe-S cluster assembly factor NBP35	NBP35;NBP35;NBP35	25.47	25.25	25.4	24.4	24.64	24.85	4.58	0.0035
		0.1	0.74	A0A2N9IC77	A0A2N9IC77	Uncharacterized protein	FSB_LOCUS49777	28.07	28.75	28.8	27.76	27.78	27.86	3.35	0.015
		0.12	0.74	A0A2N9FMG5;A0A2N9GEC7	A0A2N9FMG5	Peroxidase;Peroxidase	FSB_LOCUS15963;FSB_LOCUS25795	27.01	27.44	26.64	26.09	26.42	26.38	3.16	0.019
		0.13	0.74	A0A2N9IBI4;A0A2N9G2M7;A0A2N9I567	A0A2N9IBI4	RanBD1 domain-containing protein;RanBD1 domain-containing protein;Uncharacterized protein	FSB_LOCUS51139;FSB_LOCUS21720;FSB_LOCUS47031	27.64	28.23	28.48	27.26	27.61	27.27	3.01	0.023
		0.56	0.74	A0A2N9ENR2;A0A2N9EBT5	A0A2N9ENR2;A0A2N9EBT5	zf-RVT domain-containing protein;Reverse transcriptase domain-containing protein	FSB_LOCUS4340;FSB_LOCUS4338	25.23	25.07	24.65	24.85	22.45	25.41	0.99	0.36
		0.039	0.73	A0A2N9FN82	A0A2N9FN82	Uncharacterized protein	FSB_LOCUS16422	26.18	25.87	25.76	25.23	25.15	25.24	4.81	0.0027
		0.061	0.73	A0A2N9HSX9	A0A2N9HSX9	PMEI domain-containing protein	FSB_LOCUS42643	27.99	27.98	27.75	27.1	27.46	26.95	4.15	0.0057
		0.089	0.73	A0A2N9J712	A0A2N9J712	Uncharacterized protein	FSB_LOCUS60520	27.25	27.94	27.67	26.97	26.95	26.76	3.57	0.011
		0.44	0.73	A0A2N9GJU6;A0A2N9ERK4;Q9FSV4;A0A5C7I2T3;Q9FSU8;A0A2N9EX78;A0A2N9G7X4	A0A2N9GJU6	Serine/threonine-protein phosphatase;Uncharacterized protein;Serine/threonine-protein phosphatase (Fragment);Serine/threonine-protein phosphatase;Protein phosphatase 1 (PP1) (Fragment);Uncharacterized protein;Uncharacterized protein	FSB_LOCUS30598;FSB_LOCUS5203;pp1-1;EZV62_010545;pp1f1;FSB_LOCUS11228;FSB_LOCUS23096	24.69	23.56	24.15	23.89	24.11	22.2	1.3	0.24
		0.056	0.72	A0A2N9FIX4;A0A5C7GXQ0;A0A5C7IV28	A0A2N9FIX4	Uncharacterized protein;Uncharacterized protein;Cyclic nucleotide-binding domain-containing protein	FSB_LOCUS18648;EZV62_024721;EZV62_001634	25.02	24.94	24.91	24.46	23.94	24.3	4.26	0.005
		0.15	0.72	A0A2N9EJQ1	A0A2N9EJQ1	Proteasome subunit alpha type	FSB_LOCUS2681	28.2	27.39	27.7	26.75	27.33	27.05	2.8	0.03
		0.16	0.72	A0A2N9F5R2	A0A2N9F5R2	Uncharacterized protein	FSB_LOCUS10006	23.61	23.5	23.21	23.2	22.24	22.7	2.7	0.034
		0.033	0.71	A0A2N9ICE8	A0A2N9ICE8	Uncharacterized protein	FSB_LOCUS14568	26.3	26.5	26.35	25.52	25.82	25.68	5.1	0.002
		0.1	0.71	A0A2N9EKI4;A0A5C7H276	A0A2N9EKI4	Uncharacterized protein;UDP-glucose 4-epimerase	FSB_LOCUS2971;EZV62_023485	25.06	25.5	24.85	24.64	24.24	24.41	3.35	0.015
		0.24	0.71	A0A2N9IV07	A0A2N9IV07	MBD domain-containing protein	FSB_LOCUS56604	26.16	26.84	26.47	25.11	26.12	26.12	2.13	0.076
		0.35	0.71	A0A2N9ISX5	A0A2N9ISX5	(1->3)-beta-glucan endohydrolase	FSB_LOCUS55520	24.55	24.54	24.3	22.69	24.25	24.31	1.61	0.16
		0.45	0.71	A0A5C7IYT0;A0A5C7IYX9;A0A5C7J0X5;A0A5C7IZI7	A0A5C7IYT0;A0A5C7IYX9;A0A5C7J0X5;A0A5C7IZI7	U6 snRNA-associated Sm-like protein LSm8;U6 snRNA-associated Sm-like protein LSm8;U6 snRNA-associated Sm-like protein LSm8;U6 snRNA-associated Sm-like protein LSm8	LSM8;LSM8;LSM8;LSM8	24.61	23.84	24.7	22.46	24.44	24.12	1.28	0.25
		0.023	0.7	A0A2N9EIU6	A0A2N9EIU6	Stress-response A/B barrel domain-containing protein	FSB_LOCUS2432	26.62	26.83	26.77	26.11	26.01	25.99	5.65	0.0012
		0.048	0.7	A0A2N9H294;A0A5C7I4M1;A0A5C7I4N6;A0A5C7I5G2;A0A5C7I5U2	A0A2N9H294	PKS_ER domain-containing protein;PKS_ER domain-containing protein;PKS_ER domain-containing protein;PKS_ER domain-containing protein;PKS_ER domain-containing protein	FSB_LOCUS33820;EZV62_011211;EZV62_011214;EZV62_011212;EZV62_011213	24.99	25.14	24.84	24.48	24.27	24.12	4.5	0.0038
		0.078	0.7	A0A2N9ELY2;A0A2N9GMZ5;A0A2N9J164;A0A2N9GZH0;A0A2N9ELK9;A0A2N9J482	A0A2N9ELY2;A0A2N9GMZ5;A0A2N9J164;A0A2N9GZH0	Aldo_ket_red domain-containing protein;Uncharacterized protein;Uncharacterized protein;Uncharacterized protein;Aldo_ket_red domain-containing protein;Aldo_ket_red domain-containing protein	FSB_LOCUS3603;FSB_LOCUS28642;FSB_LOCUS59168;FSB_LOCUS32917;FSB_LOCUS3595;FSB_LOCUS59175	27.53	28.15	27.93	27.17	27.06	27.27	3.74	0.0091
		0.14	0.7	Q30CZ8;A0A2N9ISJ6;A0A2N9ICU0;A0A5C7I2M9	Q30CZ8;A0A2N9ISJ6	3-phosphoshikimate 1-carboxyvinyltransferase;3-phosphoshikimate 1-carboxyvinyltransferase;EPSP_synthase domain-containing protein;3-phosphoshikimate 1-carboxyvinyltransferase	;FSB_LOCUS55217;FSB_LOCUS49772;EZV62_009676	25.25	25.98	25.71	24.98	25.21	24.65	2.87	0.028
		0.17	0.7	A0A2N9ECK5;A0A5C7I2W0;A0A5C7IHC7	A0A2N9ECK5	CS domain-containing protein;CS domain-containing protein;CS domain-containing protein	FSB_LOCUS226;EZV62_010439;EZV62_003618	29.08	29.07	29.04	27.84	28.36	28.89	2.61	0.039
		0.25	0.7	A0A2N9FVH3;A0A5C7I0R2;A0A5C7H0H5;A0A2N9GGP9;A0A5C7H066;A0A2N9EZS7;A0A5C7HCN7	A0A2N9FVH3;A0A5C7I0R2;A0A5C7H0H5;A0A2N9GGP9;A0A5C7H066;A0A2N9EZS7;A0A5C7HCN7	UBC core domain-containing protein;UBC core domain-containing protein;UBC core domain-containing protein;UBC core domain-containing protein;UBC core domain-containing protein;UBC core domain-containing protein;UBC core domain-containing protein	FSB_LOCUS19100;EZV62_009895;EZV62_023064;FSB_LOCUS17800;EZV62_022837;FSB_LOCUS8227;EZV62_019884	23.81	24.52	24.24	23.78	23.9	22.79	2.02	0.088
		0.36	0.7	A0A2N9HAZ2	A0A2N9HAZ2	Uncharacterized protein	FSB_LOCUS36742	27.85	29.28	28.8	27.28	28.21	28.34	1.56	0.17
		0.6	0.7	A0A2N9JBT1;A0A5C7I0W3;A0A2N9EWE0;A0A5C7H2S6;A0A5C7H7A5;A0A2N9HVQ6	A0A2N9JBT1;A0A5C7I0W3;A0A2N9EWE0;A0A5C7H2S6;A0A5C7H7A5	AT-hook motif nuclear-localized protein;AT-hook motif nuclear-localized protein;AT-hook motif nuclear-localized protein;AT-hook motif nuclear-localized protein;AT-hook motif nuclear-localized protein;AT-hook motif nuclear-localized protein	FSB_LOCUS61853;EZV62_009699;FSB_LOCUS7034;EZV62_023573;EZV62_022000;FSB_LOCUS44294	24.49	25.1	24.55	22.14	24.67	25.23	0.89	0.41
		0.018	0.69	A0A2N9IT64;A0A5C7HMK7;A0A5C7H4Q4;A0A5C7HUM0	A0A2N9IT64	Alba domain-containing protein;Alba domain-containing protein;Alba domain-containing protein;Alba domain-containing protein	FSB_LOCUS56519;EZV62_015365;EZV62_021172;EZV62_015057	26.83	26.75	26.84	26.1	26.17	26.08	5.97	0.0009
		0.11	0.69	A0A2N9F1N8;A0A5C7ILJ9	A0A2N9F1N8	Inositol-1-monophosphatase;Inositol-1-monophosphatase	FSB_LOCUS8897;EZV62_004669	26.04	25.6	25.57	24.75	25.08	25.31	3.27	0.016
		0.13	0.69	A0A2N9G254	A0A2N9G254	TPR_REGION domain-containing protein	FSB_LOCUS21540	23.58	23.51	23.64	23.13	23.13	22.39	3.02	0.023
		0.4	0.69	A0A2N9FE29;A0A2N9H677	A0A2N9FE29	Uncharacterized protein;DEK_C domain-containing protein	FSB_LOCUS13335;FSB_LOCUS35220	23.98	24.69	23.9	22.53	24.3	23.68	1.44	0.2
		0.4	0.69	A0A2N9I5I9;A0A2N9FI57;A0A5C7HQ26	A0A2N9I5I9;A0A2N9FI57	Importin N-terminal domain-containing protein;Importin N-terminal domain-containing protein;Importin N-terminal domain-containing protein	FSB_LOCUS47457;FSB_LOCUS14740;EZV62_016694	24.1	23.24	23.44	23.38	23.48	21.85	1.43	0.2
		0.41	0.69	A0A2N9IC80	A0A2N9IC80	Uncharacterized protein	FSB_LOCUS49363	23.51	24.47	24.44	22.44	23.82	24.08	1.4	0.21
		0.56	0.69	A0A2N9EUD5;A0A2N9G7A1	A0A2N9EUD5	Uncharacterized protein;UCH domain-containing protein	FSB_LOCUS6334;FSB_LOCUS23101	25.47	24.06	24.79	24.86	24.8	22.59	1	0.36
		0.023	0.68	A0A2N9EQ87	A0A2N9EQ87	PMEI domain-containing protein	FSB_LOCUS4743	25.29	25.3	25.43	24.74	24.6	24.64	5.6	0.0013
		0.031	0.68	A0A2N9IFW8	A0A2N9IFW8	Polyadenylate-binding protein	FSB_LOCUS50862	26.91	26.86	27.02	26.39	26.14	26.2	5.22	0.0018
		0.064	0.68	A0A2N9E4Q8;A0A2N9HUR7;A0A5C7I244	A0A2N9E4Q8;A0A2N9HUR7	Uncharacterized protein;Uncharacterized protein;Uncharacterized protein	FSB_LOCUS1819;FSB_LOCUS45629;EZV62_010401	29.31	29.65	29.48	28.57	28.86	28.96	4.09	0.0061
		0.097	0.68	A0A2N9FA23;A0A2N9I2T8;A0A5C7HJH4;A0A2N9JAQ5	A0A2N9FA23;A0A2N9I2T8	Uncharacterized protein;Uncharacterized protein;Uncharacterized protein;Uncharacterized protein	FSB_LOCUS11827;FSB_LOCUS46192;EZV62_018228;FSB_LOCUS61403	28.55	28.08	28.41	27.93	27.4	27.67	3.43	0.013
		0.11	0.68	A0A2N9GV01	A0A2N9GV01	Citrulline--aspartate ligase	FSB_LOCUS30996	24.7	24.84	25.24	24.29	23.96	24.48	3.26	0.017
		0.13	0.68	A0A2N9ETY2;A0A2N9I979	A0A2N9ETY2;A0A2N9I979	Uncharacterized protein;Uncharacterized protein	FSB_LOCUS6174;FSB_LOCUS48481	25.48	25.86	25.91	25.06	24.73	25.43	3.01	0.023
		0.19	0.68	A0A2N9FXW4	A0A2N9FXW4	Uncharacterized protein	FSB_LOCUS19721	25.35	25.88	24.96	24.95	24.82	24.36	2.42	0.051
		0.045	0.67	A0A2N9GL32	A0A2N9GL32	V-ATPase_H_C domain-containing protein	FSB_LOCUS27903	24.6	24.26	24.3	23.68	23.67	23.81	4.6	0.0035
		0.1	0.67	A0A2N9EWL8;A0A5C7IHA3;A0A5C7GUE2	A0A2N9EWL8	GB1/RHD3-type G domain-containing protein;Protein ROOT HAIR DEFECTIVE 3 homolog;Protein ROOT HAIR DEFECTIVE 3 homolog	FSB_LOCUS7104;EZV62_003466;EZV62_027577	24.96	24.73	24.34	23.92	23.88	24.22	3.32	0.015
		0.12	0.67	A0A5C7I4S9	A0A5C7I4S9	Proline iminopeptidase	EZV62_010992	26.14	26.53	26.7	26.04	25.82	25.51	3.12	0.02
		0.18	0.67	A0A2N9J6T5;A0A5C7I404	A0A2N9J6T5	Malate dehydrogenase;Malate dehydrogenase	FSB_LOCUS61009;EZV62_010991	27.46	26.89	26.88	25.96	26.71	26.57	2.52	0.044
		0.25	0.67	A0A2N9ECG3	A0A2N9ECG3	Glutathione transferase	FSB_LOCUS186	29.29	28.92	29.5	28.25	29.25	28.2	2.05	0.084
		0.3	0.67	A0A2N9I3J7;A0A2N9GU94;A0A2N9HHF1	A0A2N9I3J7	Amidase domain-containing protein;Uncharacterized protein;Uncharacterized protein	FSB_LOCUS46475;FSB_LOCUS30812;FSB_LOCUS39494	23.1	24.26	23.44	23.24	22.42	23.15	1.83	0.12
		0.3	0.67	A0A2N9IQM2;A0A5C7I912;A0A2N9HGC4;A0A5C7IA23;A0A5C7HC03;A0A2N9IET4	A0A2N9IQM2;A0A5C7I912;A0A2N9HGC4;A0A5C7IA23	CBFD_NFYB_HMF domain-containing protein;CBFD_NFYB_HMF domain-containing protein;CBFD_NFYB_HMF domain-containing protein;CBFD_NFYB_HMF domain-containing protein;CBFD_NFYB_HMF domain-containing protein;Histone domain-containing protein	FSB_LOCUS55689;EZV62_006873;FSB_LOCUS41239;EZV62_006874;EZV62_019634;FSB_LOCUS50445	23.65	22.38	22.6	22.03	21.99	22.6	1.82	0.12
		0.065	0.66	A0A2N9FJN9	A0A2N9FJN9	Uncharacterized protein	FSB_LOCUS14846	26.13	26.27	26.41	25.41	25.59	25.84	4.04	0.0064
		0.075	0.66	A0A2N9JAI0	A0A2N9JAI0	SHSP domain-containing protein	FSB_LOCUS61323	27.49	27.83	27.31	26.88	27	26.75	3.83	0.0083
		0.11	0.66	A0A2N9IRS1	A0A2N9IRS1	Uncharacterized protein	FSB_LOCUS55414	24.3	24.52	24.01	23.57	23.38	23.9	3.27	0.016
		0.12	0.66	A0A2N9FNP2;A0A5C7H7I2	A0A2N9FNP2	SCP2 domain-containing protein;SCP2 domain-containing protein	FSB_LOCUS20238;EZV62_021581	25.7	26.38	26.09	25.42	25.18	25.57	3.12	0.02
		0.19	0.66	A0A2N9EF57	A0A2N9EF57	GalP_UDP_transf domain-containing protein	FSB_LOCUS1245	23.82	24.6	24.76	23.91	23.72	23.57	2.45	0.049
		0.21	0.66	A0A2N9IRY6	A0A2N9IRY6	S10_plectin domain-containing protein	FSB_LOCUS54832	28.49	28.24	29	28.32	27.95	27.49	2.3	0.06
		0.31	0.66	A0A2N9HK94	A0A2N9HK94	Ubiquitinyl hydrolase 1	FSB_LOCUS24560	23.88	23.69	22.75	23.31	22.47	22.56	1.79	0.12
		0.37	0.66	A0A2N9IA54;A0A5C7HWS9	A0A2N9IA54	Uncharacterized protein;Uncharacterized protein	FSB_LOCUS48822;EZV62_012631	24.64	23.28	22.99	23.06	23.09	22.78	1.52	0.18
		0.42	0.66	A0A2N9J517;A0A2N9J2F2;A0A2N9GT69;A0A5C7HCZ8;A0A5C7HYK1	A0A2N9J517;A0A2N9J2F2;A0A2N9GT69	Uncharacterized protein;RNA_pol_Rpb5_N domain-containing protein;Uncharacterized protein;Uncharacterized protein;Uncharacterized protein	FSB_LOCUS59586;FSB_LOCUS34545;FSB_LOCUS33488;EZV62_019322;EZV62_012779	24.14	24.45	24.28	24.2	22.47	24.22	1.36	0.22
		0.53	0.66	A0A2N9GKK6;A0A5C7GR01;A0A5C7GQJ9;A0A5C7GQ44	A0A2N9GKK6	Uncharacterized protein;Uncharacterized protein;Uncharacterized protein;Uncharacterized protein	FSB_LOCUS27713;EZV62_026223;EZV62_026222;EZV62_026225	24.6	24.78	23.96	24.21	22.39	24.77	1.06	0.33
		0.041	0.65	A0A2N9FB47;A0A5C7GWF9	A0A2N9FB47;A0A5C7GWF9	Transaldolase;Transaldolase	FSB_LOCUS12207;EZV62_024895	27.89	28	28.05	27.17	27.47	27.36	4.75	0.0029
		0.091	0.65	A0A2N9HAU0;A0A2N9HA24;A0A2N9H2I3	A0A2N9HAU0	Abhydrolase_3 domain-containing protein;Abhydrolase_3 domain-containing protein;Abhydrolase_3 domain-containing protein	FSB_LOCUS36611;FSB_LOCUS36610;FSB_LOCUS36609	26.17	26.65	26.47	25.8	25.97	25.57	3.52	0.012
		0.44	0.65	A0A2N9HBR6;A0A5C7HIH9;A0A5C7HGL9	A0A2N9HBR6;A0A5C7HIH9;A0A5C7HGL9	Uncharacterized protein;Uncharacterized protein;Uncharacterized protein	FSB_LOCUS37220;EZV62_017289;EZV62_017292	23.55	22.13	24.01	22.2	22.58	22.95	1.3	0.24
		0.052	0.64	A0A2N9J4M8;A0A5C7HBN6	A0A2N9J4M8	DEK_C domain-containing protein;DEK_C domain-containing protein	FSB_LOCUS59426;EZV62_019670	26.88	26.79	26.77	26.18	25.98	26.37	4.39	0.0043
		0.055	0.64	A0A2N9E8A6;A0A5C7H8Q2	A0A2N9E8A6	D-fructose-1,6-bisphosphate 1-phosphohydrolase;D-fructose-1,6-bisphosphate 1-phosphohydrolase	FSB_LOCUS3098;EZV62_022480	25.07	24.9	25.05	24.44	24.14	24.51	4.3	0.0048
		0.064	0.64	A0A2N9H9G3;A0A5C7I4I0	A0A2N9H9G3	NAD(P)-bd_dom domain-containing protein;Epimerase domain-containing protein	FSB_LOCUS36111;EZV62_010902	25	25.12	24.88	24.6	24.28	24.21	4.06	0.0062
		0.097	0.64	A0A2N9GQI5;A0A2N9GF16;A0A2N9H6E7;A0A2N9HCZ3	A0A2N9GQI5;A0A2N9GF16	AAA domain-containing protein;AAA domain-containing protein;AAA_lid_3 domain-containing protein;Uncharacterized protein	FSB_LOCUS32599;FSB_LOCUS25713;FSB_LOCUS37908;FSB_LOCUS37904	26.38	25.89	26.38	25.61	25.71	25.4	3.42	0.013
		0.1	0.64	A0A2N9FMW5	A0A2N9FMW5	Uncharacterized protein	FSB_LOCUS16420	25.7	26.09	25.53	25.14	25.32	24.94	3.29	0.016
		0.16	0.64	A0A2N9HDG8;A0A2N9H2U1;A0A5C7GWH3	A0A2N9HDG8;A0A2N9H2U1;A0A5C7GWH3	WD_REPEATS_REGION domain-containing protein;Uncharacterized protein;WD_REPEATS_REGION domain-containing protein	FSB_LOCUS37827;FSB_LOCUS36719;EZV62_024958	23.29	23.46	23.33	22.45	22.46	23.25	2.64	0.038
		0.16	0.64	A0A5C7IPF2;A0A2N9H930;A0A2N9EVJ7	A0A5C7IPF2;A0A2N9H930	TFIIB-type domain-containing protein;TFIIB-type domain-containing protein;Uncharacterized protein	EZV62_005267;FSB_LOCUS27411;FSB_LOCUS6695	24.47	24.78	24.09	23.82	23.51	24.1	2.68	0.036
		0.25	0.64	A0A2N9FDY5	A0A2N9FDY5	Uncharacterized protein	FSB_LOCUS13295	23.35	23.16	23.44	22.71	22.04	23.28	2.02	0.088
		0.62	0.64	A0A2N9FS56;A0A5C7H5Q3;A0A5C7HIF4	A0A2N9FS56;A0A5C7H5Q3;A0A5C7HIF4	Uncharacterized protein;Uncharacterized protein;Uncharacterized protein	FSB_LOCUS17466;EZV62_021208;EZV62_017947	24.33	24.84	25.21	24.94	25.15	22.37	0.84	0.43
		0.053	0.63	A0A2N9IVZ9;A0A5C7I842;A0A5C7GVT5	A0A2N9IVZ9	Calreticulin;Calreticulin;Uncharacterized protein	FSB_LOCUS56326;EZV62_006582;EZV62_024713	28.4	28.59	28.48	27.74	27.78	28.06	4.33	0.0046
		0.068	0.63	A0A2N9HMV4	A0A2N9HMV4	UDP-arabinopyranose mutase	FSB_LOCUS43378	26.5	26.17	26.61	25.71	25.81	25.88	3.98	0.0069
		0.38	0.63	A0A2N9J8N3	A0A2N9J8N3	THUMP domain-containing protein	FSB_LOCUS60775	24.29	23.93	23.87	23.91	23.85	22.43	1.5	0.18
		0.12	0.62	A0A2N9H675;P00063	A0A2N9H675	Cytochrome c domain-containing protein;Cytochrome c	FSB_LOCUS35033;	26.46	26.94	26.77	26.13	25.84	26.35	3.12	0.02
		0.13	0.62	A0A2N9FC90;A0A2N9GKV5;A0A2N9FTW9;A0A2N9HST3	A0A2N9FC90;A0A2N9GKV5;A0A2N9FTW9;A0A2N9HST3	3-isopropylmalate dehydrogenase;3-isopropylmalate dehydrogenase;3-isopropylmalate dehydrogenase;3-isopropylmalate dehydrogenase	FSB_LOCUS12607;FSB_LOCUS28114;FSB_LOCUS18604;FSB_LOCUS42603	26.76	26.69	26.5	25.8	25.85	26.45	2.95	0.025
		0.13	0.62	A0A2N9HJX2;A0A5C7IDZ1;A0A5C7GR03;A0A2N9HA93;A0A5C7IE28	A0A2N9HJX2	NAD(P)H dehydrogenase (quinone);NAD(P)H dehydrogenase (quinone);NAD(P)H dehydrogenase (quinone);NAD(P)H dehydrogenase (quinone);NAD(P)H dehydrogenase (quinone)	FSB_LOCUS40384;EZV62_008569;EZV62_026518;FSB_LOCUS39189;EZV62_008570	24.54	25.15	25.07	24.4	24.41	24.1	3.01	0.023
		0.15	0.62	A0A2N9FI17;A0A5C7IJP6;A0A2N9H8C8;A0A2N9J5G3;A0A5C7HYP1;A0A2N9IDH8;A0A5C7I8B7;A0A2N9HGA2;A0A2N9FFU7;A0A2N9ILZ0	A0A2N9FI17;A0A5C7IJP6;A0A2N9H8C8;A0A2N9J5G3;A0A5C7HYP1	H(+)-exporting diphosphatase;H(+)-exporting diphosphatase;H(+)-exporting diphosphatase;H(+)-exporting diphosphatase;H(+)-exporting diphosphatase;H(+)-exporting diphosphatase;H(+)-exporting diphosphatase;H(+)-exporting diphosphatase;H(+)-exporting diphosphatase;H(+)-exporting diphosphatase	FSB_LOCUS14627;EZV62_004346;FSB_LOCUS38538;FSB_LOCUS59615;EZV62_013261;FSB_LOCUS50066;EZV62_006583;FSB_LOCUS38536;FSB_LOCUS13867;FSB_LOCUS52991	27.33	26.64	26.71	26.39	26.06	26.37	2.75	0.032
		0.18	0.62	A0A2N9G7H6;A0A5C7I3Z8;A0A2N9IYL2;A0A5C7IRX5	A0A2N9G7H6	SAM_MPBQ_MSBQ_MT domain-containing protein;SAM_MPBQ_MSBQ_MT domain-containing protein;SAM_MPBQ_MSBQ_MT domain-containing protein;SAM_MPBQ_MSBQ_MT domain-containing protein	FSB_LOCUS23043;EZV62_010722;FSB_LOCUS57560;EZV62_000722	24.06	24.68	24.54	23.46	23.83	24.14	2.52	0.045
		0.18	0.62	A0A5C7IR02	A0A5C7IR02	Sulfurtransferase	EZV62_006179	25.42	26.03	26.26	25.07	25.35	25.44	2.49	0.046
		0.48	0.62	A0A2N9FT73	A0A2N9FT73	Metallophos domain-containing protein	FSB_LOCUS21799	24.24	24.23	24.5	22.47	24.26	24.38	1.21	0.27
		0.037	0.61	A0A5C7INX2	A0A5C7INX2	Phosphoglucomutase (alpha-D-glucose-1,6-bisphosphate-dependent)	EZV62_005753	27.38	27.41	27.2	26.73	26.77	26.67	4.88	0.0026
		0.052	0.61	A0A2N9ECM6;A0A5C7I6Q8	A0A2N9ECM6	PUL domain-containing protein;Uncharacterized protein	FSB_LOCUS377;EZV62_011483	25.32	24.97	25.15	24.53	24.59	24.5	4.38	0.0044
		0.077	0.61	A0A2N9E182	A0A2N9E182	Alpha-mannosidase	FSB_LOCUS328	25.92	25.77	26.04	25.15	25.55	25.2	3.77	0.0089
		0.1	0.61	A0A2N9IXR3;A0A2N9GRC8	A0A2N9IXR3	Uncharacterized protein;Uncharacterized protein	FSB_LOCUS58049;FSB_LOCUS29763	24.25	24.53	24.03	23.61	23.49	23.88	3.3	0.016
		0.13	0.61	A0A2N9J8D8	A0A2N9J8D8	Protein kinase domain-containing protein	FSB_LOCUS61010	24.84	24.74	24.71	24.36	24.38	23.72	2.92	0.026
		0.15	0.61	A0A2N9EU49;A0A5C7HU22	A0A2N9EU49	SAP domain-containing protein;SAP domain-containing protein	FSB_LOCUS6205;EZV62_015186	24.92	24.49	24.98	24.53	23.96	24.05	2.8	0.03
		0.15	0.61	A0A5C7I4D8;A0A2N9HDN1;A0A2N9HEC2;A0A2N9J7G5	A0A5C7I4D8	AAA domain-containing protein;AAA domain-containing protein;Uncharacterized protein;Uncharacterized protein	EZV62_010938;FSB_LOCUS37907;FSB_LOCUS37903;FSB_LOCUS60426	27.89	27.21	27.29	26.78	27.04	26.75	2.79	0.031
		0.25	0.61	A0A2N9J9Q8;A0A5C7IGD4;A0A2N9F4V6;A0A5C7H7U1	A0A2N9J9Q8;A0A5C7IGD4;A0A2N9F4V6;A0A5C7H7U1	UBC core domain-containing protein;UBC core domain-containing protein;UBC core domain-containing protein;UBC core domain-containing protein	FSB_LOCUS61196;EZV62_009393;FSB_LOCUS9793;EZV62_022302	28.8	27.61	28.15	27.57	27.63	27.54	2.05	0.085
		0.53	0.61	A0A2N9EFV6	A0A2N9EFV6	Uncharacterized protein	FSB_LOCUS1423	23.45	24.04	24.53	22.23	23.67	24.3	1.07	0.32
		0.07	0.6	A0A2N9IMD6	A0A2N9IMD6	LRRNT_2 domain-containing protein	FSB_LOCUS53377	28.29	27.98	28.04	27.46	27.68	27.38	3.91	0.0074
		0.099	0.6	A0A2N9J2E8;A0A5C7IXE0	A0A2N9J2E8	Uncharacterized protein;Uncharacterized protein	FSB_LOCUS59234;EZV62_001801	24.84	25.05	25.3	24.32	24.4	24.68	3.39	0.014
		0.12	0.6	A0A2N9FB77;A0A5C7IP89;A0A5C7IP36	A0A2N9FB77	Cytochrome b5 heme-binding domain-containing protein;Cytochrome b5 heme-binding domain-containing protein;Cytochrome b5 heme-binding domain-containing protein	FSB_LOCUS16029;EZV62_005814;EZV62_005813	27.05	26.9	26.93	25.96	26.57	26.54	3.05	0.022
		0.28	0.6	A0A2N9FIS4;A0A5C7I191	A0A2N9FIS4;A0A5C7I191	Beta-amylase;Beta-amylase	FSB_LOCUS14703;EZV62_009828	23.58	23.76	24.62	23.71	23.25	23.19	1.93	0.1
		0.37	0.6	A0A2N9EN47	A0A2N9EN47	Uncharacterized protein	FSB_LOCUS3876	24	24.21	24.45	23.96	22.74	24.15	1.54	0.17
		0.41	0.6	A0A2N9EKM3	A0A2N9EKM3	Uncharacterized protein	FSB_LOCUS3207	25.63	24.86	26.43	25.46	25.05	24.6	1.4	0.21
		0.44	0.6	A0A2N9H855;A0A7L7T747	A0A2N9H855;A0A7L7T747	Uncharacterized protein;Ribosomal protein S19	FSB_LOCUS35636;rps19	23.67	23.26	23.54	23.36	21.79	23.5	1.3	0.24
		0.51	0.59	CON__P13645;CON__P02535-1;CON__A2A4G1;CON__P08730-1;CON__Q04695;CON__Q9QWL7;CON__P19001;CON__Q99456;CON__Q7Z3Y7;CON__Q3ZAW8;CON__Q9Z2K1;CON__Q148H6;CON__P05784;CON__Q92764;CON__Q7Z3Y9;CON__A2A5Y0;CON__Q2M2I5;CON__REFSEQ:XP_986630;CON__O76014;CON__O76013;CON__Q7Z3Y8;CON__Q15323;CON__Q14525;CON__Q497I4;CON__A2AB72;CON__Q7Z3Z0;CON__Q14532;CON__Q9UE12;CON__O76015	CON__P13645			25.52	27.24	26.86	25.8	25.4	26.64	1.12	0.3
		0.056	0.58	A0A2N9EUZ9;A0A5C7IA15	A0A2N9EUZ9	Seryl-tRNA synthetase;Seryl-tRNA synthetase	FSB_LOCUS6537;EZV62_006807	27.59	27.66	27.74	27.22	27.13	26.92	4.27	0.005
		0.088	0.58	A0A2N9IHG0;A0A5C7H611	A0A2N9IHG0	Thioredoxin domain-containing protein;Thioredoxin domain-containing protein	FSB_LOCUS51381;EZV62_021328	31.42	31.38	31.23	30.51	30.96	30.83	3.59	0.011
		0.1	0.58	A0A2N9FYQ1	A0A2N9FYQ1	Uncharacterized protein	FSB_LOCUS20245	24.66	24.92	25.09	24.26	24.53	24.13	3.29	0.016
		0.11	0.58	A0A2N9HGD4	A0A2N9HGD4	Glutaredoxin-dependent peroxiredoxin	FSB_LOCUS41249	28.64	28.85	29.22	28.38	28.32	28.28	3.23	0.017
		0.13	0.58	A0A5C7GXW3	A0A5C7GXW3	Nfu_N domain-containing protein	EZV62_025212	25.23	25.14	24.62	24.31	24.48	24.49	2.96	0.024
		0.18	0.58	A0A2N9EH14	A0A2N9EH14	Glycohydro_20b2 domain-containing protein	FSB_LOCUS1927	24.66	24.36	25.1	24.11	23.89	24.38	2.47	0.047
		0.4	0.58	A0A2N9HDX6	A0A2N9HDX6	Uncharacterized protein	FSB_LOCUS37753	23.38	23.67	24.22	22.95	22.6	23.99	1.43	0.2
		0.054	0.57	A0A2N9IP01;A0A5C7HGQ8;A0A5C7HCL0;A0A5C7GZX0	A0A2N9IP01	Ribosomal_L18e/L15P domain-containing protein;Ribosomal_L18e/L15P domain-containing protein;Ribosomal_L18e/L15P domain-containing protein;Ribosomal_L18e/L15P domain-containing protein	FSB_LOCUS54454;EZV62_017546;EZV62_019970;EZV62_022737	28.57	28.8	28.8	28.1	28.26	28.1	4.31	0.0047
		0.07	0.57	A0A2N9JBX1	A0A2N9JBX1	Uncharacterized protein	FSB_LOCUS61975	27.52	27.43	27.75	27.09	27.04	26.86	3.92	0.0074
		0.082	0.57	A0A2N9IWY6	A0A2N9IWY6	AICAR transformylase	FSB_LOCUS56666	25.75	25.6	25.96	25.03	25.24	25.33	3.67	0.0099
		0.13	0.57	A0A2N9IBN3;A0A2N9H3U6;A0A2N9HP46;A0A2N9ITL7;A0A2N9HQJ8;A0A5C7IZA5;A0A5C7IY57;A0A5C7J0R0	A0A2N9IBN3;A0A2N9H3U6;A0A2N9HP46;A0A2N9ITL7;A0A2N9HQJ8	Sucrose synthase;SHSP domain-containing protein;SHSP domain-containing protein;SHSP domain-containing protein;SHSP domain-containing protein;SHSP domain-containing protein;SHSP domain-containing protein;SHSP domain-containing protein	FSB_LOCUS50014;FSB_LOCUS34132;FSB_LOCUS41914;FSB_LOCUS55516;FSB_LOCUS41915;EZV62_002813;EZV62_002800;EZV62_002815	28.05	28.63	28.47	27.96	27.85	27.63	2.95	0.025
		0.18	0.57	A0A2N9HIC0	A0A2N9HIC0	Uncharacterized protein	FSB_LOCUS39355	24.69	25.13	25.07	24.65	24.54	23.98	2.5	0.045
		0.21	0.57	A0A2N9EKC5;A0A5C7H2P7	A0A2N9EKC5	Uncharacterized protein;Uncharacterized protein	FSB_LOCUS3135;EZV62_023817	26.11	26.06	26.4	25.15	25.68	26.02	2.31	0.059
		0.25	0.57	A0A2N9ELB2;A0A5C7I9J6	A0A2N9ELB2	Homoserine kinase;Homoserine kinase	FSB_LOCUS3447;EZV62_012040	25.72	24.97	25.64	24.68	25.29	24.67	2.05	0.085
		0.29	0.57	A0A5C7IN38	A0A5C7IN38	Phosphopyruvate hydratase	EZV62_005698	29.69	29.12	28.89	28.55	29.15	28.28	1.89	0.11
		0.4	0.57	A0A2N9ELY3;A0A5C7HE08;A0A5C7ICT1;A0A5C7GS90;Q39755;A0A5C7H9S8;A0A2N9GN49;A0A5C7IY07;A0A5C7GZD6;A0A2N9EGC8	A0A2N9ELY3;A0A5C7HE08;A0A5C7ICT1;A0A5C7GS90;Q39755;A0A5C7H9S8	Uncharacterized protein;Uncharacterized protein;Uncharacterized protein;Uncharacterized protein;FSGTP1;Uncharacterized protein;Uncharacterized protein;Uncharacterized protein;Uncharacterized protein;Uncharacterized protein	FSB_LOCUS3451;EZV62_020335;EZV62_008100;EZV62_026797;;EZV62_018950;FSB_LOCUS31769;EZV62_002756;EZV62_025740;FSB_LOCUS1685	22.94	23.3	23.23	22.5	21.84	23.42	1.44	0.2
		0.61	0.57	A0A2N9FDS0;A0A2N9GGB6;A0A5C7HLB6	A0A2N9FDS0;A0A2N9GGB6;A0A5C7HLB6	Uncharacterized protein;Uncharacterized protein;Uncharacterized protein	FSB_LOCUS13052;FSB_LOCUS26485;EZV62_015646	25.58	24.79	24.59	25.18	22.89	25.17	0.85	0.43
		0.092	0.56	A0A2N9HF84;A0A2N9ECW0	A0A2N9HF84	Catalase;Catalase domain-containing protein	FSB_LOCUS38202;FSB_LOCUS393	27.64	28.13	27.9	27.27	27.37	27.34	3.49	0.012
		0.1	0.56	A0A2N9FVY0	A0A2N9FVY0	Uncharacterized protein	FSB_LOCUS19334	26.63	26.35	26.87	25.98	26.12	26.08	3.35	0.015
		0.11	0.56	A0A2N9F7G6;A0A5C7HUA1	A0A2N9F7G6	Succinate dehydrogenase [ubiquinone] iron-sulfur subunit, mitochondrial;Fer2_3 domain-containing protein	FSB_LOCUS10703;EZV62_015266	26.66	27.09	26.57	26.31	26.13	26.19	3.21	0.018
		0.12	0.56	A0A2N9IUC4;A0A5C7IR33	A0A2N9IUC4	MsrB domain-containing protein;Peptide-methionine (R)-S-oxide reductase	FSB_LOCUS56879;EZV62_000422	26.71	27.03	27.03	26.22	26.66	26.2	3.06	0.021
		0.17	0.56	A0A2N9FZI9;A0A2N9HG95;A0A5C7H8L4;A0A5C7IS88	A0A2N9FZI9;A0A2N9HG95	Ribosomal_L6e_N domain-containing protein;Ribosomal_L6e_N domain-containing protein;Ribosomal_L6e_N domain-containing protein;SF3a60_bindingd domain-containing protein	FSB_LOCUS20301;FSB_LOCUS38526;EZV62_022622;EZV62_006157	29.82	30.1	29.5	29.48	28.97	29.31	2.58	0.041
		0.21	0.56	A0A2N9HAU8	A0A2N9HAU8	DLH domain-containing protein	FSB_LOCUS37134	27.07	26.73	27.63	26.62	26.5	26.63	2.32	0.058
		0.1	0.55	A0A2N9G9C4;A0A5C7HY25;A0A5C7HZD5	A0A2N9G9C4	Pectinesterase;Pectinesterase;Pectinesterase	FSB_LOCUS23952;EZV62_013108;EZV62_013109	27.96	28.32	28.46	27.71	27.73	27.67	3.36	0.015
		0.1	0.55	A0A2N9H9Y1	A0A2N9H9Y1	Uncharacterized protein	FSB_LOCUS36445	27.5	27.25	27.02	26.57	26.8	26.75	3.29	0.016
		0.13	0.55	A0A2N9HFM1	A0A2N9HFM1	Peptidyl-prolyl cis-trans isomerase	FSB_LOCUS1844	27.69	28.22	28.08	27.25	27.55	27.52	3	0.023
		0.13	0.55	A0A2N9IL48;A0A5C7HSJ3	A0A2N9IL48	Eukaryotic translation initiation factor 6;Eukaryotic translation initiation factor 6	EIF6;EIF6	26.75	27.26	27.24	26.54	26.67	26.39	2.94	0.025
		0.14	0.55	A0A2N9G7R4;A0A5C7HF87;A0A5C7HFK5;A0A5C7I542	A0A2N9G7R4;A0A5C7HF87	ADP/ATP translocase;ADP/ATP translocase;ADP/ATP translocase;ADP/ATP translocase	FSB_LOCUS26579;EZV62_020378;EZV62_017097;EZV62_010993	27.84	27.34	27.75	27.32	26.99	26.98	2.9	0.027
		0.21	0.55	A0A2N9ERD3;A0A5C7GQL7	A0A2N9ERD3	PAP_fibrillin domain-containing protein;PAP_fibrillin domain-containing protein	FSB_LOCUS5016;EZV62_026167	25.15	25.8	25.79	25.29	24.75	25.07	2.27	0.063
		0.22	0.55	A0A2N9IKZ6;A0A5C7I2T6	A0A2N9IKZ6	Rho_N domain-containing protein;Rho_N domain-containing protein	FSB_LOCUS54178;EZV62_010827	23.89	24.57	24.72	23.9	23.69	23.95	2.26	0.064
		0.61	0.55	A0A2N9F745;A0A5C7IFU4	A0A2N9F745	Electron transfer flavoprotein subunit alpha;Electron transfer flavoprotein subunit alpha	FSB_LOCUS10840;EZV62_009139	25.07	25.48	24.95	25.25	25.48	23.11	0.87	0.42
		0.091	0.54	A0A2N9E7J8	A0A2N9E7J8	Uncharacterized protein	FSB_LOCUS2819	25.14	25.56	25.5	24.87	24.85	24.85	3.53	0.012
		0.15	0.54	A0A2N9IBI1	A0A2N9IBI1	Peptidase_M24 domain-containing protein	FSB_LOCUS51138	25.23	25.81	25.44	25.07	25.03	24.75	2.82	0.029
		0.21	0.54	A0A2N9J7N0;A0A2N9GTX7	A0A2N9J7N0;A0A2N9GTX7	Uncharacterized protein;Uncharacterized protein	FSB_LOCUS61279;FSB_LOCUS33728	26.25	26.77	26.4	26.23	25.55	26.03	2.3	0.06
		0.27	0.54	A0A2N9HJT3	A0A2N9HJT3	Uncharacterized protein	FSB_LOCUS39872	26.91	27.44	26.87	26.78	26.78	26.03	1.97	0.095
		0.41	0.54	A0A2N9G8P0	A0A2N9G8P0	Chitin-binding type-1 domain-containing protein	FSB_LOCUS23433	29.47	29.69	29.53	28.12	29.54	29.41	1.41	0.21
		0.08	0.53	A0A2N9J0E7	A0A2N9J0E7	Uncharacterized protein	FSB_LOCUS58928	26.56	26.56	26.4	26.13	26.01	25.78	3.72	0.0094
		0.084	0.53	A0A2N9HWV4;A0A5C7H4G9;A0A5C7H329	A0A2N9HWV4	Malate synthase;Malate synthase;Malate synthase	FSB_LOCUS44457;EZV62_023836;EZV62_023835	28.56	28.49	28.84	28.03	28.19	28.07	3.64	0.01
		0.13	0.53	A0A2N9IIV1;A0A2N9IIN3;A0A5C7HZW2	A0A2N9IIV1;A0A2N9IIN3	Methionine aminopeptidase;Methionine aminopeptidase;Methionine aminopeptidase	FSB_LOCUS51865;FSB_LOCUS51862;EZV62_009665	24.82	24.57	25.1	24.17	24.48	24.25	2.93	0.025
		0.17	0.53	A0A2N9EKG0;A0A5C7H3L2;A0A5C7IV02	A0A2N9EKG0	EF1_GNE domain-containing protein;EF1_GNE domain-containing protein;EF1_GNE domain-containing protein	FSB_LOCUS3137;EZV62_023819;EZV62_001672	27.42	28	27.54	27.09	27.35	26.94	2.59	0.04
		0.17	0.53	A0A2N9F5X7	A0A2N9F5X7	Uncharacterized protein	FSB_LOCUS10410	25.24	24.62	24.65	24.26	24.47	24.2	2.55	0.043
		0.22	0.53	A0A2N9GJT7;A0A5C7I2I3	A0A2N9GJT7	MPN domain-containing protein;MPN domain-containing protein	FSB_LOCUS30588;EZV62_010541	26.23	26.45	26.02	25.46	26.15	25.5	2.25	0.064
		0.26	0.53	A0A2N9HU95;A0A5C7HIR6	A0A2N9HU95	Uncharacterized protein;Uncharacterized protein	FSB_LOCUS43121;EZV62_018243	25.96	26.76	26.24	25.95	26	25.41	2	0.091
		0.27	0.53	A0A2N9I2D3	A0A2N9I2D3	Non-specific lipid-transfer protein	FSB_LOCUS46052	30.13	30.94	30.92	29.99	29.94	30.46	1.94	0.099
		0.37	0.53	A0A2N9FJA6;A0A5C7H2X9	A0A2N9FJA6	Protein-methionine-S-oxide reductase;Protein-methionine-S-oxide reductase	FSB_LOCUS14861;EZV62_023346	24.9	25.78	24.6	24.84	24.19	24.66	1.54	0.17
		0.43	0.53	A0A2N9GQZ1	A0A2N9GQZ1	Uncharacterized protein	FSB_LOCUS29623	30.68	32.08	31.26	30.47	31.28	30.68	1.35	0.22
		0.07	0.52	A0A2N9GFD0;A0A5C7GT55;A0A2N9G2T7;A0A2N9FEK1	A0A2N9GFD0	PKS_ER domain-containing protein;PKS_ER domain-containing protein;PKS_ER domain-containing protein;F-box domain-containing protein	FSB_LOCUS29149;EZV62_026610;FSB_LOCUS21597;FSB_LOCUS13161	27.95	28.12	27.98	27.38	27.64	27.45	3.92	0.0074
		0.13	0.52	A0A2N9EUW9	A0A2N9EUW9	X8 domain-containing protein	FSB_LOCUS6343	25.37	25.77	25.91	25.1	25.22	25.16	3.01	0.023
		0.17	0.52	A0A2N9GR58	A0A2N9GR58	Uncharacterized protein	FSB_LOCUS29693	26.06	25.87	25.37	25.21	25.35	25.18	2.57	0.041
		0.37	0.52	A0A2N9EHE5;A0A5C7I310	A0A2N9EHE5	Cysteine synthase;PALP domain-containing protein	FSB_LOCUS1983;EZV62_010468	25.29	26	26.64	25.34	25.5	25.55	1.53	0.17
		0.37	0.52	A0A2N9HRP3;A0A5C7HNI5;A0A5C7IGX7;A0A5C7IG16	A0A2N9HRP3	Uncharacterized protein;Uncharacterized protein;Uncharacterized protein;Uncharacterized protein	FSB_LOCUS44658;EZV62_016134;EZV62_009347;EZV62_009346	24.23	24.2	25.39	23.91	24.16	24.19	1.53	0.18
		0.6	0.52	A0A2N9GX07;A0A5C7H602	A0A2N9GX07	Uncharacterized protein;Uncharacterized protein	FSB_LOCUS32124;EZV62_021318	25.07	25	24.73	23.04	24.83	25.37	0.9	0.4
		0.61	0.52	A0A2N9H6R6	A0A2N9H6R6	Helicase C-terminal domain-containing protein	FSB_LOCUS35223	24.42	23.74	24.06	24.49	24.02	22.15	0.85	0.42
		0.64	0.52	A0A2N9F5D2;A0A5C7HPT0	A0A2N9F5D2	Uncharacterized protein;Uncharacterized protein	FSB_LOCUS9983;EZV62_016663	24.17	23.7	24.16	21.9	24.37	24.19	0.79	0.46
		0.06	0.51	A0A2N9I0D7	A0A2N9I0D7	Uncharacterized protein	FSB_LOCUS47428	26.45	26.39	26.24	25.84	25.81	25.89	4.17	0.0055
		0.12	0.51	A0A2N9I025;A0A5C7GTF2	A0A2N9I025	Uncharacterized protein;Uncharacterized protein	FSB_LOCUS47328;EZV62_027061	25.7	26.17	26.1	25.41	25.43	25.59	3.05	0.022
		0.18	0.51	A0A2N9J1S9;A0A2N9EMF6	A0A2N9J1S9	Uncharacterized protein;Uncharacterized protein	FSB_LOCUS58281;FSB_LOCUS3847	26.12	26.02	25.74	25.41	25.16	25.78	2.52	0.044
		0.33	0.51	A0A2N9HFQ5	A0A2N9HFQ5	AAI domain-containing protein	FSB_LOCUS38316	27.7	28.38	28.86	27.85	27.6	27.94	1.69	0.14
		0.43	0.51	A0A2N9GCM2	A0A2N9GCM2	Uncharacterized protein	FSB_LOCUS25185	25.9	24.91	24.4	24.42	24.72	24.54	1.34	0.23
		0.53	0.51	A0A2N9I675	A0A2N9I675	Uncharacterized protein	FSB_LOCUS47435	25.24	24.83	26.44	24.68	24.67	25.64	1.06	0.33
		0.6	0.51	A0A2N9EBJ5;A0A5C7HHH8	A0A2N9EBJ5	Uncharacterized protein;Uncharacterized protein	FSB_LOCUS44;EZV62_017750	25.05	23.28	24.64	24.7	23.57	23.16	0.88	0.41
		0.092	0.5	A0A2N9FQS8;A0A5C7HUL2	A0A2N9FQS8	Lipocln_cytosolic_FA-bd_dom domain-containing protein;Lipocln_cytosolic_FA-bd_dom domain-containing protein	FSB_LOCUS20959;EZV62_012146	27.55	27.83	27.51	27.08	27.07	27.23	3.51	0.012
		0.1	0.5	A0A2N9EES0;R4JMS6;M1TIB5;A0A5C7GZ91	A0A2N9EES0	Chalcone-flavonone isomerase family protein;Chalcone-flavonone isomerase family protein (Fragment);Chalcone-flavonone isomerase family protein;Chalcone-flavonone isomerase family protein	FSB_LOCUS1105;CHI;;EZV62_025527	25.71	25.76	25.65	25.35	25.31	24.96	3.33	0.015
		0.1	0.5	A0A2N9GRM3;A0A5C7IWP4	A0A2N9GRM3	Eukaryotic translation initiation factor 3 subunit H;Eukaryotic translation initiation factor 3 subunit H	FSB_LOCUS29951;EZV62_001521	25.57	25.96	25.85	25.35	25.18	25.34	3.29	0.016
		0.13	0.5	A0A2N9EGA0	A0A2N9EGA0	Uncharacterized protein	FSB_LOCUS1573	28.18	28.41	28.63	27.8	27.86	28.06	3.02	0.023
		0.15	0.5	A0A2N9GQI1	A0A2N9GQI1	Allene-oxide cyclase	FSB_LOCUS29561	26.59	26.3	26.19	25.73	25.73	26.11	2.8	0.03
		0.2	0.5	A0A5C7H609;A0A2N9H7W3	A0A5C7H609;A0A2N9H7W3	Uncharacterized protein;Uncharacterized protein	EZV62_024190;FSB_LOCUS38398	23.11	23.52	23.49	22.95	22.53	23.14	2.36	0.055
		0.29	0.5	A0A2N9GF51	A0A2N9GF51	Uncharacterized protein	FSB_LOCUS26017	24.51	23.78	23.83	23.89	23.22	23.52	1.85	0.11
		0.3	0.5	A0A2N9FJ22;A0A5C7I2D7	A0A2N9FJ22	Nsp1_C domain-containing protein;Nsp1_C domain-containing protein	FSB_LOCUS15065;EZV62_009576	23.75	24.18	24.09	23.87	23.71	22.96	1.82	0.12
		0.11	0.49	A0A5C7I087	A0A5C7I087	Peptidyl-prolyl cis-trans isomerase	EZV62_009711	26.31	26.7	26.55	25.92	25.99	26.17	3.17	0.019
		0.14	0.49	A0A2N9EQR2;A0A5C7GT62;A0A5C7HZQ2	A0A2N9EQR2	Proteasome subunit beta;Proteasome subunit beta;Proteasome subunit beta	FSB_LOCUS5030;EZV62_027245;EZV62_009697	28.1	27.66	28.06	27.31	27.53	27.51	2.9	0.027
		0.17	0.49	A0A2N9G2W4	A0A2N9G2W4	1,4-alpha-glucan branching enzyme	FSB_LOCUS21794	24.52	24.66	24.76	24.28	24.39	23.8	2.53	0.044
		0.17	0.49	A0A2N9HNI4	A0A2N9HNI4	Uncharacterized protein	FSB_LOCUS41400	27.5	27.58	27.54	26.73	27.05	27.37	2.62	0.039
		0.21	0.49	A0A2N9J101;A0A2N9GNF4;A0A5C7H0F8;A0A2N9IQY8	A0A2N9J101	Ribosomal RNA-processing protein 40;Uncharacterized protein;Ribosomal RNA-processing protein 40;Uncharacterized protein	FSB_LOCUS57991;FSB_LOCUS12370;EZV62_022811;FSB_LOCUS54462	24.76	24.55	24.55	24.37	24.33	23.69	2.27	0.062
		0.22	0.49	A0A2N9JA73;A0A2N9F4D3	A0A2N9JA73;A0A2N9F4D3	Uncharacterized protein;Uncharacterized protein	FSB_LOCUS61417;FSB_LOCUS9526	28.98	29.43	29.54	28.73	29.15	28.6	2.22	0.067
		0.28	0.49	A0A2N9FAF0	A0A2N9FAF0	Uncharacterized protein	FSB_LOCUS15749	27.06	26.21	26.22	25.96	25.96	26.1	1.91	0.1
		0.32	0.49	A0A2N9JC44	A0A2N9JC44	Uncharacterized protein	FSB_LOCUS61921	26.59	27.04	26.07	25.87	26.39	25.96	1.74	0.13
		0.35	0.49	A0A2N9F4M2	A0A2N9F4M2	Coatomer subunit delta	FSB_LOCUS9681	23.86	23.29	24.09	23.42	22.76	23.61	1.6	0.16
		0.43	0.49	A0A2N9J0L7;A0A5C7HN27;A0A2N9EK27	A0A2N9J0L7;A0A5C7HN27;A0A2N9EK27	PX domain-containing protein;PX domain-containing protein;PX domain-containing protein	FSB_LOCUS57932;EZV62_016048;FSB_LOCUS7119	23.9	24.63	23.51	23.87	22.96	23.73	1.35	0.23
		0.51	0.49	A0A2N9GW19;A0A5C7IRA6;A0A5C7IS28;A0A5C7IS61	A0A2N9GW19	DLH domain-containing protein;DLH domain-containing protein;DLH domain-containing protein;DLH domain-containing protein	FSB_LOCUS31590;EZV62_000506;EZV62_000507;EZV62_000508	26.61	25.6	25.94	24.71	25.78	26.18	1.13	0.3
		0.092	0.48	A0A2N9I4V7	A0A2N9I4V7	Uncharacterized protein	FSB_LOCUS20282	28.72	28.54	28.41	27.98	28.16	28.08	3.51	0.012
		0.094	0.48	A0A2N9F9F1;A0A5C7I6E7;A0A2N9J0Q9;A0A5C7HS37;A0A2N9I904;A0A2N9I4M8;A0A2N9FXD0	A0A2N9F9F1	Senescence domain-containing protein;Senescence domain-containing protein;Uncharacterized protein;Senescence domain-containing protein;Uncharacterized protein;Uncharacterized protein;Reverse transcriptase domain-containing protein	FSB_LOCUS11361;EZV62_011761;FSB_LOCUS59028;EZV62_014383;FSB_LOCUS50318;FSB_LOCUS46851;FSB_LOCUS19677	26.77	26.78	26.72	26.1	26.32	26.44	3.47	0.013
		0.12	0.48	A0A2N9FMY0;A0A5C7HLQ1	A0A2N9FMY0;A0A5C7HLQ1	ATP synthase subunit beta;ATP synthase subunit beta	FSB_LOCUS16440;EZV62_018575	28.92	28.65	28.46	28.24	28.14	28.21	3.09	0.021
		0.12	0.48	A0A2N9JBQ8;A0A2N9E7Q1;A0A2N9H1C7;A0A5C7IUQ8;A0A2N9HY81;A0A2N9HDC2;A0A2N9FVK8;A0A2N9FLK0;A0A2N9EHJ6;A0A2N9EG20	A0A2N9JBQ8	Thioredoxin reductase;Pyr_redox_2 domain-containing protein;Pyr_redox domain-containing protein;Thioredoxin reductase;Pyr_redox_2 domain-containing protein;Pyr_redox_2 domain-containing protein;Pyr_redox domain-containing protein;Pyr_redox_2 domain-containing protein;Uncharacterized protein;F-box domain-containing protein	FSB_LOCUS61833;FSB_LOCUS2878;FSB_LOCUS36199;EZV62_001580;FSB_LOCUS44513;FSB_LOCUS37552;FSB_LOCUS22528;FSB_LOCUS15496;FSB_LOCUS2114;FSB_LOCUS1391	26.36	26.72	26.45	26.06	26.16	25.88	3.08	0.021
		0.13	0.48	A0A2N9J2P8;A6XHH0	A0A2N9J2P8	Glutathione peroxidase;Glutathione peroxidase (Fragment)	FSB_LOCUS58767;GPX1	29.17	29.5	29.56	28.9	28.82	29.08	3.01	0.023
		0.3	0.48	A0A2N9HKS8	A0A2N9HKS8	Uncharacterized protein	FSB_LOCUS40457	27.12	26.35	26.49	26.47	26.21	25.84	1.81	0.12
		0.35	0.48	A0A2N9FY85;A0A5C7J069;A0A5C7IXN3;A0A5C7IXY0;A0A5C7HWS2;A0A5C7IY42;A0A5C7I0D0;A0A5C7HXG0;A0A5C7IY51;A0A5C7HY56;A0A5C7IXQ4;A0A5C7IXY8;A0A5C7H2D2;A0A5C7H1U1;A0A5C7HXH0;A0A5C7IYD9	A0A2N9FY85;A0A5C7J069;A0A5C7IXN3;A0A5C7IXY0	SHSP domain-containing protein;SHSP domain-containing protein;SHSP domain-containing protein;Uncharacterized protein;SHSP domain-containing protein;SHSP domain-containing protein;SHSP domain-containing protein;SHSP domain-containing protein;Uncharacterized protein;SHSP domain-containing protein;SHSP domain-containing protein;SHSP domain-containing protein;SHSP domain-containing protein;SHSP domai…	FSB_LOCUS23458;EZV62_002625;EZV62_002620;EZV62_002622;EZV62_012618;EZV62_002627;EZV62_013205;EZV62_013186;EZV62_002618;EZV62_013193;EZV62_002624;EZV62_002632;EZV62_023469;EZV62_023472;EZV62_013196;EZV62_002802	26.3	25.29	25.55	25.53	25.04	25.12	1.64	0.15
		0.44	0.48	A0A2N9IUW5	A0A2N9IUW5	Cytochrome b5 heme-binding domain-containing protein	FSB_LOCUS56190	24.36	24.99	25.48	24.18	24.15	25.06	1.3	0.24
		0.46	0.48	A0A2N9J7W1	A0A2N9J7W1	AMP_N domain-containing protein	FSB_LOCUS28272	23.42	24.88	23.62	23.54	23.31	23.62	1.23	0.26
		0.13	0.47	A0A2N9IHB9;A0A2N9IVH0;A0A2N9H5C5;A0A2N9IHF1;A0A2N9E199;A0A2N9IVA1;A0A2N9IV11	A0A2N9IHB9;A0A2N9IVH0;A0A2N9H5C5;A0A2N9IHF1;A0A2N9E199;A0A2N9IVA1	Glycosyltransferase;Glycosyltransferase;UDPGT domain-containing protein;Glycosyltransferase;UDPGT domain-containing protein;Glycosyltransferase;UDPGT domain-containing protein	FSB_LOCUS51372;FSB_LOCUS56102;FSB_LOCUS37539;FSB_LOCUS51371;FSB_LOCUS418;FSB_LOCUS56096;FSB_LOCUS56097	25.07	25.44	25.46	24.79	24.97	24.8	3	0.023
		0.15	0.47	A0A2N9FY89	A0A2N9FY89	FRIGIDA-like protein	FSB_LOCUS19851	24.78	25.14	25.28	24.56	24.71	24.53	2.78	0.031
		0.19	0.47	A0A2N9ICH5;A0A5C7HFW0	A0A2N9ICH5	Uncharacterized protein;Uncharacterized protein	FSB_LOCUS49662;EZV62_020975	25.45	25.39	25.94	25.3	24.99	25.06	2.43	0.05
		0.21	0.47	A0A2N9EPC5	A0A2N9EPC5	6,7-dimethyl-8-ribityllumazine synthase	FSB_LOCUS4537	25.9	25.37	25.31	24.98	24.92	25.26	2.3	0.06
		0.24	0.47	A0A2N9EMX3;A0A2N9EMZ9;A0A2N9F1W6;A0A2N9EMW5;A0A2N9EB04;A0A5C7GNM7;A0A5C7IR42;A0A2N9EMU8	A0A2N9EMX3;A0A2N9EMZ9	Abhydrolase_3 domain-containing protein;Abhydrolase_3 domain-containing protein;Abhydrolase_3 domain-containing protein;Abhydrolase_3 domain-containing protein;Abhydrolase_3 domain-containing protein;Abhydrolase_3 domain-containing protein;Uncharacterized protein;Uncharacterized protein	FSB_LOCUS4045;FSB_LOCUS4047;FSB_LOCUS8970;FSB_LOCUS4040;FSB_LOCUS4039;EZV62_028311;EZV62_005747;FSB_LOCUS4044	23.36	23.48	23.07	23.02	23.07	22.41	2.08	0.082
		0.27	0.47	A0A2N9GSU1;A0A2N9IMG7	A0A2N9GSU1;A0A2N9IMG7	Uncharacterized protein;Uncharacterized protein	FSB_LOCUS30420;FSB_LOCUS53145	24.27	24.34	25.01	23.99	24.3	23.92	1.98	0.094
		0.32	0.47	A0A2N9ENA3;A0A5C7ICX8	A0A2N9ENA3	Thioredoxin domain-containing protein;Thioredoxin domain-containing protein	FSB_LOCUS4155;EZV62_008276	25.28	25.79	26.11	25.25	24.94	25.59	1.73	0.13
		0.36	0.47	A0A2N9FHR5	A0A2N9FHR5	Uncharacterized protein	FSB_LOCUS14343	26.12	25.61	24.94	25.08	25.05	25.12	1.58	0.16
		0.56	0.47	A0A2N9EJC3	A0A2N9EJC3	Uncharacterized protein	FSB_LOCUS2622	25.68	26.79	27.68	26.18	26.23	26.34	0.98	0.36
		0.069	0.46	A0A2N9J2Z2;A0A5C7HI84	A0A2N9J2Z2	Uncharacterized protein;V-SNARE domain-containing protein	FSB_LOCUS59759;EZV62_017871	27.05	26.99	27.14	26.59	26.64	26.56	3.95	0.0072
		0.092	0.46	A0A2N9FJ94;A0A2N9EDP7;A0A5C7H8G5	A0A2N9FJ94	Uncharacterized protein;Uncharacterized protein;Uncharacterized protein	FSB_LOCUS14873;FSB_LOCUS735;EZV62_022383	28.22	28.36	28.21	27.87	27.88	27.66	3.52	0.012
		0.17	0.46	A0A2N9IX46;A0A5C7I2U6	A0A2N9IX46	Dolichyl-diphosphooligosaccharide--protein glycosyltransferase subunit 2;Dolichyl-diphosphooligosaccharide--protein glycosyltransferase subunit 2	FSB_LOCUS56615;EZV62_010837	25.87	25.45	25.91	25.16	25.47	25.22	2.6	0.04
		0.24	0.46	A0A2N9ECH2	A0A2N9ECH2	Alpha-mannosidase	FSB_LOCUS327	26.41	26.82	27.15	26.32	26.18	26.49	2.14	0.075
		0.081	0.45	A0A2N9IH53;A0A2N9FHV4	A0A2N9IH53;A0A2N9FHV4	Epimerase domain-containing protein;Epimerase domain-containing protein	FSB_LOCUS51456;FSB_LOCUS14567	27.41	27.33	27.39	26.81	26.99	26.98	3.7	0.0096
		0.11	0.45	A0A2N9GEQ9;A0A2N9J001	A0A2N9GEQ9	Uncharacterized protein;Uncharacterized protein	FSB_LOCUS25925;FSB_LOCUS57766	25.3	25.15	25.39	24.99	24.72	24.76	3.19	0.018
		0.12	0.45	A0A2N9FSG8	A0A2N9FSG8	Uncharacterized protein	FSB_LOCUS21538	26.95	26.66	26.69	26.44	26.2	26.32	3.14	0.019
		0.13	0.45	A0A2N9F9V3;A0A5C7IE93	A0A2N9F9V3	Uncharacterized protein;Uncharacterized protein	FSB_LOCUS11854;EZV62_008001	24.92	25.17	25.26	24.72	24.75	24.52	3.02	0.023
		0.15	0.45	A0A2N9F796	A0A2N9F796	Uncharacterized protein	FSB_LOCUS10890	27.16	27.19	27.4	26.55	26.95	26.89	2.77	0.031
		0.16	0.45	A0A2N9I9E3	A0A2N9I9E3	Ubiquitin-like modifier-activating enzyme 5	FSB_LOCUS50458	24.91	25	24.75	24.16	24.6	24.55	2.68	0.036
		0.16	0.45	A0A2N9IPT8;A0A5C7HJS5;A0A5C7HJ40;A0A5C7HJ11;A0A5C7HJH8;A0A2N9EQS8;A0A5C7ILD7;A0A2N9ETB3	A0A2N9IPT8	Glutamate decarboxylase;Glutamate decarboxylase;Glutamate decarboxylase;Glutamate decarboxylase;Glutamate decarboxylase;Glutamate decarboxylase;Glutamate decarboxylase;Glutamate decarboxylase	FSB_LOCUS48509;EZV62_018338;EZV62_018340;EZV62_018336;EZV62_018341;FSB_LOCUS4902;EZV62_004834;FSB_LOCUS5696	26.89	27	27.4	26.68	26.55	26.7	2.67	0.036
		0.17	0.45	A0A2N9JAY0;A0A5C7I131	A0A2N9JAY0	ATPase;ATPase	FSB_LOCUS61625;EZV62_009769	25.05	24.77	24.53	24.18	24.43	24.38	2.58	0.041
		0.19	0.45	A0A2N9EUA0;A0A5C7I3Y2;A0A5C7HSV6	A0A2N9EUA0	Uncharacterized protein;Uncharacterized protein;Uncharacterized protein	FSB_LOCUS6152;EZV62_011237;EZV62_013949	24.44	24.84	24.67	24.36	24.31	23.91	2.45	0.049
		0.19	0.45	A0A2N9F5C4;A0A5C7I1I0	A0A2N9F5C4;A0A5C7I1I0	50S ribosomal protein L5, chloroplastic;50S ribosomal protein L5, chloroplastic	FSB_LOCUS10167;EZV62_009928	24.64	24.23	24.85	24.07	24.19	24.09	2.44	0.05
		0.21	0.45	A0A2N9IHV0	A0A2N9IHV0	ATP-dependent Clp protease proteolytic subunit	FSB_LOCUS52264	24.48	24.66	24.07	23.88	23.84	24.15	2.3	0.06
		0.25	0.45	A0A2N9HQZ4;A0A5C7ITT8	A0A2N9HQZ4	Uncharacterized protein;Uncharacterized protein	FSB_LOCUS42310;EZV62_001326	24.16	24.87	24.38	23.85	24.22	23.97	2.06	0.083
		0.37	0.45	A0A2N9I660;A0A5C7HBC3	A0A2N9I660	ATP-dependent Clp protease proteolytic subunit;ATP-dependent Clp protease proteolytic subunit	FSB_LOCUS49378;EZV62_019447	25.48	24.66	24.44	24.6	24.42	24.21	1.52	0.18
		0.47	0.45	A0A2N9GZ51	A0A2N9GZ51	DNA topoisomerase I	FSB_LOCUS32797	23.8	23.61	23.68	23.97	22.45	23.31	1.21	0.27
		0.094	0.44	A0A2N9E160;A0A5C7I2K1	A0A2N9E160	Uncharacterized protein;Uncharacterized protein	FSB_LOCUS218;EZV62_010445	27.22	27.34	27.36	26.81	26.81	26.99	3.47	0.013
		0.1	0.44	A0A2N9GS98;A0A2N9FIE6;A0A5C7GZ64;A0A5C7I3N0	A0A2N9GS98	Ferritin;Ferritin;Ferritin;Ferritin	FSB_LOCUS30046;FSB_LOCUS14563;EZV62_025929;EZV62_010824	30.09	29.9	29.84	29.49	29.58	29.43	3.35	0.015
		0.12	0.44	A0A2N9EXD8;A0A2N9HBC8	A0A2N9EXD8;A0A2N9HBC8	Glutathione transferase;Uncharacterized protein	FSB_LOCUS11289;FSB_LOCUS39548	26.6	26.73	26.93	26.3	26.23	26.4	3.14	0.019
		0.13	0.44	A0A2N9IW57	A0A2N9IW57	Uncharacterized protein	FSB_LOCUS56163	25.83	25.79	25.6	25.29	25.47	25.15	3.04	0.022
		0.15	0.44	A0A2N9FRW1;A0A5C7HI78	A0A2N9FRW1	Urease;Urease	FSB_LOCUS17874;EZV62_017405	24.46	24.88	24.83	24.32	24.39	24.14	2.71	0.034
		0.16	0.44	A0A2N9G5D3;A0A2N9I485;A0A2N9E534;A0A5C7IV57	A0A2N9G5D3;A0A2N9I485	Uncharacterized protein;Uncharacterized protein;Uncharacterized protein;Uncharacterized protein	FSB_LOCUS25768;FSB_LOCUS47364;FSB_LOCUS1949;EZV62_000991	29.36	29.1	28.97	28.85	28.52	28.76	2.66	0.036
		0.18	0.44	A0A2N9GCL3;A0A5C7HWK3;A0A2N9EES3	A0A2N9GCL3	(1->3)-beta-glucan endohydrolase;Glucan endo-1,3-beta-D-glucosidase;(1->3)-beta-glucan endohydrolase	FSB_LOCUS25175;EZV62_012541;FSB_LOCUS5348	26.76	26.72	27.13	26.2	26.53	26.55	2.51	0.045
		0.22	0.44	A0A2N9IUL3;A0A2N9EIX3	A0A2N9IUL3	Uncharacterized protein;Uncharacterized protein	FSB_LOCUS55731;FSB_LOCUS6759	24.12	24.66	24.18	24.07	23.69	23.86	2.25	0.064
		0.74	0.44	A0A2N9H0D5;A0A5C7HJX1;A0A5C7HIK9;A0A5C7HHC5	A0A2N9H0D5	Aldo_ket_red domain-containing protein;Aldo_ket_red domain-containing protein;Aldo_ket_red domain-containing protein;Aldo_ket_red domain-containing protein	FSB_LOCUS33344;EZV62_018398;EZV62_017525;EZV62_017690	24.19	24.6	24.39	24.97	24.84	22.05	0.57	0.59
		0.09	0.43	A0A2N9HTS5	A0A2N9HTS5	Uncharacterized protein	FSB_LOCUS45308	26.05	25.92	26.12	25.6	25.64	25.54	3.56	0.011
		0.1	0.43	A0A2N9IL40;A0A5C7IXS6	A0A2N9IL40	Methylenetetrahydrofolate reductase;Methylenetetrahydrofolate reductase	FSB_LOCUS53070;EZV62_001825	25.82	26.08	25.91	25.57	25.48	25.46	3.36	0.015
		0.11	0.43	A0A2N9FFP9	A0A2N9FFP9	14_3_3 domain-containing protein	FSB_LOCUS13880	28.19	28.45	28.4	28	27.91	27.84	3.22	0.017
		0.15	0.43	A0A2N9J9W2	A0A2N9J9W2	Proline iminopeptidase	FSB_LOCUS61256	26.97	27.1	26.67	26.58	26.44	26.42	2.74	0.033
		0.16	0.43	A0A2N9FHF3	A0A2N9FHF3	EF-hand domain-containing protein	FSB_LOCUS14505	25.25	24.82	25.01	24.42	24.64	24.71	2.64	0.038
		0.16	0.43	A0A2N9HQZ3;A0A2N9EA06;A0A2N9HR00;A0A2N9J3C9;A0A2N9FLL3;A0A2N9IUP9;A0A2N9FYY2;A0A2N9EGU4;A0A5C7I7X8;A0A5C7IGJ7	A0A2N9HQZ3	RRM domain-containing protein;RRM domain-containing protein;Uncharacterized protein;Uncharacterized protein;Uncharacterized protein;Uncharacterized protein;Uncharacterized protein;Peroxidase;RRM domain-containing protein;Uncharacterized protein	FSB_LOCUS41931;FSB_LOCUS3689;FSB_LOCUS42277;FSB_LOCUS58855;FSB_LOCUS19549;FSB_LOCUS55896;FSB_LOCUS20217;FSB_LOCUS1773;EZV62_011540;EZV62_008851	31.24	31.67	31.67	31.15	31.02	31.1	2.66	0.036
		0.2	0.43	A0A2N9IYL8	A0A2N9IYL8	Peroxidase	FSB_LOCUS58318	27.02	26.47	26.77	26.46	26.21	26.32	2.36	0.055
		0.21	0.43	A0A2N9ESN5;A0A5C7I0N4	A0A2N9ESN5	Uncharacterized protein;Uncharacterized protein	FSB_LOCUS5760;EZV62_009472	25.74	25.28	25.6	25.3	25.18	24.85	2.27	0.063
		0.29	0.43	A0A2N9I0P0;A0A5C7I4Y1	A0A2N9I0P0	Uncharacterized protein;PKS_ER domain-containing protein	FSB_LOCUS45461;EZV62_011324	25.07	24.29	24.69	24.17	24.46	24.13	1.89	0.11
		0.31	0.43	A0A2N9EWB1;A0A2N9FLB4;A0A5C7IGF1	A0A2N9EWB1;A0A2N9FLB4	UBA domain-containing protein;Uncharacterized protein;Uncharacterized protein	FSB_LOCUS6766;FSB_LOCUS15870;EZV62_009364	24.32	24.98	24.14	23.97	24.22	23.95	1.78	0.12
		0.46	0.43	A0A2N9J749	A0A2N9J749	Uncharacterized protein	FSB_LOCUS60317	23.7	24.54	24.37	24.36	23.29	23.67	1.24	0.26
		0.56	0.43	A0A2N9IXW8	A0A2N9IXW8	LsmAD domain-containing protein	FSB_LOCUS58098	23.86	24.58	24.19	24.21	22.81	24.31	0.99	0.36
		0.58	0.43	A0A2N9IRQ9	A0A2N9IRQ9	Uncharacterized protein	FSB_LOCUS54691	24.14	23.91	23.78	24.14	23.96	22.42	0.94	0.38
		0.13	0.42	A0A2N9J6T3	A0A2N9J6T3	(1->3)-beta-glucan endohydrolase	FSB_LOCUS60102	24.97	24.93	24.82	24.69	24.37	24.4	2.98	0.024
		0.14	0.42	A0A7L7T795;A0A5C7GNU7;A0A2N9GHT6	A0A7L7T795;A0A5C7GNU7	NADH dehydrogenase subunit 9;Complex1_30kDa domain-containing protein;COX2_TM domain-containing protein	nad9;EZV62_027790;FSB_LOCUS26861	26.39	26.6	26.2	25.99	26.03	25.93	2.85	0.028
		0.15	0.42	A0A2N9ECB8;A0A2N9EM99	A0A2N9ECB8	Beta-galactosidase;Beta-galactosidase	FSB_LOCUS314;FSB_LOCUS3546	24.85	24.55	24.56	24.16	24.39	24.13	2.79	0.03
		0.17	0.42	A0A2N9EJG6	A0A2N9EJG6	DUF1296 domain-containing protein	FSB_LOCUS2824	25.22	25.39	25.34	25.1	24.96	24.65	2.61	0.039
		0.17	0.42	A0A2N9FE63;A0A5C7H2E2	A0A2N9FE63;A0A5C7H2E2	Nucleoside diphosphate kinase;Nucleoside diphosphate kinase	FSB_LOCUS13354;EZV62_023196	25.53	25.61	25.15	25.09	25.04	24.89	2.55	0.043
		0.24	0.42	A0A2N9IQU4;A0A5C7ILT5;A0A5C7IMS1	A0A2N9IQU4;A0A5C7ILT5;A0A5C7IMS1	Uncharacterized protein;RNase_PH domain-containing protein;Uncharacterized protein	FSB_LOCUS55758;EZV62_005302;EZV62_005304	25.07	25.21	25.05	24.56	24.44	25.08	2.11	0.078
		0.25	0.42	A0A2N9EXJ2;A0A5C7I0I5	A0A2N9EXJ2	NADH dehydrogenase [ubiquinone] 1 alpha subcomplex assembly factor 3;NADH dehydrogenase [ubiquinone] 1 alpha subcomplex assembly factor 3	FSB_LOCUS7445;EZV62_009432	25.23	24.54	24.63	24.43	24.31	24.39	2.02	0.088
		0.31	0.42	A0A2N9J8C5;A0A5C7IF16;A0A5C7IWR8	A0A2N9J8C5;A0A5C7IF16	C2 domain-containing protein;C2 domain-containing protein;C2 domain-containing protein	FSB_LOCUS60716;EZV62_008903;EZV62_001913	24.24	24.89	24.67	24.39	24.32	23.83	1.77	0.13
		0.37	0.42	A0A2N9J6N1;A0A5C7IVZ3	A0A2N9J6N1;A0A5C7IVZ3	Uncharacterized protein;Uncharacterized protein	FSB_LOCUS60065;EZV62_001613	23.66	23.75	24.03	23.8	23.54	22.83	1.54	0.17
		0.099	0.41	A0A2N9GNE8;A0A5C7I0B1;A0A5C7HFY1	A0A2N9GNE8;A0A5C7I0B1	Uncharacterized protein;Uncharacterized protein;Helicase C-terminal domain-containing protein	FSB_LOCUS28905;EZV62_013519;EZV62_017052	28.08	27.98	28.14	27.72	27.67	27.58	3.39	0.014
		0.1	0.41	A0A2N9EVA0	A0A2N9EVA0	UDP-arabinopyranose mutase	FSB_LOCUS6381	28.83	29.06	28.92	28.47	28.54	28.54	3.35	0.015
		0.13	0.41	A0A2N9F227;A0A5C7IPN6;A0A2N9FC63	A0A2N9F227	Acetylornithine transaminase;Acetylornithine transaminase;Acetylornithine transaminase	FSB_LOCUS8801;EZV62_006130;FSB_LOCUS12600	27.74	27.82	27.82	27.19	27.48	27.48	3.01	0.023
		0.13	0.41	A0A2N9FGZ5;A0A5C7GX23;A0A5C7H7Q1;A0A5C7GWW0	A0A2N9FGZ5	Delta-aminolevulinic acid dehydratase;Porphobilinogen synthase;Delta-aminolevulinic acid dehydratase;Porphobilinogen synthase	FSB_LOCUS14103;EZV62_024944;EZV62_022166;EZV62_024936	25.16	25.42	25.29	24.91	24.97	24.77	3.03	0.022
		0.13	0.41	A0A2N9GMU4;A0A5C7HWZ0	A0A2N9GMU4	Uncharacterized protein;Uncharacterized protein	FSB_LOCUS28446;EZV62_015245	24.85	24.79	24.61	24.45	24.22	24.35	3.02	0.023
		0.14	0.41	A0A2N9G0K7;A0A5C7H1U0	A0A2N9G0K7	UBX domain-containing protein;UBX domain-containing protein	FSB_LOCUS20496;EZV62_023273	25.3	25.54	25.36	24.9	25.17	24.91	2.84	0.029
		0.2	0.41	A0A5C7IWE5	A0A5C7IWE5	Poly [ADP-ribose] polymerase	EZV62_002209	27.69	27.91	27.77	27.52	27.55	27.08	2.37	0.054
		0.21	0.41	A0A2N9F8T4;A0A5C7IFL1;A0A5C7IE43	A0A2N9F8T4	Uncharacterized protein;Uncharacterized protein;Uncharacterized protein	FSB_LOCUS11163;EZV62_009064;EZV62_008858	26.53	27.04	26.68	26.5	26.21	26.32	2.3	0.06
		0.22	0.41	A0A2N9EQ72;A0A2N9EDE6	A0A2N9EQ72;A0A2N9EDE6	Eukaryotic translation initiation factor 3 subunit J;Eukaryotic translation initiation factor 3 30 kDa subunit	FSB_LOCUS4874;FSB_LOCUS4878	25.15	25.74	25.28	24.9	25.01	25.03	2.24	0.065
		0.25	0.41	A0A2N9EQQ1;A0A2N9IGR2	A0A2N9EQQ1;A0A2N9IGR2	Eukaryotic translation initiation factor 5A;Eukaryotic translation initiation factor 5A	FSB_LOCUS4821;FSB_LOCUS51530	29.91	29.99	29.51	29.12	29.57	29.49	2.07	0.083
		0.34	0.41	A0A2N9IDX1	A0A2N9IDX1	SCP domain-containing protein	FSB_LOCUS50520	26.11	26.74	26.74	25.95	25.95	26.46	1.67	0.14
		0.34	0.41	A0A2N9J887;A0A5C7GUG1	A0A2N9J887	Ferredoxin--NADP reductase, chloroplastic;Ferredoxin--NADP reductase, chloroplastic	FSB_LOCUS60950;EZV62_027413	24.66	25.23	24.32	24.34	24.41	24.24	1.67	0.15
		0.35	0.41	A0A2N9G4J8;A0A2N9FYG6;A0A2N9G5M3;A0A2N9EVG1;A0A5C7I9R7	A0A2N9G4J8;A0A2N9FYG6;A0A2N9G5M3	Uncharacterized protein;Barwin domain-containing protein;Barwin domain-containing protein;Uncharacterized protein;Barwin domain-containing protein	FSB_LOCUS22257;FSB_LOCUS20204;FSB_LOCUS22754;FSB_LOCUS6655;EZV62_007240	28.31	28.92	28.2	27.73	28.3	28.16	1.63	0.15
		0.37	0.41	A0A2N9H2V3;A0A5C7IQ40	A0A2N9H2V3;A0A5C7IQ40	YTH domain-containing protein;YTH domain-containing protein	FSB_LOCUS36729;EZV62_006346	23.54	22.9	22.92	22.85	22.29	22.99	1.54	0.17
		0.43	0.41	A0A2N9HRD6	A0A2N9HRD6	HMG box domain-containing protein	FSB_LOCUS42470	25.95	26.32	25.55	25.98	25.04	25.57	1.35	0.22
		0.51	0.41	Q70DJ9	Q70DJ9	Calcium binding protein	Clo1	25.96	24.64	24.95	24.43	25.04	24.85	1.11	0.31
		0.67	0.41	A0A2N9F4U6;A0A2N9F544	A0A2N9F4U6;A0A2N9F544	Uncharacterized protein;Uncharacterized protein	FSB_LOCUS9783;FSB_LOCUS9786	24.66	24.32	24.81	24.86	24.89	22.79	0.71	0.5
		0.74	0.41	A0A2N9GSZ1	A0A2N9GSZ1	PCI domain-containing protein	FSB_LOCUS30401	26.49	25.39	23.39	24.8	24.45	24.79	0.55	0.6
		0.11	0.4	A0A2N9H228;A0A2N9HUU8	A0A2N9H228	Eukaryotic translation initiation factor 3 subunit F;MPN domain-containing protein	FSB_LOCUS33735;FSB_LOCUS43707	27.08	27.14	27.02	26.56	26.76	26.7	3.27	0.016
		0.14	0.4	A0A2N9H8S1;A0A2N9HPU5;A0A2N9IBZ1;A0A2N9HHM5;A0A2N9IB68;A0A2N9HWH9;A0A2N9EZ75;A0A5C7H195	A0A2N9H8S1;A0A2N9HPU5;A0A2N9IBZ1;A0A2N9HHM5	PCI domain-containing protein;PCI domain-containing protein;PCI domain-containing protein;PCI domain-containing protein;PCI domain-containing protein;PCI domain-containing protein;PCI domain-containing protein;PCI domain-containing protein	FSB_LOCUS35866;FSB_LOCUS41662;FSB_LOCUS51298;FSB_LOCUS41659;FSB_LOCUS51038;FSB_LOCUS43975;FSB_LOCUS7932;EZV62_023237	27.11	26.76	26.91	26.6	26.52	26.45	2.83	0.029
		0.16	0.4	A0A2N9I4E6;A0A2N9JAL7;A0A2N9G582;A0A2N9FYY8;A0A5C7I3X3;A0A5C7HLP0;A0A5C7GU32;A0A2N9EQ91	A0A2N9I4E6;A0A2N9JAL7	Uncharacterized protein;Uncharacterized protein;Uncharacterized protein;Uncharacterized protein;Uncharacterized protein;Uncharacterized protein;Uncharacterized protein;Integrase catalytic domain-containing protein	FSB_LOCUS46785;FSB_LOCUS61505;FSB_LOCUS25718;FSB_LOCUS19916;EZV62_010935;EZV62_015633;EZV62_027374;FSB_LOCUS8869	29.2	29.56	29.29	28.83	28.99	29.05	2.64	0.037
		0.17	0.4	A0A2N9FHW6;A0A5C7HTG9;A0A5C7HJL4	A0A2N9FHW6	UBX domain-containing protein;UBX domain-containing protein;UBX domain-containing protein	FSB_LOCUS14577;EZV62_014934;EZV62_018268	24.96	24.55	24.93	24.49	24.43	24.33	2.53	0.043
		0.18	0.4	A0A2N9I9D3	A0A2N9I9D3	VHS domain-containing protein	FSB_LOCUS48626	24.77	24.3	24.49	24.1	24.19	24.05	2.52	0.044
		0.21	0.4	A0A2N9G000;A0A5C7H6L7	A0A2N9G000	26S proteasome regulatory subunit RPN11;26S proteasome regulatory subunit RPN11	FSB_LOCUS20286;EZV62_021538	27	26.65	27.23	26.49	26.55	26.64	2.27	0.063
		0.21	0.4	A0A2N9J2N0	A0A2N9J2N0	MI domain-containing protein	FSB_LOCUS59324	24.75	24.54	24.87	24.37	24.52	24.06	2.33	0.057
		0.29	0.4	A0A2N9EQW1	A0A2N9EQW1	C2 domain-containing protein	FSB_LOCUS4973	26.17	26.73	26.39	26.32	25.98	25.79	1.89	0.11
		0.36	0.4	A0A2N9GU08;A0A5C7HDJ4	A0A2N9GU08	PUA domain-containing protein;PUA domain-containing protein	FSB_LOCUS30957;EZV62_019941	26.58	25.67	26.15	25.52	25.92	25.77	1.57	0.17
		0.37	0.4	A0A2N9IF80	A0A2N9IF80	Uncharacterized protein	FSB_LOCUS52348	25.15	24.72	25.62	25.01	24.63	24.66	1.54	0.17
		0.39	0.4	A0A2N9JAW5;A0A2N9IIW3	A0A2N9JAW5	Uncharacterized protein;Uncharacterized protein	FSB_LOCUS61605;FSB_LOCUS41	24.51	24.71	24.21	24.58	23.65	24	1.48	0.19
		0.74	0.4	A0A2N9IWB1	A0A2N9IWB1	Uncharacterized protein	FSB_LOCUS56527	24.09	24.44	24.6	24.76	22.21	24.94	0.55	0.6
		0.12	0.39	A0A2N9FLY3;A0A2N9H0H1;A0A2N9IP08;A0A5C7GZY2	A0A2N9FLY3;A0A2N9H0H1	Aldedh domain-containing protein;Reverse transcriptase domain-containing protein;Uncharacterized protein;Aldedh domain-containing protein	FSB_LOCUS15801;FSB_LOCUS32982;FSB_LOCUS53751;EZV62_022864	28.05	28.02	27.82	27.51	27.62	27.6	3.05	0.022
		0.15	0.39	A0A2N9EJ60;A0A5C7HEW6;A0A5C7HFP8;A0A5C7HEZ1	A0A2N9EJ60	Indole-3-glycerol-phosphate synthase;Indole-3-glycerol-phosphate synthase;Indole-3-glycerol-phosphate synthase;Indole-3-glycerol-phosphate synthase	FSB_LOCUS2660;EZV62_020826;EZV62_020824;EZV62_020820	25.31	25.54	25.64	25.14	25.15	25.03	2.8	0.03
		0.17	0.39	A0A2N9HDQ5	A0A2N9HDQ5	Probable tRNA N6-adenosine threonylcarbamoyltransferase, mitochondrial	GCP1	26.87	27.31	27.13	26.71	26.75	26.67	2.58	0.041
		0.22	0.39	A0A2N9IDQ8;A0A2N9GEF4;A0A2N9HYT1;A0A2N9I7U2;A0A2N9IDA7;A0A2N9GDE5;A0A2N9ID65;A0A2N9GDZ5;A0A2N9HVC1;A0A2N9GDQ0;A0A5C7I0N5;A0A5C7HAZ3;A0A5C7H8T1;A0A5C7IB45;A0A5C7I8X1;A0A5C7I8R8	A0A2N9IDQ8;A0A2N9GEF4;A0A2N9HYT1;A0A2N9I7U2;A0A2N9IDA7;A0A2N9GDE5;A0A2N9ID65	Oxidored_FMN domain-containing protein;Oxidored_FMN domain-containing protein;Oxidored_FMN domain-containing protein;Oxidored_FMN domain-containing protein;Oxidored_FMN domain-containing protein;Oxidored_FMN domain-containing protein;Oxidored_FMN domain-containing protein;Oxidored_FMN domain-containing protein;Oxidored_FMN domain-containing protein;Uncharacterized protein;Oxidored_FMN domain-cont…	FSB_LOCUS49933;FSB_LOCUS25513;FSB_LOCUS45434;FSB_LOCUS49939;FSB_LOCUS49942;FSB_LOCUS25514;FSB_LOCUS49936;FSB_LOCUS25520;FSB_LOCUS43910;FSB_LOCUS25517;EZV62_009694;EZV62_022525;EZV62_022523;EZV62_006891;EZV62_006892;EZV62_006890	24.44	24.64	24.53	24.37	24.24	23.85	2.25	0.065
		0.35	0.39	A0A2N9JA18	A0A2N9JA18	GH16 domain-containing protein	FSB_LOCUS61610	25.76	26.36	26.2	25.66	26.08	25.41	1.61	0.16
		0.36	0.39	A0A2N9EWT5	A0A2N9EWT5	RRM domain-containing protein	FSB_LOCUS6946	26.05	25.56	25.32	24.95	25.24	25.57	1.56	0.17
		0.11	0.38	A0A2N9EVM4;A0A5C7IP01	A0A2N9EVM4	Uncharacterized protein;Uncharacterized protein	FSB_LOCUS6583;EZV62_005734	26.71	26.75	26.59	26.28	26.31	26.33	3.21	0.018
		0.11	0.38	A0A2N9F012;A0A5C7HB18;A0A2N9IGV3;A0A2N9HHI1	A0A2N9F012	Uncharacterized protein;Uncharacterized protein;Uncharacterized protein;Uncharacterized protein	FSB_LOCUS8317;EZV62_019343;FSB_LOCUS52888;FSB_LOCUS38961	28.72	28.84	28.81	28.48	28.4	28.36	3.18	0.018
		0.12	0.38	A0A2N9ECW7;A0A5C7H808;A0A5C7H721	A0A2N9ECW7	Fn3_like domain-containing protein;Fn3_like domain-containing protein;Fn3_like domain-containing protein	FSB_LOCUS362;EZV62_022008;EZV62_022007	26.07	26.21	26.05	25.81	25.65	25.73	3.06	0.022
		0.15	0.38	A0A2N9HWA8;A0A5C7IJP1	A0A2N9HWA8	Glucose-6-phosphate 1-epimerase;Glucose-6-phosphate 1-epimerase	FSB_LOCUS46109;EZV62_004428	26.15	25.83	25.89	25.63	25.57	25.51	2.77	0.031
		0.19	0.38	A0A2N9HPR7;A0A5C7H1F8;A0A2N9HU20;A0A2N9G2Y5;A0A2N9GLU4	A0A2N9HPR7	Peptidyl-prolyl cis-trans isomerase;Peptidyl-prolyl cis-trans isomerase;PPIase cyclophilin-type domain-containing protein;PPIase cyclophilin-type domain-containing protein;Peptidyl-prolyl cis-trans isomerase	FSB_LOCUS41501;EZV62_026001;FSB_LOCUS43041;FSB_LOCUS25008;FSB_LOCUS28173	28.07	28.15	28.32	27.59	27.82	28	2.41	0.052
		0.2	0.38	A0A2N9INR3	A0A2N9INR3	CN hydrolase domain-containing protein	FSB_LOCUS55079	27.4	27.64	27.17	26.96	27.09	27.02	2.39	0.053
		0.24	0.38	A0A2N9GQ22;A0A2N9GAM3;A0A5C7HBA9	A0A2N9GQ22;A0A2N9GAM3	Aldo_ket_red domain-containing protein;Aldo_ket_red domain-containing protein;Aldo_ket_red domain-containing protein	FSB_LOCUS29216;FSB_LOCUS24494;EZV62_019375	26.71	26.65	26.34	25.92	26.33	26.31	2.12	0.077
		0.24	0.38	A0A2N9GZT1	A0A2N9GZT1	Ribosome-recycling factor, chloroplastic	FSB_LOCUS33124	25.66	26.1	26.21	25.5	25.61	25.71	2.11	0.078
		0.27	0.38	A0A2N9EUE4;A0A2N9H2U5;A0A2N9J989;A0A2N9HNL7	A0A2N9EUE4	Uncharacterized protein;Uncharacterized protein;Uncharacterized protein;Uncharacterized protein	FSB_LOCUS6344;FSB_LOCUS32824;FSB_LOCUS60901;FSB_LOCUS41172	25.31	25.23	25.83	24.96	25.13	25.15	1.95	0.097
		0.28	0.38	A0A2N9HFP9	A0A2N9HFP9	X8 domain-containing protein	FSB_LOCUS38392	25.29	25.6	25.51	25.27	25.27	24.71	1.92	0.1
		0.31	0.38	A0A2N9HXD1;A0A5C7GS06;A0A2N9GKT3;A0A2N9EUG4;A0A5C7HID6	A0A2N9HXD1;A0A5C7GS06	14_3_3 domain-containing protein;14_3_3 domain-containing protein;14_3_3 domain-containing protein;14_3_3 domain-containing protein;14_3_3 domain-containing protein	FSB_LOCUS44201;EZV62_026868;FSB_LOCUS30949;FSB_LOCUS6347;EZV62_017927	25.63	26.33	25.88	25.54	25.43	25.74	1.78	0.12
		0.32	0.38	A0A2N9J3A5;A0A2N9HDU5;A0A2N9H6L2	A0A2N9J3A5;A0A2N9HDU5	Reverse transcriptase domain-containing protein;Uncharacterized protein;Uncharacterized protein	FSB_LOCUS58946;FSB_LOCUS37977;FSB_LOCUS37978	24.16	24.89	24.23	24.04	24	24.1	1.73	0.13
		0.4	0.38	A0A2N9HNX0;A0A5C7IS80	A0A2N9HNX0	NEDD8-activating enzyme E1 catalytic subunit;NEDD8-activating enzyme E1 catalytic subunit	FSB_LOCUS41246;EZV62_000557	25.42	25.39	24.51	24.7	24.6	24.87	1.42	0.2
		0.4	0.38	A0A2N9J9L9	A0A2N9J9L9	Uncharacterized protein	FSB_LOCUS61041	24.07	24.81	24.19	24.25	23.59	24.08	1.42	0.2
		0.6	0.38	A0A2N9FXD6	A0A2N9FXD6	Ubiquitin-like domain-containing protein	FSB_LOCUS19326	23.24	23.22	23.38	23.21	23.57	21.94	0.9	0.4
		0.11	0.37	A0A2N9FBB3	A0A2N9FBB3	Succinate--CoA ligase [ADP-forming] subunit beta, mitochondrial	FSB_LOCUS12267	28.08	28.08	28.12	27.74	27.77	27.66	3.26	0.017
		0.13	0.37	A0A2N9EXP2;A0A5C7HN62	A0A2N9EXP2	Uncharacterized protein;Uncharacterized protein	FSB_LOCUS7495;EZV62_015575	27.77	27.76	27.6	27.35	27.4	27.27	3.02	0.023
		0.13	0.37	A0A2N9J2N3	A0A2N9J2N3	E1 ubiquitin-activating enzyme	FSB_LOCUS59648	26.29	26.16	26.07	25.8	25.87	25.76	2.95	0.025
		0.15	0.37	A0A2N9F9B4;A0A2N9GWY7;A0A5C7H8H1	A0A2N9F9B4;A0A2N9GWY7	Annexin;Annexin;Annexin	FSB_LOCUS11620;FSB_LOCUS11619;EZV62_021981	26.66	26.53	26.54	26.37	26.12	26.12	2.81	0.03
		0.17	0.37	A0A2N9FW90	A0A2N9FW90	Uncharacterized protein	FSB_LOCUS19103	27.65	27.96	27.83	27.34	27.55	27.46	2.63	0.038
		0.17	0.37	A0A5C7IW22;A0A5C7HMQ0	A0A5C7IW22	Ubiquitinyl hydrolase 1;USP7_ICP0_bdg domain-containing protein	EZV62_002070;EZV62_015893	26.65	26.78	26.49	26.41	26.19	26.21	2.6	0.04
		0.2	0.37	A0A2N9FJ08;A0A5C7HMK6	A0A2N9FJ08	Ribosomal protein;Uncharacterized protein	FSB_LOCUS14783;EZV62_016099	25.76	26.2	25.9	25.57	25.66	25.53	2.36	0.055
		0.21	0.37	A0A2N9I2J8;A0A5C7HPZ7;A0A5C7HPW9	A0A2N9I2J8	Peptidase_M24 domain-containing protein;Peptidase_M24 domain-containing protein;Uncharacterized protein	FSB_LOCUS45983;EZV62_016664;EZV62_016962	28.26	28.65	28.67	28.05	28.11	28.3	2.28	0.062
		0.24	0.37	A0A2N9HI93;A0A2N9HIN1;A0A2N9HIF1;A0A5C7ILJ6	A0A2N9HI93	Usp domain-containing protein;Uncharacterized protein;Uncharacterized protein;Uncharacterized protein	FSB_LOCUS41859;FSB_LOCUS39361;FSB_LOCUS39363;EZV62_005016	29.26	29.01	28.81	28.56	28.54	28.88	2.1	0.08
		0.37	0.37	A0A2N9FNK3	A0A2N9FNK3	Complex I-B22	FSB_LOCUS16724	25.61	26.3	26.25	25.96	25.61	25.48	1.52	0.18
		0.39	0.37	A0A2N9JBP7	A0A2N9JBP7	Uncharacterized protein	FSB_LOCUS61937	24.08	24.09	24.4	24.29	23.41	23.76	1.48	0.19
		0.43	0.37	A0A2N9H7M9	A0A2N9H7M9	Ribosomal_L12 domain-containing protein	FSB_LOCUS38299	23.74	24.53	24.16	23.77	23.41	24.15	1.35	0.23
		0.64	0.37	A0A2N9J3R7;A0A2N9J5Q9	A0A2N9J3R7	Uncharacterized protein;Uncharacterized protein	FSB_LOCUS59714;FSB_LOCUS59715	24.03	24.87	24.68	24.82	23.16	24.48	0.79	0.46
		0.71	0.37	A0A2N9IEB4;A0A5C7GVT9;A0A5C7IKX9;A0A2N9GPF9	A0A2N9IEB4;A0A5C7GVT9	Uncharacterized protein;Uncharacterized protein;Uncharacterized protein;Uncharacterized protein	FSB_LOCUS52068;EZV62_024708;EZV62_004796;FSB_LOCUS29181	23.74	23.63	24.93	24.65	23.98	22.54	0.61	0.56
		0.15	0.36	A0A2N9GS33	A0A2N9GS33	PKS_ER domain-containing protein	FSB_LOCUS30287	26.71	26.96	26.74	26.48	26.37	26.49	2.73	0.033
		0.16	0.36	A0A2N9EII9	A0A2N9EII9	Dihydrolipoyl dehydrogenase	FSB_LOCUS2430	27.99	27.74	27.81	27.51	27.59	27.35	2.65	0.037
		0.16	0.36	A0A2N9IV59;A0A5C7GVC3	A0A2N9IV59	Uncharacterized protein;Uncharacterized protein	FSB_LOCUS56127;EZV62_024528	25.08	25.18	25.34	24.78	24.8	24.96	2.66	0.036
		0.18	0.36	A0A5C7H8G7;A0A5C7I7R2	A0A5C7H8G7;A0A5C7I7R2	Proteasome subunit beta;Proteasome subunit beta	EZV62_022178;EZV62_006655	27.93	27.56	27.78	27.3	27.46	27.4	2.52	0.044
		0.24	0.36	A0A2N9F6Q1;A0A2N9EDA7	A0A2N9F6Q1;A0A2N9EDA7	Uncharacterized protein;Uncharacterized protein	FSB_LOCUS14479;FSB_LOCUS421	27.01	27.28	27.41	26.66	27.06	26.89	2.08	0.081
		0.24	0.36	A0A2N9F938;A0A5C7IEP1;A0A5C7IES4;A0A5C7IEK9;A0A5C7IFM7	A0A2N9F938	OTU domain-containing protein;Ubiquitin thioesterase OTU1;Ubiquitin thioesterase OTU1;Ubiquitin thioesterase OTU1;Ubiquitin thioesterase OTU1	FSB_LOCUS11166;EZV62_008856;EZV62_009048;EZV62_009052;EZV62_009057	24.86	24.95	25.11	24.47	24.48	24.9	2.1	0.079
		0.25	0.36	A0A2N9HE79	A0A2N9HE79	MPN domain-containing protein	FSB_LOCUS40528	24.38	24.75	24.24	24.24	24.04	24.01	2.03	0.088
		0.26	0.36	A0A5C7I961;A0A2N9FD53;A0A5C7I390;A0A2N9GTQ3;A0A2N9FKK1;A0A5C7I220;A0A5C7IBB4;A0A5C7IY26	A0A5C7I961;A0A2N9FD53;A0A5C7I390;A0A2N9GTQ3;A0A2N9FKK1;A0A5C7I220	Histone H2A;Histone H2A;Histone H2A;Histone H2A;Histone H2A;Histone H2A;Histone H2A;Histone H2A	EZV62_006959;FSB_LOCUS16689;EZV62_010548;FSB_LOCUS30603;FSB_LOCUS19189;EZV62_010547;EZV62_006971;EZV62_002588	29.96	29.64	29.4	29.45	29.22	29.24	1.99	0.093
		0.26	0.36	A0A2N9G8K3	A0A2N9G8K3	Ribosome-recycling factor, chloroplastic	FSB_LOCUS23551	25.01	24.94	24.8	24.57	24.27	24.83	2.01	0.09
		0.27	0.36	A0A2N9H5G3;A0A2N9G931	A0A2N9H5G3;A0A2N9G931	Uncharacterized protein;Uncharacterized protein	FSB_LOCUS35174;FSB_LOCUS27008	25.94	26.44	26.36	25.76	25.84	26.06	1.97	0.095
		0.33	0.36	A0A5C7HFD3	A0A5C7HFD3	Serine/threonine-protein phosphatase 5	EZV62_020970	25.14	25.06	24.83	25.01	24.29	24.65	1.7	0.14
		0.37	0.36	A0A2N9GHU2	A0A2N9GHU2	Cystatin domain-containing protein	FSB_LOCUS29948	27.24	27.98	27.5	27.07	27.09	27.48	1.56	0.17
		0.38	0.36	A0A2N9ED18	A0A2N9ED18	Uncharacterized protein	FSB_LOCUS505	24.6	24.1	24.99	24.15	24.31	24.15	1.51	0.18
		0.41	0.36	A0A2N9H001;A0A5C7HPN3;A0A2N9IT07;A0A2N9ISM7	A0A2N9H001;A0A5C7HPN3	Uncharacterized protein;Uncharacterized protein;Uncharacterized protein;Tubulin_C domain-containing protein	FSB_LOCUS35718;EZV62_016105;FSB_LOCUS55033;FSB_LOCUS55035	25.18	24.45	24.74	24.82	24.29	24.17	1.4	0.21
		0.13	0.35	A0A2N9J4N4;A0A2N9HH79	A0A2N9J4N4;A0A2N9HH79	Eukaryotic translation initiation factor 3 subunit L;PCI domain-containing protein	FSB_LOCUS59291;FSB_LOCUS38912	26.12	26.21	26.23	25.85	25.9	25.76	2.96	0.024
		0.16	0.35	A0A2N9I642;A0A5C7IQU7	A0A2N9I642	60S ribosome subunit biogenesis protein NIP7 homolog;60S ribosome subunit biogenesis protein NIP7 homolog	FSB_LOCUS49358;EZV62_000332	25.59	25.53	25.51	25.36	25.11	25.12	2.69	0.035
		0.2	0.35	A0A2N9GNJ7;A0A5C7HZM6;A0A5C7I2E7;A0A2N9FIV4	A0A2N9GNJ7	Malate dehydrogenase;Malate dehydrogenase;Malate dehydrogenase;Malate dehydrogenase	FSB_LOCUS28696;EZV62_009585;EZV62_009586;FSB_LOCUS15074	30.13	30.35	30.11	29.66	29.91	29.98	2.35	0.056
		0.2	0.35	A0A2N9H516	A0A2N9H516	Eukaryotic translation initiation factor 3 subunit K	FSB_LOCUS34526	25.46	25.74	25.43	25.29	25.24	25.03	2.36	0.055
		0.21	0.35	A0A2N9FSX8;A0A2N9FU62	A0A2N9FSX8	Threonine synthase;Uncharacterized protein	FSB_LOCUS18185;FSB_LOCUS18176	26.17	25.95	26.26	25.63	25.91	25.8	2.33	0.057
		0.21	0.35	A0A2N9HP55	A0A2N9HP55	KH domain-containing protein	FSB_LOCUS43828	25.73	25.99	25.99	25.42	25.75	25.5	2.29	0.061
		0.23	0.35	A0A2N9G8X3;A0A2N9G7Z2;A0A5C7HNU9;A0A2N9J5Q1;A0A2N9J3A7	A0A2N9G8X3;A0A2N9G7Z2	Neutral ceramidase;Neutral ceramidase;Neutral ceramidase;Neutral ceramidase;Neutral ceramidase	FSB_LOCUS23446;FSB_LOCUS23447;EZV62_016572;FSB_LOCUS59563;FSB_LOCUS59564	25.03	25.45	25.29	24.81	24.86	25.05	2.2	0.069
		0.23	0.35	A0A2N9GU04	A0A2N9GU04	Proliferating cell nuclear antigen	FSB_LOCUS33759	25.69	25.22	25.47	25.02	25.13	25.19	2.18	0.071
		0.23	0.35	A0A2N9J628;A0A5C7I5P7	A0A2N9J628	40S ribosomal protein S25;40S ribosomal protein S25	FSB_LOCUS59693;EZV62_011575	27.75	27.96	27.65	27.63	27.45	27.22	2.14	0.075
		0.25	0.35	A0A2N9FN81	A0A2N9FN81	Glutamate dehydrogenase	FSB_LOCUS16271	25.19	25.63	25.5	25.01	25.27	25	2.05	0.085
		0.26	0.35	A0A2N9HUR6;A0A2N9IC92	A0A2N9HUR6;A0A2N9IC92	GLTP domain-containing protein;GLTP domain-containing protein	FSB_LOCUS43345;FSB_LOCUS49551	25.24	25.29	25.77	25.02	25.12	25.1	1.98	0.094
		0.29	0.35	A0A2N9FAW3;A0A2N9FMQ3;A0A5C7H4R7	A0A2N9FAW3;A0A2N9FMQ3	Uncharacterized protein;Uncharacterized protein;Uncharacterized protein	FSB_LOCUS15918;FSB_LOCUS15916;EZV62_021129	23.73	23.84	23.91	23.28	23.32	23.84	1.85	0.11
		0.32	0.35	A0A2N9IBX3	A0A2N9IBX3	Uncharacterized protein	FSB_LOCUS49800	25.73	26.33	25.74	25.62	25.49	25.65	1.76	0.13
		0.41	0.35	A0A2N9E751	A0A2N9E751	Glycine cleavage system H protein	FSB_LOCUS2679	26.45	27.32	26.79	26.53	26.69	26.3	1.4	0.21
		0.49	0.35	A0A2N9ISM6;A0A5C7IFW4;A0A5C7HCW8	A0A2N9ISM6	Uncharacterized protein;Uncharacterized protein;Uncharacterized protein	FSB_LOCUS55410;EZV62_009286;EZV62_019974	25.94	25.3	26.02	25.74	25.59	24.87	1.17	0.29
		0.53	0.35	A0A2N9GYJ4	A0A2N9GYJ4	Uncharacterized protein	FSB_LOCUS32500	26.56	27.82	27.14	26.56	26.97	26.93	1.06	0.33
		0.54	0.35	A0A2N9IFU9;A0A5C7HAC6	A0A2N9IFU9	Uncharacterized protein;Uncharacterized protein	FSB_LOCUS50966;EZV62_019186	27.05	26.66	27.23	27.13	26.83	25.93	1.04	0.34
		0.74	0.35	A0A2N9FD74;A0A5C7IUL2	A0A2N9FD74	Transket_pyr domain-containing protein;Transket_pyr domain-containing protein	FSB_LOCUS12723;EZV62_001596	25.13	24.13	24.38	24.96	24.85	22.77	0.55	0.6
		0.14	0.34	A0A2N9GGY1;A0A5C7IVI6	A0A2N9GGY1	Isocitrate lyase;Uncharacterized protein	FSB_LOCUS26724;EZV62_001473	25.5	25.67	25.54	25.22	25.26	25.22	2.88	0.027
		0.17	0.34	Q9ZRU9;A0A2N9EAN0;A0A5C7I5N7;A0A5C7I284;A0A2N9EC26	Q9ZRU9;A0A2N9EAN0;A0A5C7I5N7	Probable U6 snRNA-associated Sm-like protein LSm4;U6 snRNA-associated Sm-like protein LSm4;U6 snRNA-associated Sm-like protein LSm4;U6 snRNA-associated Sm-like protein LSm4;Uncharacterized protein	LSM4;LSM4;LSM4;LSM4;FSB_LOCUS224	25.09	25.09	24.9	24.7	24.8	24.58	2.54	0.043
		0.2	0.34	A0A2N9J4H7	A0A2N9J4H7	LRRNT_2 domain-containing protein	FSB_LOCUS59231	26.11	25.78	25.98	25.53	25.74	25.57	2.38	0.054
		0.23	0.34	A0A2N9F395;A0A2N9F2E6;A0A2N9J0R6;A0A2N9ER17;A0A2N9IQV4	A0A2N9F395	PKS_ER domain-containing protein;PKS_ER domain-containing protein;PKS_ER domain-containing protein;PKS_ER domain-containing protein;PKS_ER domain-containing protein	FSB_LOCUS9146;FSB_LOCUS9144;FSB_LOCUS57793;FSB_LOCUS9148;FSB_LOCUS54375	26.37	26.76	26.83	26.27	26.34	26.31	2.14	0.075
		0.24	0.34	A0A2N9EIE9;A0A5C7IQ73	A0A2N9EIE9	Uncharacterized protein;Uncharacterized protein	FSB_LOCUS2435;EZV62_000020	24.6	25.01	24.74	24.49	24.55	24.29	2.11	0.078
		0.28	0.34	A0A2N9GA33;A0A2N9HMI9;A0A2N9IE58;A0A2N9J316;A0A2N9GFY1;A0A2N9HSS6;A0A2N9GG22	A0A2N9GA33;A0A2N9HMI9;A0A2N9IE58;A0A2N9J316	Nfu_N domain-containing protein;Uncharacterized protein;Uncharacterized protein;Reverse transcriptase domain-containing protein;NifU domain-containing protein;Nfu_N domain-containing protein;Nfu_N domain-containing protein	FSB_LOCUS27389;FSB_LOCUS40813;FSB_LOCUS50191;FSB_LOCUS58725;FSB_LOCUS26250;FSB_LOCUS42950;FSB_LOCUS26252	24.65	25.12	25.04	24.49	24.79	24.51	1.91	0.1
		0.29	0.34	A0A2N9IQH6;A0A5C7I7M6	A0A2N9IQH6	ATP-dependent Clp protease proteolytic subunit;ATP-dependent Clp protease proteolytic subunit	FSB_LOCUS54497;EZV62_006615	25.93	26.06	26.45	25.64	25.93	25.85	1.89	0.11
		0.29	0.34	A0A2N9J0U3;A0A5C7HDH8	A0A2N9J0U3	Uncharacterized protein;Tyrosine-protein phosphatase domain-containing protein	FSB_LOCUS57813;EZV62_019921	25.68	26.2	25.97	25.52	25.48	25.82	1.87	0.11
		0.29	0.34	A0A482E969;A0A2N9HIC9;A0A2N9GZW1	A0A482E969;A0A2N9HIC9;A0A2N9GZW1	ATP synthase subunit beta, chloroplastic;H(+)-transporting two-sector ATPase;H(+)-transporting two-sector ATPase	atpB;FSB_LOCUS27471;FSB_LOCUS35679	24.5	24.32	24.2	23.71	24.04	24.25	1.86	0.11
		0.34	0.34	A0A2N9F9M2;A0A5C7I5G3;A0A2N9FQT0;A0A5C7H4Y9	A0A2N9F9M2	Uncharacterized protein;Uncharacterized protein;Uncharacterized protein;Uncharacterized protein	FSB_LOCUS11356;EZV62_011757;FSB_LOCUS17474;EZV62_021203	24.46	24.56	25.12	24.34	24.48	24.3	1.68	0.14
		0.35	0.34	A0A2N9J4Q3	A0A2N9J4Q3	14_3_3 domain-containing protein	FSB_LOCUS59487	26.11	25.82	25.94	25.46	26.03	25.35	1.61	0.16
		0.35	0.34	A0A2N9J7F7;A0A5C7IG72	A0A2N9J7F7	Uncharacterized protein;Uncharacterized protein	FSB_LOCUS61208;EZV62_009323	24.8	24.04	24.46	24.03	24.2	24.03	1.61	0.16
		0.36	0.34	A0A2N9FPR3	A0A2N9FPR3	Uncharacterized protein	FSB_LOCUS17045	25.23	25.73	25.93	25.25	25.14	25.47	1.58	0.16
		0.4	0.34	A0A2N9EFD7	A0A2N9EFD7	DUF2470 domain-containing protein	FSB_LOCUS1253	24.31	24.98	24.65	24.35	24.59	23.98	1.45	0.2
		0.15	0.33	A0A2N9FH22	A0A2N9FH22	Glycerol-3-phosphate dehydrogenase	FSB_LOCUS14267	26.78	26.69	26.63	26.39	26.41	26.29	2.8	0.03
		0.18	0.33	A0A2N9IRZ6;A0A2N9HC92	A0A2N9IRZ6	Ribosomal protein;Uncharacterized protein	FSB_LOCUS55037;FSB_LOCUS37420	30.2	30.25	30.47	29.95	30.03	29.96	2.52	0.044
		0.19	0.33	A0A2N9I785;A0A5C7IG81;A0A2N9FS05	A0A2N9I785	Lipoxygenase;Lipoxygenase;Lipoxygenase	FSB_LOCUS48027;EZV62_003262;FSB_LOCUS17875	23.73	23.69	23.79	23.25	23.56	23.43	2.42	0.051
		0.2	0.33	A0A2N9FIT0;A0A5C7IYX4	A0A2N9FIT0	Epimerase domain-containing protein;Uncharacterized protein	FSB_LOCUS14566;EZV62_003010	26.45	26.71	26.41	26.2	26.12	26.27	2.34	0.057
		0.21	0.33	A0A2N9GPI6;A0A5C7HHL1	A0A2N9GPI6	Threonyl-tRNA synthetase;Threonyl-tRNA synthetase	FSB_LOCUS29347;EZV62_017652	26.89	26.97	26.69	26.62	26.36	26.57	2.28	0.061
		0.28	0.33	A0A2N9F1H9;A0A2N9EXP0	A0A2N9F1H9	Uncharacterized protein;Uncharacterized protein	FSB_LOCUS12718;FSB_LOCUS7261	27.77	27.91	27.4	27.22	27.47	27.37	1.91	0.1
		0.29	0.33	A0A2N9H0R5;A0A5C7H8Y5	A0A2N9H0R5	CS domain-containing protein;CS domain-containing protein	FSB_LOCUS33270;EZV62_022378	26.05	26.49	26.29	25.79	25.88	26.17	1.89	0.11
		0.3	0.33	A0A2N9IZC2	A0A2N9IZC2	Uncharacterized protein	FSB_LOCUS58569	25.83	26.38	26.27	25.84	25.92	25.75	1.83	0.12
		0.33	0.33	A0A2N9EUH2;A0A5C7HHY5	A0A2N9EUH2;A0A5C7HHY5	RRM domain-containing protein;RRM domain-containing protein	FSB_LOCUS6374;EZV62_017963	25.37	25.31	25.81	25.4	25.08	25.03	1.7	0.14
		0.33	0.33	A0A2N9GSH8	A0A2N9GSH8	PKS_ER domain-containing protein	FSB_LOCUS30290	27.21	26.83	27.13	26.69	27.01	26.47	1.71	0.14
		0.35	0.33	A0A2N9J1S0;A0A5C7I2V3;A0A2N9IZK4;A0A2N9J2C2	A0A2N9J1S0;A0A5C7I2V3	Usp domain-containing protein;Uncharacterized protein;Usp domain-containing protein;Usp domain-containing protein	FSB_LOCUS58640;EZV62_010429;FSB_LOCUS58638;FSB_LOCUS58637	25.57	25.17	24.91	24.99	24.97	24.71	1.61	0.16
		0.36	0.33	A0A2N9J843;A0A2N9JA76;A0A5C7I4J0;A0A5C7I3S3;A0A5C7I6P4;A0A5C7I4Y4;A0A2N9JAF5	A0A2N9J843	Glyco_hyd_65N_2 domain-containing protein;Glyco_hyd_65N_2 domain-containing protein;Glyco_hyd_65N_2 domain-containing protein;Glyco_hyd_65N_2 domain-containing protein;Glyco_hyd_65N_2 domain-containing protein;Glyco_hyd_65N_2 domain-containing protein;Uncharacterized protein	FSB_LOCUS61428;FSB_LOCUS61427;EZV62_011181;EZV62_011177;EZV62_011180;EZV62_011179;FSB_LOCUS61425	24.52	25.13	24.86	24.25	24.63	24.63	1.59	0.16
		0.39	0.33	A0A2N9EBY2;A0A2N9EBP5;A0A2N9HM42;A0A2N9EBV1	A0A2N9EBY2;A0A2N9EBP5;A0A2N9HM42;A0A2N9EBV1	Proteasome subunit alpha type;PROTEASOME_ALPHA_1 domain-containing protein;PROTEASOME_ALPHA_1 domain-containing protein;PROTEASOME_ALPHA_1 domain-containing protein	FSB_LOCUS36;FSB_LOCUS37;FSB_LOCUS40551;FSB_LOCUS40	26.83	26.08	26.28	25.88	26.08	26.24	1.46	0.19
		0.4	0.33	A0A2N9HHH4	A0A2N9HHH4	Uncharacterized protein	FSB_LOCUS39524	27.88	27.26	27.19	26.88	27.13	27.31	1.45	0.2
		0.41	0.33	A0A2N9FIL0;A0A5C7H511	A0A2N9FIL0	Nucleoside diphosphate kinase;Nucleoside diphosphate kinase	FSB_LOCUS14900;EZV62_023850	26.99	27.04	26.33	26.27	26.54	26.57	1.42	0.2
		0.42	0.33	A0A2N9FQU2;A0A5C7IIB4;A0A2N9EZN1;A0A2N9HI03;A0A5C7HDD3	A0A2N9FQU2	WD_REPEATS_REGION domain-containing protein;WD_REPEATS_REGION domain-containing protein;WD_REPEATS_REGION domain-containing protein;WD_REPEATS_REGION domain-containing protein;WD_REPEATS_REGION domain-containing protein	FSB_LOCUS17181;EZV62_003803;FSB_LOCUS7983;FSB_LOCUS39714;EZV62_019871	27.12	27.05	27.76	26.73	27.06	27.15	1.38	0.22
		0.52	0.33	A0A2N9FP66	A0A2N9FP66	Inositol polyphosphate multikinase	FSB_LOCUS16426	23.6	24.2	24.62	23.45	24.06	23.92	1.08	0.32
		0.58	0.33	A0A2N9F5P0;A0A5C7HD86	A0A2N9F5P0;A0A5C7HD86	Uncharacterized protein;Terpene cyclase/mutase family member	FSB_LOCUS10061;EZV62_019422	23.71	23.32	23.43	23.52	23.58	22.37	0.95	0.38
		0.64	0.33	A0A2N9H035;A0A5C7GUQ4	A0A2N9H035	Uncharacterized protein;Uncharacterized protein	FSB_LOCUS33045;EZV62_027523	25.5	25.7	24.25	24.93	24.42	25.12	0.79	0.46
		0.77	0.33	A0A2N9FNR0;A0A5C7I7R9	A0A2N9FNR0	Uncharacterized protein;Uncharacterized protein	FSB_LOCUS16730;EZV62_011646	24.9	24.05	24.4	25.01	24.72	22.63	0.51	0.63
		0.16	0.32	A0A2N9HXC0;A0A2N9F806;A0A5C7IM50	A0A2N9HXC0;A0A2N9F806	Eukaryotic translation initiation factor 3 subunit E;Eukaryotic translation initiation factor 3 subunit E;Eukaryotic translation initiation factor 3 subunit E	FSB_LOCUS46438;FSB_LOCUS14959;EZV62_005236	27.18	27.16	27.32	26.93	26.95	26.84	2.64	0.038
		0.24	0.32	A0A2N9EV90	A0A2N9EV90	Probable 6-phosphogluconolactonase	FSB_LOCUS6371	25	25.32	25.26	24.74	24.85	25.03	2.11	0.078
		0.25	0.32	A0A2N9IU89;A0A5C7IKU2	A0A2N9IU89	Fumarylacetoacetase;Fumarylacetoacetase	FSB_LOCUS56314;EZV62_004634	27.37	27.76	27.62	27.21	27.41	27.16	2.07	0.083
		0.3	0.32	A0A2N9HKB3	A0A2N9HKB3	Uncharacterized protein	FSB_LOCUS40065	28.75	29.26	29.06	28.56	28.69	28.87	1.8	0.12
		0.3	0.32	A0A2N9J188	A0A2N9J188	Peroxidase	FSB_LOCUS58460	27.81	28.27	28.24	27.87	27.87	27.61	1.83	0.12
		0.35	0.32	A0A2N9EYJ6;A0A5C7IB44	A0A2N9EYJ6	PfkB domain-containing protein;Ribokinase	FSB_LOCUS11699;EZV62_007835	24.46	25.12	24.9	24.48	24.65	24.38	1.61	0.16
		0.44	0.32	A0A2N9EX41	A0A2N9EX41	VOC domain-containing protein	FSB_LOCUS7182	29.01	29.59	29.8	29.3	29.26	28.9	1.3	0.24
		0.44	0.32	A0A2N9FSH2	A0A2N9FSH2	Thioredoxin domain-containing protein	FSB_LOCUS17743	24.27	24.87	25.19	24.35	24.57	24.46	1.29	0.24
		0.61	0.32	A0A2N9FXN3;A0A5C7I519	A0A2N9FXN3	Uncharacterized protein;Uncharacterized protein	FSB_LOCUS19777;EZV62_010963	26.22	27.29	27.38	26.21	26.97	26.77	0.86	0.42
		0.17	0.31	A0A2N9IUL7;A0A5C7HEV3	A0A2N9IUL7	Beta-amylase;Beta-amylase	FSB_LOCUS56969;EZV62_020574	27.68	27.86	27.75	27.51	27.45	27.4	2.55	0.043
		0.19	0.31	A0A2N9IQD0	A0A2N9IQD0	Aminotran_1_2 domain-containing protein	FSB_LOCUS54447	25.38	25.32	25.38	25.07	25.18	24.92	2.41	0.051
		0.21	0.31	A0A2N9F3G4;A0A2N9HGY7;A0A5C7HL86	A0A2N9F3G4;A0A2N9HGY7	Uncharacterized protein;Uncharacterized protein;Uncharacterized protein	FSB_LOCUS13399;FSB_LOCUS38843;EZV62_015590	25.82	26.14	26.09	25.69	25.73	25.7	2.3	0.06
		0.25	0.31	A0A2N9ED90;A0A5C7IW40;A0A5C7IYI3	A0A2N9ED90	G domain-containing protein;CP-type G domain-containing protein;CP-type G domain-containing protein	FSB_LOCUS585;EZV62_002099;EZV62_002095	24.3	24.46	24.56	23.94	24.28	24.18	2.06	0.084
		0.32	0.31	A0A2N9FZJ3;A0A5C7HRC9	A0A2N9FZJ3	Uncharacterized protein;Uncharacterized protein	FSB_LOCUS20213;EZV62_016685	30.17	30.68	30.27	30.05	30.21	29.93	1.74	0.13
		0.32	0.31	A0A2N9HZP2	A0A2N9HZP2	Uncharacterized protein	FSB_LOCUS45437	24.49	24.63	24.78	24.63	24.18	24.16	1.75	0.13
		0.39	0.31	A0A2N9F3T5	A0A2N9F3T5	Uncharacterized protein	FSB_LOCUS9637	25.36	25.68	25.13	24.8	25.15	25.3	1.48	0.19
		0.41	0.31	A0A5C7IUZ0;A0A5C7HMC9	A0A5C7IUZ0	Uncharacterized protein;Helicase ATP-binding domain-containing protein	EZV62_001662;EZV62_015847	26.72	26.2	26.54	26.37	26.35	25.8	1.4	0.21
		0.43	0.31	A0A060VD43;A0A2N9I5C9	A0A060VD43;A0A2N9I5C9	Chloroplast chaperonin like (Fragment);Uncharacterized protein	cp10;FSB_LOCUS47490	27.14	27.62	27.59	27.17	27.46	26.8	1.34	0.23
		0.53	0.31	A0A2N9HQY6;A0A2N9ITV6;A0A5C7I7N7;REV__A0A2N9G134;REV__A0A2N9FZY7	A0A2N9HQY6;A0A2N9ITV6	Ubiquitin carboxyl-terminal hydrolase;Ubiquitin carboxyl-terminal hydrolase;Ubiquitin carboxyl-terminal hydrolase	FSB_LOCUS41986;FSB_LOCUS55461;EZV62_006625	24.59	25.1	23.98	24.39	24.11	24.24	1.06	0.33
		0.58	0.31	A0A2N9FH83	A0A2N9FH83	Exocyst complex component Sec8	FSB_LOCUS14262	23.6	23.09	22.55	23.18	22.83	22.3	0.93	0.39
		0.64	0.31	A0A2N9IX89	A0A2N9IX89	MIT domain-containing protein	FSB_LOCUS56776	22.12	23.37	22.49	22.41	22.8	21.83	0.8	0.45
		0.66	0.31	A0A2N9I0L0;A0A5C7GV03;A0A2N9HDD4;A0A2N9EJ01	A0A2N9I0L0;A0A5C7GV03;A0A2N9HDD4;A0A2N9EJ01	Uncharacterized protein;Uncharacterized protein;Uncharacterized protein;Uncharacterized protein	FSB_LOCUS45273;EZV62_027744;FSB_LOCUS38044;FSB_LOCUS6778	23.81	24.46	24.26	24.35	24.32	22.92	0.74	0.49
		0.85	0.31	A0A2N9IGG2	A0A2N9IGG2	Uncharacterized protein	FSB_LOCUS51267	24.2	25.44	24.97	22.47	25.89	25.33	0.34	0.75
		0.16	0.3	A0A2N9G9I1;A0A5C7IGG4	A0A2N9G9I1	Uncharacterized protein;Aminotran_1_2 domain-containing protein	FSB_LOCUS23950;EZV62_003083	27.51	27.46	27.6	27.22	27.24	27.2	2.64	0.038
		0.23	0.3	A0A5C7IC75;A0A2N9I129;A0A2N9J584;A0A2N9J448	A0A5C7IC75;A0A2N9I129	UBC core domain-containing protein;UBC core domain-containing protein;UBC core domain-containing protein;UBC core domain-containing protein	EZV62_008026;FSB_LOCUS45606;FSB_LOCUS59491;FSB_LOCUS59490	26.82	26.51	26.75	26.45	26.32	26.4	2.2	0.069
		0.25	0.3	A0A2N9EP18;A0A5C7H398	A0A2N9EP18	Acyl-coenzyme A oxidase;Acyl-coenzyme A oxidase	FSB_LOCUS8468;EZV62_023699	26.34	26.72	26.53	26.18	26.28	26.24	2.07	0.083
		0.27	0.3	A0A2N9ITW0	A0A2N9ITW0	Importin subunit alpha	FSB_LOCUS56738	26.01	26.04	25.85	25.48	25.62	25.89	1.96	0.096
		0.29	0.3	A0A2N9H113;A0A5C7I2L4	A0A2N9H113	Uncharacterized protein;Uncharacterized protein	FSB_LOCUS33203;EZV62_010414	29.49	29.9	29.58	29.49	29.3	29.28	1.9	0.11
		0.31	0.3	A0A2N9ERD9;A0A2N9IUV7;A0A2N9G4U7	A0A2N9ERD9	MI domain-containing protein;Uncharacterized protein;Uncharacterized protein	FSB_LOCUS9268;FSB_LOCUS55892;FSB_LOCUS21986	24.66	25.03	24.97	24.39	24.69	24.7	1.79	0.12
		0.33	0.3	A0A2N9HR61;A0A2N9IVS0;A0A5C7GV86	A0A2N9HR61;A0A2N9IVS0	Probable 6-phosphogluconolactonase;Probable 6-phosphogluconolactonase;Probable 6-phosphogluconolactonase	FSB_LOCUS42033;FSB_LOCUS56192;EZV62_024425	28.21	27.81	27.66	27.56	27.68	27.55	1.69	0.14
		0.35	0.3	A0A2N9EY52	A0A2N9EY52	Aldo_ket_red domain-containing protein	FSB_LOCUS7463	24.66	24.94	24.4	24.54	24.38	24.2	1.6	0.16
		0.35	0.3	A0A2N9FU01;A0A2N9ISM3;A0A5C7II22	A0A2N9FU01	4-hydroxy-4-methyl-2-oxoglutarate aldolase;4-hydroxy-4-methyl-2-oxoglutarate aldolase;4-hydroxy-4-methyl-2-oxoglutarate aldolase	FSB_LOCUS18527;FSB_LOCUS54903;EZV62_009411	27	27.52	27.58	27.01	27.07	27.1	1.62	0.15
		0.35	0.3	A0A2N9G4I7;A0A5C7IME4;A0A5C7I0E8	A0A2N9G4I7	Uncharacterized protein;Uncharacterized protein;Uncharacterized protein	FSB_LOCUS21906;EZV62_005458;EZV62_009498	26.9	26.44	26.86	26.27	26.65	26.38	1.61	0.16
		0.38	0.3	A0A2N9HA07	A0A2N9HA07	N-acetyltransferase domain-containing protein	FSB_LOCUS36590	27.2	27.35	26.96	27.19	26.83	26.6	1.49	0.19
		0.4	0.3	A0A2N9J4T2;A0A5C7GSA3;A0A5C7ISV0	A0A2N9J4T2	PSP domain-containing protein;PSP domain-containing protein;PSP domain-containing protein	FSB_LOCUS59385;EZV62_026643;EZV62_000768	25.89	25.27	25.66	25.29	25.54	25.1	1.42	0.2
		0.44	0.3	A0A2N9J7D0	A0A2N9J7D0	Prephenate/arogenate dehydrogenase domain-containing protein	FSB_LOCUS60305	23.89	23.21	23.09	23.08	23.19	23.02	1.3	0.24
		0.47	0.3	A0A2N9EZL6	A0A2N9EZL6	STPPase_N domain-containing protein	FSB_LOCUS8164	23.82	22.95	23.57	23.11	23.3	23.04	1.22	0.27
		0.49	0.3	A0A2N9IGU1;A0A2N9HH23;A0A5C7H0Q0	A0A2N9IGU1	Anamorsin homolog;Uncharacterized protein;Anamorsin homolog	FSB_LOCUS51407;FSB_LOCUS38836;EZV62_023142	24.39	24.92	25.05	24.69	24.09	24.69	1.18	0.28
		0.51	0.3	A0A2N9IHZ7;A0A5C7GZG1;A0A5C7HQ27;A0A5C7IZK5;A0A2N9GY96;A0A2N9G036	A0A2N9IHZ7;A0A5C7GZG1;A0A5C7HQ27;A0A5C7IZK5	Uncharacterized protein;Uncharacterized protein;Uncharacterized protein;Uncharacterized protein;Uncharacterized protein;Uncharacterized protein	FSB_LOCUS52314;EZV62_025597;EZV62_016255;EZV62_002581;FSB_LOCUS32231;FSB_LOCUS20735	26.64	26.75	25.85	26.3	26.07	25.98	1.13	0.3
		0.17	0.29	A0A2N9ICC1;A0A5C7GPV5	A0A2N9ICC1	Glucose-1-phosphate adenylyltransferase;NTP_transferase domain-containing protein	FSB_LOCUS51428;EZV62_028155	26.81	26.87	26.79	26.55	26.52	26.54	2.57	0.041
		0.22	0.29	A0A2N9EZV0	A0A2N9EZV0	Uncharacterized protein	FSB_LOCUS8152	25.08	25.28	25.1	24.93	24.75	24.91	2.23	0.066
		0.22	0.29	A0A2N9F735;A0A5C7HWM3;A0A2N9EPU2	A0A2N9F735;A0A5C7HWM3	Glycine cleavage system P protein;Glycine cleavage system P protein;Glycine cleavage system P protein	FSB_LOCUS10855;EZV62_012561;FSB_LOCUS4501	26.33	26.22	26.18	26.09	25.91	25.86	2.25	0.064
		0.22	0.29	A0A2N9H6Z0;A0A5C7IF59;A0A5C7ID22;A0A5C7ICK0;A0A5C7IDU0;A0A5C7IDU9;A0A5C7IDB9;A0A5C7IF69	A0A2N9H6Z0	Uncharacterized protein;Uncharacterized protein;Uncharacterized protein;Uncharacterized protein;Uncharacterized protein;Uncharacterized protein;Uncharacterized protein;Uncharacterized protein	FSB_LOCUS38108;EZV62_008331;EZV62_008326;EZV62_008345;EZV62_008337;EZV62_008347;EZV62_008333;EZV62_008341	25.55	25.37	25.44	25.21	25.26	25.02	2.22	0.067
		0.23	0.29	A0A2N9EFA9;B9MSV6;A0A2N9ESB1;A0A2N9GUP5;A0A5C7ILC7	A0A2N9EFA9	Glutamine synthetase;Glutamine synthetase (Fragment);Uncharacterized protein;Uncharacterized protein;Glutamine synthetase	FSB_LOCUS5538;GS1;FSB_LOCUS57618;FSB_LOCUS30972;EZV62_004824	27.76	27.59	27.63	27.28	27.53	27.29	2.17	0.072
		0.23	0.29	A0A2N9GB14	A0A2N9GB14	Uncharacterized protein	FSB_LOCUS24595	24.77	24.65	24.79	24.62	24.35	24.38	2.14	0.074
		0.23	0.29	A0A2N9J5G2	A0A2N9J5G2	Proteasome subunit beta	FSB_LOCUS60579	27.4	27.54	27.54	27.34	27.04	27.22	2.16	0.073
		0.24	0.29	A0A2N9F440;A0A2N9F2B7;A0A5C7I049	A0A2N9F440;A0A2N9F2B7	C2H2-type domain-containing protein;C2H2-type domain-containing protein;C2H2-type domain-containing protein	FSB_LOCUS9784;FSB_LOCUS8923;EZV62_013722	25.47	25.33	25.59	25.28	25.04	25.2	2.1	0.08
		0.25	0.29	A0A2N9HEA2;A0A5C7HXZ3;A0A2N9I0X4;A0A2N9HZZ7	A0A2N9HEA2	Xylose isomerase;Xylose isomerase;ABC2_membrane domain-containing protein;Uncharacterized protein	FSB_LOCUS37883;EZV62_012385;FSB_LOCUS45545;FSB_LOCUS45547	26.63	26.5	26.51	26.28	26.42	26.08	2.06	0.084
		0.3	0.29	A0A2N9EV60;A0A2N9J5C8;A0A5C7HHX7	A0A2N9EV60;A0A2N9J5C8	PHB domain-containing protein;PHB domain-containing protein;PHB domain-containing protein	FSB_LOCUS6341;FSB_LOCUS59696;EZV62_017934	24.63	24.83	25.02	24.61	24.36	24.64	1.81	0.12
		0.33	0.29	A0A2N9GRB3;A0A5C7IKG9;A0A2N9I069;A0A2N9EZ30	A0A2N9GRB3	C2 domain-containing protein;Uncharacterized protein;Uncharacterized protein;Uncharacterized protein	FSB_LOCUS29851;EZV62_004718;FSB_LOCUS22736;FSB_LOCUS7994	24.52	24.23	24.32	23.97	24.33	23.91	1.7	0.14
		0.35	0.29	A0A2N9E7B5	A0A2N9E7B5	FACT complex subunit	FSB_LOCUS2739	24.91	25.42	25.1	24.71	24.82	25.03	1.61	0.16
		0.35	0.29	A0A2N9FFD5;A0A2N9EIZ6;A0A5C7HCW2;A0A2N9J534;A0A2N9HFN5;A0A5C7HGA5	A0A2N9FFD5;A0A2N9EIZ6	Glucose-6-phosphate 1-dehydrogenase;Glucose-6-phosphate dehydrogenase (NADP(+));Glucose-6-phosphate 1-dehydrogenase;G6PD_N domain-containing protein;Glucose-6-phosphate 1-dehydrogenase;Glucose-6-phosphate 1-dehydrogenase	FSB_LOCUS13834;FSB_LOCUS2590;EZV62_020047;FSB_LOCUS59587;FSB_LOCUS38251;EZV62_017330	26.37	25.79	26.1	25.87	25.84	25.67	1.61	0.16
		0.36	0.29	A0A2N9I947	A0A2N9I947	Dihydrolipoamide acetyltransferase component of pyruvate dehydrogenase complex	FSB_LOCUS25488	25.16	25.29	25.72	25.09	25.21	25.01	1.58	0.16
		0.37	0.29	A0A5C7IY13;A0A2N9E2H4;A0A5C7HP29;A0A5C7IXX9;A0A5C7HV55;A0A2N9J9W9;A0A2N9EF16;A0A5C7HN84;A0A5C7H2Z2	A0A5C7IY13;A0A2N9E2H4;A0A5C7HP29;A0A5C7IXX9;A0A5C7HV55;A0A2N9J9W9;A0A2N9EF16	Histone H4;Histone H4;Histone H4;Histone H4;Histone H4;Histone H4;Histone H4;DUF659 domain-containing protein;Histone H4	EZV62_002597;FSB_LOCUS32211;EZV62_016413;EZV62_002548;EZV62_012344;FSB_LOCUS52301;FSB_LOCUS1116;EZV62_015601;EZV62_023795	28.26	27.83	27.62	27.69	27.56	27.6	1.52	0.18
		0.38	0.29	A0A5C7HXW1	A0A5C7HXW1	Proteasome subunit alpha type	EZV62_013038	27.12	27.63	27.72	27.22	27.32	27.06	1.5	0.18
		0.39	0.29	A0A2N9EWB9;A0A5C7HJL3;A0A5C7H345;A0A2N9IGJ8;A0A2N9HTN7;A0A2N9F0T6;A0A2N9IKS4;A0A2N9IQY2;A0A2N9IQZ5	A0A2N9EWB9;A0A5C7HJL3;A0A5C7H345	Uncharacterized protein;Uncharacterized protein;Uncharacterized protein;Uncharacterized protein;Uncharacterized protein;Uncharacterized protein;Uncharacterized protein;Uncharacterized protein;Rx_N domain-containing protein	FSB_LOCUS6985;EZV62_018510;EZV62_023416;FSB_LOCUS52788;FSB_LOCUS43227;FSB_LOCUS8580;FSB_LOCUS52787;FSB_LOCUS55789;FSB_LOCUS55798	27.56	28.16	28.11	27.7	27.55	27.71	1.48	0.19
		0.4	0.29	A0A2N9J4S0;A0A2N9HIV1;A0A5C7GZ14;A0A5C7IKD9	A0A2N9J4S0;A0A2N9HIV1	40S ribosomal protein S26;40S ribosomal protein S26;40S ribosomal protein S26;Uncharacterized protein	FSB_LOCUS60349;FSB_LOCUS39780;EZV62_025865;EZV62_004603	30.19	30.37	29.69	29.69	29.86	29.83	1.43	0.2
		0.41	0.29	A0A2N9HS84	A0A2N9HS84	Uncharacterized protein	FSB_LOCUS42780	27.88	27.41	27.68	27.35	27.66	27.1	1.42	0.21
		0.42	0.29	A0A2N9GLT4	A0A2N9GLT4	DUF953 domain-containing protein	FSB_LOCUS31278	26.28	26.59	25.84	25.98	26.01	25.85	1.38	0.22
		0.44	0.29	A0A2N9IHG9;A0A2N9H135	A0A2N9IHG9;A0A2N9H135	PPR_long domain-containing protein;PPR_long domain-containing protein	FSB_LOCUS53088;FSB_LOCUS33231	25.11	24.88	25.67	25	24.95	24.84	1.29	0.24
		0.45	0.29	A0A2N9IST8;A0A5C7I3H5;A0A5C7HR96;A0A5C7GP09;A0A5C7I3W1;A0A5C7GZA7;A0A5C7IK00	A0A2N9IST8;A0A5C7I3H5;A0A5C7HR96	Uncharacterized protein;Uncharacterized protein;Uncharacterized protein;Uncharacterized protein;Uncharacterized protein;Uncharacterized protein;Uncharacterized protein	FSB_LOCUS55105;EZV62_010764;EZV62_016571;EZV62_027947;EZV62_010799;EZV62_025744;EZV62_004453	25.94	26.31	26.55	26	26.26	25.66	1.28	0.25
		0.56	0.29	A0A2N9J7W7;A0A5C7H0L2	A0A2N9J7W7;A0A5C7H0L2	Uroporphyrinogen decarboxylase;Uroporphyrinogen decarboxylase	FSB_LOCUS60343;EZV62_025877	23.73	23.19	23.13	22.76	23.61	22.8	0.99	0.36
		0.62	0.29	A0A2N9EC45	A0A2N9EC45	Glutathione transferase	FSB_LOCUS197	28.18	27.4	26.78	27.02	27.25	27.23	0.83	0.44
		0.23	0.28	A0A2N9H883	A0A2N9H883	Uncharacterized protein	FSB_LOCUS35855	30	30.26	30.09	29.79	29.82	29.89	2.19	0.07
		0.25	0.28	A0A2N9FZ26	A0A2N9FZ26	Phosphopyruvate hydratase	FSB_LOCUS20131	30.12	30.35	30.28	29.97	30.09	29.85	2.07	0.082
		0.29	0.28	A0A2N9H757;A0A2N9ET56	A0A2N9H757;A0A2N9ET56	Uncharacterized protein;Uncharacterized protein	FSB_LOCUS35814;FSB_LOCUS5753	29.5	29.26	29.48	28.98	29.29	29.14	1.88	0.11
		0.31	0.28	A0A2N9FH57;A0A5C7HBZ7	A0A2N9FH57	Uncharacterized protein;Uncharacterized protein	FSB_LOCUS14395;EZV62_018952	24.78	24.67	24.41	24.22	24.31	24.5	1.79	0.12
		0.35	0.28	A0A2N9EN22;A0A5C7H469	A0A2N9EN22;A0A5C7H469	Uncharacterized protein;Uncharacterized protein	FSB_LOCUS3846;EZV62_024327	24.96	25.24	25.53	24.9	25.01	24.97	1.61	0.16
		0.38	0.28	A0A2N9I530;A0A2N9IM13;A0A5C7GW43	A0A2N9I530;A0A2N9IM13;A0A5C7GW43	Uncharacterized protein;Uncharacterized protein;Uncharacterized protein	FSB_LOCUS49038;FSB_LOCUS53021;EZV62_024624	24.59	24.66	25.11	24.51	24.65	24.36	1.49	0.19
		0.39	0.28	A0A2N9I365	A0A2N9I365	UBX domain-containing protein	FSB_LOCUS46667	25.33	25.69	25.8	25.29	25.56	25.14	1.47	0.19
		0.41	0.28	A0A2N9EDV3;A0A5C7H559	A0A2N9EDV3	Uncharacterized protein;Uncharacterized protein	FSB_LOCUS696;EZV62_021283	26.84	27.08	26.79	26.82	26.27	26.8	1.41	0.21
		0.51	0.28	A0A2N9GML9	A0A2N9GML9	Uncharacterized protein	FSB_LOCUS28522	25.34	24.39	24.84	24.67	24.54	24.52	1.12	0.3
		0.51	0.28	A0A5C7I9P1	A0A5C7I9P1	Cysteine synthase	EZV62_007136	27.07	27.25	26.61	26.63	26.39	27.07	1.12	0.3
		0.57	0.28	A0A2N9EN18;A0A5C7I0U0;A0A5C7I7V3	A0A2N9EN18	ThiF domain-containing protein;ThiF domain-containing protein;Uncharacterized protein	FSB_LOCUS4090;EZV62_009754;EZV62_006695	25.38	24.69	24.24	24.45	24.55	24.48	0.96	0.37
		0.58	0.28	A0A2N9H628	A0A2N9H628	Polyadenylate-binding protein	FSB_LOCUS35115	26.05	24.94	25.35	25.27	25.27	24.98	0.94	0.38
		0.63	0.28	A0A5C7IG80;A0A7D5ARY3;A0A482E8U3;A0A7G7XVE0;A0A7G7XUX0;A0A7G7XUN5;A0A7G7XU65;A0A7G7XTX9;A0A7G7XTP4;A0A7G7XT72;A0A7G7XSY6;A0A7G7XSQ1;A0A7G7XS82;A0A7G7XRZ7;A0A7D5AHP8;A0A650G4S5;A0A7D4W8T9;A0A7D5A6T8;A0A7D5A698;A0A6M8UH22;A0A6M8U2D8;A0A6H0CDB2;A0A6C0UHJ0;A0A650G6Z3;A0A7G7XV55;A0A650G8N2;A0A650GJY4;A0A7U3I0I9;A0A7G7XVW0;A0A7G7XVM5;A0A0X9SF15;A0A7L8XKT6;A0A6B9M2B7;A0A650G673;A0A6B9LZG0;A0A173CTL2;A0A…	A0A5C7IG80;A0A7D5ARY3;A0A482E8U3;A0A7G7XVE0;A0A7G7XUX0;A0A7G7XUN5;A0A7G7XU65;A0A7G7XTX9;A0A7G7XTP4;A0A7G7XT72;A0A7G7XSY6;A0A7G7XSQ1;A0A7G7XS82;A0A7G7XRZ7;A0A7D5AHP8;A0A650G4S5;A0A7D4W8T9;A0A7D5A6T8;A0A7D5A698;A0A6M8UH22;A0A6M8U2D8;A0A6H0CDB2;A0A6C0UHJ0;A0A650G6Z3;A0A7G7XV55;A0A650G8N2;A0A650GJY4;A0A7U3I0I9;A0A7G7XVW0;A0A7G7XVM5;A0A0X9SF15;A0A7L8XKT6;A0A6B9M2B7;A0A650G673;A0A6B9LZG0;A0A173CTL2;A0A…	Plastid-encoded RNA polymerase subunit alpha;DNA-directed RNA polymerase subunit alpha;DNA-directed RNA polymerase subunit alpha;DNA-directed RNA polymerase subunit alpha;DNA-directed RNA polymerase subunit alpha;DNA-directed RNA polymerase subunit alpha;DNA-directed RNA polymerase subunit alpha;DNA-directed RNA polymerase subunit alpha;DNA-directed RNA polymerase subunit alpha;DNA-directed RNA p…	EZV62_009333;rpoA;rpoA;rpoA;rpoA;rpoA;rpoA;rpoA;rpoA;rpoA;rpoA;rpoA;rpoA;rpoA;rpoA;rpoA;rpoA;rpoA;rpoA;rpoA;rpoA;rpoA;rpoA;rpoA;rpoA;rpoA;rpoA;rpoA;rpoA;rpoA;rpoA;rpoA;rpoA;rpoA;rpoA;rpoA;rpoA;rpoA;rpoA;rpoA;rpoA;rpoA;rpoA;rpoA;rpoA;rpoA;rpoA;rpoA;rpoA;rpoA;rpoA;rpoA;rpoA;rpoA;rpoA;rpoA;rpoA;rpoA	23.16	23.45	23.45	23.39	22.31	23.54	0.82	0.45
		0.8	0.28	A0A5C7HCV8	A0A5C7HCV8	Uncharacterized protein	EZV62_020003	24.58	24.19	23.99	22.5	24.99	24.42	0.45	0.67
		0.23	0.27	A0A2N9E193;A0A2N9FFF0;A0A2N9F6P8;A0A2N9F475;A0A2N9FF24	A0A2N9E193	SHSP domain-containing protein;SHSP domain-containing protein;SHSP domain-containing protein;SHSP domain-containing protein;SHSP domain-containing protein	FSB_LOCUS389;FSB_LOCUS13642;FSB_LOCUS10714;FSB_LOCUS13639;FSB_LOCUS13640	29.07	29.03	29.08	28.77	28.66	28.92	2.16	0.073
		0.24	0.27	A0A2N9FN88;A0A5C7HV53	A0A2N9FN88	Serine hydroxymethyltransferase;Serine hydroxymethyltransferase	FSB_LOCUS20108;EZV62_014615	26.93	27.09	26.99	26.62	26.84	26.75	2.09	0.081
		0.24	0.27	A0A2N9ITB0	A0A2N9ITB0	Glutaredoxin-dependent peroxiredoxin	FSB_LOCUS33480	29.39	29.47	29.23	29.07	29.04	29.17	2.12	0.078
		0.25	0.27	A0A2N9EEP4;A0A5C7IWA8	A0A2N9EEP4	Uncharacterized protein;Uncharacterized protein	FSB_LOCUS1075;EZV62_001743	28.06	28.03	27.99	27.89	27.77	27.62	2.06	0.084
		0.3	0.27	A0A2N9ELZ4;A0A5C7HBE3	A0A2N9ELZ4	Peptidylprolyl isomerase;Peptidylprolyl isomerase	FSB_LOCUS3461;EZV62_019415	27.65	27.89	27.72	27.5	27.31	27.65	1.8	0.12
		0.33	0.27	A0A2N9IHL4;A0A5C7H715;A0A5C7I6K0	A0A2N9IHL4;A0A5C7H715;A0A5C7I6K0	Vacuolar proton pump subunit B;Vacuolar proton pump subunit B;Vacuolar proton pump subunit B	FSB_LOCUS51273;EZV62_021165;EZV62_011904	26.39	26.53	26.79	26.4	26.35	26.16	1.72	0.13
		0.33	0.27	A0A2N9IRR5	A0A2N9IRR5	Uncharacterized protein	FSB_LOCUS54701	24.17	24.28	24.45	24.01	24.23	23.86	1.71	0.14
		0.37	0.27	A0A2N9ICN9;A0A2N9HN01;A0A2N9HN56;A0A5C7I178	A0A2N9ICN9;A0A2N9HN01	Phosphomannomutase;Phosphomannomutase;Uncharacterized protein;Phosphomannomutase	FSB_LOCUS49957;FSB_LOCUS40926;FSB_LOCUS40921;EZV62_009819	25.25	25.81	25.64	25.34	25.31	25.24	1.56	0.17
		0.4	0.27	A0A2N9F526	A0A2N9F526	Ribulose-phosphate 3-epimerase	FSB_LOCUS10077	26.4	26.07	25.83	25.76	26.03	25.68	1.42	0.2
		0.44	0.27	A0A2N9GJG9	A0A2N9GJG9	Uncharacterized protein	FSB_LOCUS30478	29.87	30.6	30.08	29.89	29.86	29.97	1.3	0.24
		0.48	0.27	A0A2N9IHJ7;A0A2N9FCX5;A0A2N9FD13	A0A2N9IHJ7;A0A2N9FCX5;A0A2N9FD13	Glycerophosphodiester phosphodiesterase;Glycerophosphodiester phosphodiesterase;Glycerophosphodiester phosphodiesterase	FSB_LOCUS51462;FSB_LOCUS12623;FSB_LOCUS12621	27.69	26.9	27.06	26.82	26.95	27.07	1.18	0.28
		0.49	0.27	A0A2N9E4S9;A0A5C7HD98	A0A2N9E4S9	Uncharacterized protein;Uncharacterized protein	FSB_LOCUS1838;EZV62_020187	25.15	24.69	24.69	24.85	24.16	24.7	1.16	0.29
		0.5	0.27	A0A2N9EZR8;A0A5C7H979	A0A2N9EZR8;A0A5C7H979	Uncharacterized protein;Uncharacterized protein	FSB_LOCUS7936;EZV62_018949	25.62	24.92	25.14	24.67	25.23	24.96	1.15	0.29
		0.51	0.27	A0A2N9GKT5;A0A5C7I4N0;A0A2N9HMB1;A0A5C7HFB2	A0A2N9GKT5	Small ubiquitin-related modifier;Small ubiquitin-related modifier;Small ubiquitin-related modifier;Ubiquitin-like domain-containing protein	FSB_LOCUS27726;EZV62_010951;FSB_LOCUS43178;EZV62_020674	27.29	27.63	26.94	27.24	26.67	27.13	1.13	0.3
		0.55	0.27	A0A2N9FZZ6;A0A2N9EY94;A0A2N9ITX3;A0A2N9IX43	A0A2N9FZZ6	Uncharacterized protein;Uncharacterized protein;Uncharacterized protein;Uncharacterized protein	FSB_LOCUS20617;FSB_LOCUS7416;FSB_LOCUS56749;FSB_LOCUS56726	25.3	25.65	25.12	25.32	25.37	24.58	1.01	0.35
		0.71	0.27	A0A2N9ER97;A0A2N9FBR8;A0A2N9FK80	A0A2N9ER97;A0A2N9FBR8;A0A2N9FK80	Starch synthase, chloroplastic/amyloplastic;Uncharacterized protein;Starch synthase, chloroplastic/amyloplastic	FSB_LOCUS5082;FSB_LOCUS12161;FSB_LOCUS15342	24.1	23.89	24.05	22.75	24.05	24.44	0.62	0.56
		0.26	0.26	A0A2N9HXZ3	A0A2N9HXZ3	Citrulline--aspartate ligase	FSB_LOCUS44431	28	27.84	27.71	27.66	27.58	27.52	1.98	0.094
		0.28	0.26	A0A2N9GLL9	A0A2N9GLL9	Phosphoglycerate kinase	FSB_LOCUS31218	26.68	26.42	26.73	26.4	26.36	26.3	1.9	0.1
		0.28	0.26	A0A2N9GVQ1	A0A2N9GVQ1	AP-2 complex subunit alpha	FSB_LOCUS31470	23.87	23.61	23.76	23.53	23.55	23.38	1.93	0.1
		0.29	0.26	A0A2N9GY21	A0A2N9GY21	U-box domain-containing protein	FSB_LOCUS32534	24.23	24.2	23.93	23.76	23.94	23.85	1.87	0.11
		0.32	0.26	A0A2N9F8R1;A0A5C7HRY1	A0A2N9F8R1	L-ascorbate peroxidase;L-ascorbate peroxidase	FSB_LOCUS11357;EZV62_014390	25.52	25.82	25.75	25.35	25.62	25.33	1.73	0.13
		0.32	0.26	A0A2N9FV17;A0A5C7I9N5;A0A2N9H333	A0A2N9FV17	ER membrane protein complex subunit 2;ER membrane protein complex subunit 2;Reverse transcriptase domain-containing protein	FSB_LOCUS18633;EZV62_007169;FSB_LOCUS34130	24.4	24.63	24.75	24.45	24.19	24.36	1.73	0.13
		0.32	0.26	A0A2N9HCQ3;A0A5C7GWX0	A0A2N9HCQ3;A0A5C7GWX0	Uncharacterized protein;Uncharacterized protein	FSB_LOCUS37814;EZV62_024946	24.62	24.47	24.5	24.48	24.24	24.1	1.76	0.13
		0.35	0.26	A0A2N9FKD3;A0A5C7HCI3	A0A2N9FKD3	Uncharacterized protein;Uncharacterized protein	FSB_LOCUS15520;EZV62_019824	25.66	25.77	26.05	25.73	25.43	25.55	1.61	0.16
		0.37	0.26	A0A2N9HRL4;A0A2N9HPX6	A0A2N9HRL4;A0A2N9HPX6	Alba domain-containing protein;Alba domain-containing protein	FSB_LOCUS42173;FSB_LOCUS42174	26.46	26.29	26.8	26.34	26.18	26.26	1.54	0.17
		0.37	0.26	A0A2N9I2F3;A0A5C7I6D2;A0A5C7ISK7;A0A5C7HTU3	A0A2N9I2F3	Peptidyl-prolyl cis-trans isomerase;Peptidylprolyl isomerase;Peptidyl-prolyl cis-trans isomerase;Peptidylprolyl isomerase	FSB_LOCUS46724;EZV62_011825;EZV62_000962;EZV62_014841	30.88	31.29	31.37	30.81	30.99	30.94	1.55	0.17
		0.4	0.26	A0A2N9GIT0	A0A2N9GIT0	HABP4_PAI-RBP1 domain-containing protein	FSB_LOCUS27355	28.78	29.08	29.18	28.97	28.53	28.76	1.46	0.19
		0.4	0.26	A0A2N9I1W7;A0A5C7HYH7;A0A5C7HSU3;A0A5C7H2P9;A0A5C7H4U0;A0A2N9FMD8;A0A5C7HU94	A0A2N9I1W7	Phospholipase D;Phospholipase D;Phospholipase D;Phospholipase D;Phospholipase D;Phospholipase D;Phospholipase D	FSB_LOCUS45926;EZV62_012615;EZV62_014437;EZV62_023533;EZV62_021153;FSB_LOCUS15943;EZV62_014439	25.64	25.16	25.62	25.13	25.38	25.12	1.44	0.2
		0.4	0.26	A0A2N9IKH8	A0A2N9IKH8	Uncharacterized protein	FSB_LOCUS52512	24.69	24.78	24.99	24.81	24.27	24.6	1.44	0.2
		0.41	0.26	A0A2N9J8U8;A0A2N9HZY9;A0A2N9G525	A0A2N9J8U8	CYTH domain-containing protein;CYTH domain-containing protein;CYTH domain-containing protein	FSB_LOCUS60693;FSB_LOCUS45191;FSB_LOCUS22540	25.98	25.67	25.47	25.32	25.67	25.36	1.39	0.21
		0.43	0.26	A0A2N9E119;A0A5C7HJS0;A0A5C7HQE3	A0A2N9E119	Uncharacterized protein;Uncharacterized protein;Uncharacterized protein	FSB_LOCUS18;EZV62_017769;EZV62_016375	25.24	25.31	24.92	24.9	24.63	25.17	1.35	0.22
		0.43	0.26	A0A2N9HA77;A0A2N9HH88	A0A2N9HA77	Aminopeptidase;Aminopeptidase	FSB_LOCUS39169;FSB_LOCUS39170	27.34	26.75	27.18	26.79	26.99	26.72	1.34	0.23
		0.48	0.26	A0A2N9GR20;A0A2N9EZP9;A0A2N9F106;A0A2N9F382;A0A2N9HWW2	A0A2N9GR20	Uncharacterized protein;Reverse transcriptase domain-containing protein;CCHC-type domain-containing protein;Reverse transcriptase domain-containing protein;Reverse transcriptase domain-containing protein	FSB_LOCUS32779;FSB_LOCUS8102;FSB_LOCUS8433;FSB_LOCUS9470;FSB_LOCUS44467	25.28	25.1	24.6	24.84	24.53	24.84	1.2	0.28
		0.53	0.26	A0A2N9E143	A0A2N9E143	OTU domain-containing protein	FSB_LOCUS139	25.87	25.94	25.22	25.31	25.26	25.68	1.07	0.32
		0.53	0.26	A0A2N9EHX3	A0A2N9EHX3	Ubiquitin-like domain-containing protein	FSB_LOCUS2227	24.72	25.3	25.61	25.08	24.92	24.85	1.07	0.32
		0.64	0.26	A0A2N9HCZ8	A0A2N9HCZ8	MBD domain-containing protein	FSB_LOCUS37505	23.7	24.75	24.82	23.97	24.34	24.18	0.8	0.46
		0.68	0.26	A0A2N9G571;A0A5C7HXA0	A0A2N9G571	Uncharacterized protein;Methyltransf_25 domain-containing protein	FSB_LOCUS22432;EZV62_012893	24.18	23.07	24.5	23.46	23.69	23.83	0.69	0.52
		0.69	0.26	A0A2N9J0S9	A0A2N9J0S9	Uncharacterized protein	FSB_LOCUS58066	23.7	23.95	23.6	23.71	22.64	24.13	0.67	0.53
		0.22	0.25	A0A2N9IQC9;A0A2N9IQ63;A0A5C7HHL2	A0A2N9IQC9	Uncharacterized protein;Uncharacterized protein;Uncharacterized protein	FSB_LOCUS54386;FSB_LOCUS54387;EZV62_017601	25.57	25.59	25.64	25.33	25.41	25.3	2.2	0.068
		0.24	0.25	A0A2N9GH13;A0A2N9EEH6;A0A2N9EEM2	A0A2N9GH13;A0A2N9EEH6	Peptidase_S8 domain-containing protein;Uncharacterized protein;Uncharacterized protein	FSB_LOCUS26316;FSB_LOCUS1005;FSB_LOCUS1003	27.17	27.22	27.27	26.91	27.05	26.95	2.13	0.076
		0.29	0.25	A0A2N9FTH9;A0A5C7HL76;A0A5C7HK16;A0A5C7IW26;A0A5C7HBS5	A0A2N9FTH9	60S ribosomal protein L27;Uncharacterized protein;Uncharacterized protein;Uncharacterized protein;Uncharacterized protein	FSB_LOCUS21879;EZV62_015580;EZV62_018537;EZV62_001867;EZV62_019565	29.22	29.43	29.47	29.04	29.1	29.23	1.88	0.11
		0.29	0.25	A0A2N9HPY1;A0A2N9H1F1;A0A5C7HIY9	A0A2N9HPY1	Uncharacterized protein;Uncharacterized protein;Uncharacterized protein	FSB_LOCUS41930;FSB_LOCUS33343;EZV62_018038	28.77	29.03	28.97	28.6	28.69	28.74	1.87	0.11
		0.33	0.25	A0A2N9FUH7;A0A5C7IGS6	A0A2N9FUH7	Uncharacterized protein;Uncharacterized protein	FSB_LOCUS18453;EZV62_003139	26.39	26.47	26.3	26.14	25.95	26.32	1.72	0.14
		0.35	0.25	A0A2N9IQ49;A0A5C7I7W9	A0A2N9IQ49	Adenylyl cyclase-associated protein;C-CAP/cofactor C-like domain-containing protein	FSB_LOCUS55519;EZV62_011530	27.44	27.79	27.86	27.47	27.37	27.5	1.61	0.16
		0.35	0.25	A0A2N9JBJ6	A0A2N9JBJ6	Uncharacterized protein	FSB_LOCUS61832	29.48	29.83	29.45	29.28	29.25	29.46	1.63	0.15
		0.4	0.25	A0A2N9FIJ9;A0A2N9IQ82;A0A5C7GWU8	A0A2N9FIJ9;A0A2N9IQ82	Isopentenyl-diphosphate Delta-isomerase;Isopentenyl-diphosphate Delta-isomerase;Isopentenyl-diphosphate Delta-isomerase	FSB_LOCUS18528;FSB_LOCUS54904;EZV62_024677	26.7	26.18	26.39	26.07	26.27	26.19	1.44	0.2
		0.4	0.25	A0A2N9IH82	A0A2N9IH82	Peptidylprolyl isomerase	FSB_LOCUS53008	28.94	29.42	28.94	28.73	28.91	28.91	1.44	0.2
		0.41	0.25	A0A2N9HEL6	A0A2N9HEL6	Reverse transcriptase domain-containing protein	FSB_LOCUS37911	25.49	25.76	25.48	25.3	25.09	25.6	1.39	0.21
		0.42	0.25	A0A2N9JBC3;A0A5C7ISY6	A0A2N9JBC3	4-hydroxy-tetrahydrodipicolinate synthase;4-hydroxy-tetrahydrodipicolinate synthase	FSB_LOCUS61837;EZV62_000091	26.28	26.65	26.74	26.37	26.47	26.1	1.37	0.22
		0.43	0.25	A0A2N9ER63	A0A2N9ER63	Ribosomal_S7 domain-containing protein	FSB_LOCUS5190	26.11	26.69	26.2	25.99	26.17	26.09	1.33	0.23
		0.48	0.25	A0A2N9IJB3;A0A2N9FSI7	A0A2N9IJB3;A0A2N9FSI7	WD_REPEATS_REGION domain-containing protein;WD_REPEATS_REGION domain-containing protein	FSB_LOCUS52025;FSB_LOCUS18094	24.2	23.66	23.85	23.9	23.68	23.37	1.19	0.28
		0.49	0.25	A0A2N9ECH5	A0A2N9ECH5	SUEL-type lectin domain-containing protein	FSB_LOCUS315	24.27	23.82	23.79	23.98	23.75	23.4	1.17	0.28
		0.57	0.25	A0A2N9FRC4	A0A2N9FRC4	Uncharacterized protein	FSB_LOCUS21149	25.71	25.04	24.76	25.03	24.75	24.98	0.96	0.37
		0.26	0.24	A0A2N9IFV4;A0A5C7HJB6	A0A2N9IFV4	Glutamate--ammonia ligase;Glutamine synthetase	FSB_LOCUS51230;EZV62_018212	26.96	27.06	27.14	26.8	26.76	26.87	2.01	0.09
		0.28	0.24	A0A2N9HG25;A0A5C7I4F4;A0A2N9IWX0;A0A5C7IQN1	A0A2N9HG25	Importin subunit alpha;Importin subunit alpha;IBB domain-containing protein;Importin subunit alpha	FSB_LOCUS38502;EZV62_010336;FSB_LOCUS56737;EZV62_000134	27.32	27.2	27.37	26.95	27.11	27.1	1.91	0.1
		0.34	0.24	A0A2N9IV81	A0A2N9IV81	Uncharacterized protein	FSB_LOCUS56012	24.21	24.41	24.47	23.97	24.28	24.12	1.66	0.15
		0.35	0.24	A0A2N9HDV3;A0A2N9I0M3	A0A2N9HDV3;A0A2N9I0M3	Methylthioribose-1-phosphate isomerase;Methylthioribose-1-phosphate isomerase	FSB_LOCUS37661;FSB_LOCUS47509	26.6	26.63	26.53	26.55	26.15	26.34	1.62	0.15
		0.36	0.24	A0A2N9EXS7;A0A5C7ICA7;A0A5C7GST4;A0A2N9EMW2;A0A2N9FQX7;A0A2N9FRQ2	A0A2N9EXS7	Malate dehydrogenase;Malate dehydrogenase;Malate dehydrogenase;Uncharacterized protein;CCHC-type domain-containing protein;Ldh_1_C domain-containing protein	FSB_LOCUS7540;EZV62_008069;EZV62_026833;FSB_LOCUS3811;FSB_LOCUS17495;FSB_LOCUS17493	30.45	30.19	30.19	30.03	30.21	29.87	1.57	0.17
		0.38	0.24	A0A2N9IM11	A0A2N9IM11	Uncharacterized protein	FSB_LOCUS52893	25.93	26.16	25.97	25.63	26.04	25.67	1.49	0.19
		0.4	0.24	A0A2N9EQE1;A0A5C7IL82	A0A2N9EQE1;A0A5C7IL82	DUF775 domain-containing protein;Uncharacterized protein	FSB_LOCUS4875;EZV62_004845	26.65	26.13	26.4	26.1	26.26	26.1	1.44	0.2
		0.48	0.24	A0A2N9HJH7;A0A2N9FHE1	A0A2N9HJH7	Uncharacterized protein;Uncharacterized protein	FSB_LOCUS39661;FSB_LOCUS14460	26.61	26.9	26.25	26.19	26.44	26.42	1.2	0.28
		0.52	0.24	A0A2N9ICE5	A0A2N9ICE5	4HBT domain-containing protein	FSB_LOCUS49433	24.27	24.91	24.85	24.35	24.65	24.32	1.1	0.31
		0.53	0.24	A0A2N9F720;A0A5C7IM49	A0A2N9F720	zf-RVT domain-containing protein;Uncharacterized protein	FSB_LOCUS14609;EZV62_005123	23.46	24.19	23.82	23.65	23.38	23.73	1.07	0.32
		0.53	0.24	A0A2N9FX64;A0A5C7IVR3	A0A2N9FX64	Uncharacterized protein;Uncharacterized protein	FSB_LOCUS19719;EZV62_001970	27.11	27.82	27.83	27.43	27.36	27.26	1.06	0.33
		0.59	0.24	A0A2N9F0K5;A0A5C7I2P3	A0A2N9F0K5	Uncharacterized protein;Uncharacterized protein	FSB_LOCUS8216;EZV62_009890	23.45	23.94	24.21	23.73	23.89	23.27	0.91	0.4
		0.59	0.24	A0A7U3K7T3;A0A482EA98	A0A7U3K7T3;A0A482EA98	Acetyl-CoA carboxylase carboxyltransferase beta subunit;Acetyl-coenzyme A carboxylase carboxyl transferase subunit beta, chloroplastic	accD;accD	24.48	23.49	24.04	23.61	23.86	23.81	0.91	0.4
		0.29	0.23	A0A2N9F2S5;A0A5C7HZ97;A0A5C7IZ33;A0A5C7I1K3	A0A2N9F2S5	Eukaryotic translation initiation factor 3 subunit B;Eukaryotic translation initiation factor 3 subunit B;Eukaryotic translation initiation factor 3 subunit B;eIF2A domain-containing protein	FSB_LOCUS9294;EZV62_013663;EZV62_002295;EZV62_013665	26.7	26.74	26.74	26.48	26.62	26.39	1.89	0.11
		0.29	0.23	A0A2N9G0T8	A0A2N9G0T8	RPN13_C domain-containing protein	FSB_LOCUS21054	24.55	24.59	24.49	24.36	24.19	24.39	1.85	0.11
		0.29	0.23	A0A2N9IFM2	A0A2N9IFM2	40S ribosomal protein S12	FSB_LOCUS50745	29.79	29.85	30.01	29.66	29.59	29.71	1.85	0.11
		0.33	0.23	A0A2N9IGV2;A0A5C7H5F2	A0A2N9IGV2	Uncharacterized protein;Uncharacterized protein	FSB_LOCUS51417;EZV62_021370	25	24.93	24.71	24.66	24.71	24.56	1.72	0.14
		0.35	0.23	A0A2N9GBX2	A0A2N9GBX2	C2H2-type domain-containing protein	FSB_LOCUS24877	30.03	30.1	29.73	29.7	29.76	29.71	1.61	0.16
		0.36	0.23	A0A2N9F033;A0A5C7HGD3;A0A2N9E2R6	A0A2N9F033	Citrate synthase;Citrate synthase;Uncharacterized protein	FSB_LOCUS12229;EZV62_017058;FSB_LOCUS1088	27.62	27.26	27.4	27.2	27.29	27.12	1.56	0.17
		0.36	0.23	A0A2N9I7K3	A0A2N9I7K3	Uncharacterized protein	FSB_LOCUS48270	24.78	25.03	25	24.6	24.89	24.61	1.57	0.17
		0.39	0.23	A0A2N9H6U0	A0A2N9H6U0	Uncharacterized protein	FSB_LOCUS35222	25.15	25.02	25.37	24.78	25.11	24.94	1.46	0.19
		0.42	0.23	A0A2N9ERZ7;A0A5C7HZ78	A0A2N9ERZ7	Protein arginine N-methyltransferase;Protein arginine N-methyltransferase	FSB_LOCUS5480;EZV62_013784	25.2	25.24	25.57	25.16	24.93	25.25	1.37	0.22
		0.45	0.23	A0A2N9J639;A0A5C7HQJ1;A0A5C7IDD6	A0A2N9J639;A0A5C7HQJ1;A0A5C7IDD6	Isocitrate dehydrogenase [NAD] subunit, mitochondrial;Isocitrate dehydrogenase [NAD] subunit, mitochondrial;Iso_dh domain-containing protein	FSB_LOCUS60170;EZV62_016321;EZV62_008174	26.99	26.75	26.39	26.5	26.54	26.38	1.27	0.25
		0.53	0.23	A0A2N9H2U9	A0A2N9H2U9	Uncharacterized protein	FSB_LOCUS36728	24.61	25.15	25.2	25.01	24.69	24.57	1.06	0.33
		0.54	0.23	A0A5C7GWL5	A0A5C7GWL5	V-type proton ATPase subunit H	EZV62_024597	24.39	24.43	23.91	23.71	24.02	24.32	1.02	0.34
		0.65	0.23	A0A2N9G0Y8;A0A5C7HBL8;A0A2N9IPM0	A0A2N9G0Y8;A0A5C7HBL8	Inositol-tetrakisphosphate 1-kinase;Inositol-tetrakisphosphate 1-kinase;Inositol-tetrakisphosphate 1-kinase	FSB_LOCUS24308;EZV62_019534;FSB_LOCUS54684	23.16	24.26	24.13	23.67	23.48	23.69	0.76	0.47
		0.31	0.22	A0A2N9J531;A0A5C7I0D8	A0A2N9J531	MIF4G domain-containing protein;MI domain-containing protein	FSB_LOCUS59323;EZV62_009463	25.37	25.5	25.43	25.2	25.32	25.13	1.76	0.13
		0.35	0.22	A0A2N9HVW0;A0A2N9JBE4;A0A2N9EGF6;A0A2N9IGV1;A0A2N9HKU9;A0A2N9JA95;A0A2N9ELA5;A0A5C7I8Z1	A0A2N9HVW0;A0A2N9JBE4;A0A2N9EGF6;A0A2N9IGV1	Glutathione synthetase;Glutathione synthetase;Glutathione synthase;Glutathione synthetase;Glutathione synthase;GSH_synthase domain-containing protein;Uncharacterized protein;Glutathione synthase	FSB_LOCUS43802;FSB_LOCUS61795;FSB_LOCUS1734;FSB_LOCUS51202;FSB_LOCUS40744;FSB_LOCUS61416;FSB_LOCUS3437;EZV62_006912	24.26	24.05	23.94	23.87	23.89	23.84	1.64	0.15
		0.38	0.22	A0A2N9GDX2	A0A2N9GDX2	NtCtMGAM_N domain-containing protein	FSB_LOCUS25500	27.01	26.73	26.93	26.74	26.76	26.52	1.51	0.18
		0.39	0.22	A0A2N9EUU0	A0A2N9EUU0	Tryptophan synthase	FSB_LOCUS10448	25.46	25.54	25.33	25.18	25.43	25.09	1.47	0.19
		0.39	0.22	A0A2N9IMY9;A0A5C7H1C7	A0A2N9IMY9	Pyr_redox_2 domain-containing protein;Pyr_redox_2 domain-containing protein	FSB_LOCUS54829;EZV62_023089	26.68	27.01	27.07	26.73	26.73	26.64	1.47	0.19
		0.4	0.22	A0A2N9GCB8;A0A2N9GM88;A0A2N9H4Y4;A0A5C7GPW7;A0A5C7IBB7;A0A5C7I9B5	A0A2N9GCB8;A0A2N9GM88;A0A2N9H4Y4	Uncharacterized protein;Uncharacterized protein;Uncharacterized protein;Uncharacterized protein;Uncharacterized protein;Uncharacterized protein	FSB_LOCUS28099;FSB_LOCUS28096;FSB_LOCUS34994;EZV62_026145;EZV62_007782;EZV62_007039	31.13	31.55	31.36	31.16	31.05	31.17	1.45	0.2
		0.42	0.22	A0A2N9IDH9;A0A2N9IDV2	A0A2N9IDH9	PKS_ER domain-containing protein;PKS_ER domain-containing protein	FSB_LOCUS50350;FSB_LOCUS50347	26.14	26.61	26.41	26.19	26.18	26.14	1.38	0.22
		0.43	0.22	A0A2N9G5G1;A0A5C7H4Q3	A0A2N9G5G1	Small nuclear ribonucleoprotein Sm D3;Sm domain-containing protein	FSB_LOCUS22196;EZV62_021100	27.3	27.06	27.02	26.91	27.12	26.68	1.33	0.23
		0.46	0.22	A0A2N9GDU1	A0A2N9GDU1	zf-RVT domain-containing protein	FSB_LOCUS25470	24.58	24.7	24.74	24.72	24.18	24.47	1.25	0.26
		0.48	0.22	A0A2N9IRU6;A0A5C7GWD7	A0A2N9IRU6	W2 domain-containing protein;W2 domain-containing protein	FSB_LOCUS54916;EZV62_024680	25.76	26.09	26.3	25.66	25.92	25.9	1.21	0.27
		0.48	0.22	A0A2N9J3Y7;A0A5C7IX26;A0A5C7HPB9	A0A2N9J3Y7;A0A5C7IX26;A0A5C7HPB9	Serine/threonine-protein phosphatase;Serine/threonine-protein phosphatase;Serine/threonine-protein phosphatase	FSB_LOCUS60089;EZV62_001661;EZV62_015851	25.88	26.34	26.5	25.92	26.04	26.09	1.18	0.28
		0.49	0.22	A0A2N9HT30;A0A5C7H5Y7	A0A2N9HT30	Uncharacterized protein;Uncharacterized protein	FSB_LOCUS42746;EZV62_021530	24.78	24.46	24.87	24.43	24.77	24.25	1.16	0.29
		0.52	0.22	A0A2N9IRC1	A0A2N9IRC1	Uncharacterized protein	FSB_LOCUS54433	24.52	23.92	24.34	23.85	24.21	24.07	1.09	0.31
		0.53	0.22	A0A2N9GEC1	A0A2N9GEC1	Ubiquitin receptor RAD23	FSB_LOCUS25493	27.41	28.09	28.03	27.72	27.58	27.57	1.06	0.33
		0.54	0.22	A0A2N9IS54;A0A2N9EKT8	A0A2N9IS54	RRM domain-containing protein;RRM domain-containing protein	FSB_LOCUS56178;FSB_LOCUS3071	26.39	26.11	25.9	26.27	25.79	25.66	1.03	0.34
		0.54	0.22	A0A2N9J4K7	A0A2N9J4K7	Ubiquitin-like domain-containing protein	FSB_LOCUS59650	23.01	23.17	23.49	23.04	23.29	22.68	1.04	0.34
		0.56	0.22	A0A2N9GQW4;A0A5C7H9S9	A0A2N9GQW4	Uncharacterized protein;Uncharacterized protein	FSB_LOCUS29691;EZV62_019209	26.04	25.53	26.03	25.89	25.74	25.31	0.98	0.36
		0.57	0.22	A0A2N9GHI3	A0A2N9GHI3	Uncharacterized protein	FSB_LOCUS29849	24.88	24.7	24.08	24.38	24.45	24.16	0.95	0.38
		0.58	0.22	A0A2N9FNI2	A0A2N9FNI2	Dolichyl-diphosphooligosaccharide--protein glycosyltransferase subunit 1	FSB_LOCUS20178	26.12	25.3	25.42	25.38	25.47	25.34	0.93	0.39
		0.58	0.22	A0A2N9H3Z1;A0A2N9H2X1	A0A2N9H3Z1;A0A2N9H2X1	Uncharacterized protein;Uncharacterized protein	FSB_LOCUS34231;FSB_LOCUS34234	24.09	24.69	24.56	24.57	23.95	24.16	0.94	0.38
		0.64	0.22	A0A2N9FQ90;A0A5C7I283	A0A2N9FQ90	Brix domain-containing protein;Brix domain-containing protein	FSB_LOCUS17142;EZV62_010218	24.08	24.81	24.39	24.66	23.89	24.08	0.79	0.46
		0.69	0.22	A0A2N9HCF8	A0A2N9HCF8	Peptidase A1 domain-containing protein	FSB_LOCUS39938	25.19	25.22	24.21	24.82	24.89	24.24	0.67	0.53
		0.74	0.22	A0A2N9FGL7;A0A5C7HGY1	A0A2N9FGL7;A0A5C7HGY1	NADH dehydrogenase [ubiquinone] flavoprotein 1, mitochondrial;NADH dehydrogenase [ubiquinone] flavoprotein 1, mitochondrial	FSB_LOCUS17869;EZV62_017402	26.03	24.61	24.71	24.89	25.05	24.76	0.55	0.6
		0.33	0.21	A0A2N9FKT2;A0A5C7HVE8	A0A2N9FKT2	Uncharacterized protein;Uncharacterized protein	FSB_LOCUS15206;EZV62_012273	25.75	25.68	25.67	25.62	25.39	25.46	1.7	0.14
		0.35	0.21	A0A2N9ED04	A0A2N9ED04	Tr-type G domain-containing protein	FSB_LOCUS443	25.17	25.34	25.26	25.14	25.06	24.94	1.64	0.15
		0.35	0.21	A0A2N9IKX9;A0A5C7IVB8;A0A2N9EQP0	A0A2N9IKX9	PfkB domain-containing protein;PfkB domain-containing protein;PfkB domain-containing protein	FSB_LOCUS53404;EZV62_001383;FSB_LOCUS4756	26.92	26.75	26.94	26.56	26.77	26.65	1.64	0.15
		0.39	0.21	A0A2N9FWU4	A0A2N9FWU4	CYTOSOL_AP domain-containing protein	FSB_LOCUS19600	29.72	29.93	29.72	29.4	29.6	29.72	1.47	0.19
		0.41	0.21	A0A2N9II48;A0A5C7GXX2	A0A2N9II48	Dihydrolipoamide acetyltransferase component of pyruvate dehydrogenase complex;Dihydrolipoamide acetyltransferase component of pyruvate dehydrogenase complex	FSB_LOCUS51826;EZV62_025254	25.94	25.87	25.56	25.57	25.55	25.63	1.41	0.21
		0.42	0.21	A0A2N9IKN7;A0A5C7GXK1	A0A2N9IKN7	Cysteine proteinase inhibitor;Cysteine proteinase inhibitor	FSB_LOCUS52485;EZV62_025080	28.77	28.92	29.22	28.75	28.8	28.74	1.38	0.22
		0.43	0.21	A0A2N9IIP8;A0A2N9F3G9;A0A2N9IL61;A0A2N9ES62	A0A2N9IIP8	Asparagine--tRNA ligase;AA_TRNA_LIGASE_II domain-containing protein;AA_TRNA_LIGASE_II domain-containing protein;tRNA-synt_2 domain-containing protein	FSB_LOCUS52594;FSB_LOCUS9517;FSB_LOCUS52593;FSB_LOCUS9519	26.58	26.46	26.9	26.39	26.47	26.46	1.34	0.23
		0.44	0.21	A0A2N9G0X5;A0A5C7HWP9	A0A2N9G0X5	Aldedh domain-containing protein;Aldedh domain-containing protein	FSB_LOCUS20947;EZV62_012119	25.59	25.28	25.17	25.25	25.14	25.03	1.32	0.23
		0.45	0.21	A0A2N9ENC1;A0A5C7IKJ1	A0A2N9ENC1	Uncharacterized protein;Uncharacterized protein	FSB_LOCUS3971;EZV62_004620	24.73	24.96	25.06	24.46	24.81	24.85	1.26	0.25
		0.45	0.21	A0A2N9I027;A0A2N9EYT6	A0A2N9I027;A0A2N9EYT6	Adenylosuccinate synthetase, chloroplastic;Adenylosuccinate synthetase, chloroplastic	PURA;PURA	26.73	27.07	27.22	26.78	26.75	26.87	1.29	0.24
		0.46	0.21	A0A2N9EWP8	A0A2N9EWP8	Uncharacterized protein	FSB_LOCUS6911	25.21	25.19	25.39	25.27	24.77	25.12	1.23	0.26
		0.47	0.21	A0A2N9ETV8	A0A2N9ETV8	Uncharacterized protein	FSB_LOCUS6144	25.92	25.48	25.97	25.61	25.46	25.66	1.22	0.27
		0.48	0.21	A0A2N9ECE6;A0A2N9ECA7;A0A2N9I595;A0A5C7I4H9	A0A2N9ECE6;A0A2N9ECA7	Glutathione transferase;Glutathione transferase;Glutathione transferase;Glutathione transferase	FSB_LOCUS182;FSB_LOCUS193;FSB_LOCUS47460;EZV62_010470	29.42	29.99	29.84	29.54	29.48	29.59	1.2	0.27
		0.51	0.21	A0A5C7GQK9	A0A5C7GQK9	AAA domain-containing protein	EZV62_026129	24.9	25.31	25.41	25.01	25.17	24.82	1.11	0.31
		0.52	0.21	A0A2N9GGP1	A0A2N9GGP1	Uncharacterized protein	FSB_LOCUS26196	32.24	31.91	32.11	31.55	32.04	32.05	1.09	0.31
		0.54	0.21	A0A2N9I214	A0A2N9I214	DNA-directed RNA polymerase subunit	FSB_LOCUS45932	27.02	26.88	26.36	26.65	26.49	26.49	1.03	0.34
		0.55	0.21	A0A2N9H1G0	A0A2N9H1G0	Zpr1 domain-containing protein	FSB_LOCUS36229	24.34	24.31	24.09	23.83	23.85	24.44	1.01	0.35
		0.56	0.21	A0A2N9EQ00;A0A5C7H2V6	A0A2N9EQ00	Uncharacterized protein;Uncharacterized protein	FSB_LOCUS4632;EZV62_023623	24.53	24.88	25.3	24.65	24.73	24.72	0.98	0.37
		0.56	0.21	A0A2N9HLH2	A0A2N9HLH2	Ribosome biogenesis regulatory protein	FSB_LOCUS40717	24.94	25.65	25.58	25.17	25.17	25.19	0.99	0.36
		0.6	0.21	A0A2N9EP95;A0A5C7HWR7;A0A5C7GWG2	A0A2N9EP95	Cytokinin dehydrogenase;Translation machinery-associated protein 22;Translation machinery-associated protein 22	FSB_LOCUS4520;EZV62_012934;EZV62_024786	24.99	25.53	25.78	25.33	25.05	25.3	0.9	0.4
		0.62	0.21	A0A2N9FUE5	A0A2N9FUE5	CBF domain-containing protein	FSB_LOCUS18461	25.5	26.11	25.18	25.48	25.23	25.43	0.84	0.43
		0.65	0.21	A0A2N9HYG6	A0A2N9HYG6	Uncharacterized protein	FSB_LOCUS44666	25.74	25.12	25.31	25.55	25.28	24.71	0.76	0.47
		0.65	0.21	A0A2N9IZS1;REV__A0A5C7ITL0;A0A5C7ITL0;REV__A0A2N9IZS1	A0A2N9IZS1	Uncharacterized protein;Uncharacterized protein	FSB_LOCUS57561;EZV62_000723	24.4	25.12	24.15	24.55	24.31	24.18	0.77	0.47
		0.72	0.21	A0A5C7I957	A0A5C7I957	PUA domain-containing protein	EZV62_006447	25.96	26.64	25.31	25.99	25.55	25.77	0.6	0.57
		0.73	0.21	A0A2N9EV96	A0A2N9EV96	RRM domain-containing protein	FSB_LOCUS6637	25.82	24.72	24.82	25.42	24.69	24.63	0.58	0.58
		0.78	0.21	A0A2N9FWA4;A0A2N9HVX6	A0A2N9FWA4;A0A2N9HVX6	Pyruvate decarboxylase;Pyruvate decarboxylase	FSB_LOCUS22779;FSB_LOCUS45969	26.28	25.77	24.49	25.32	25.29	25.3	0.47	0.65
		0.34	0.2	A0A2N9EC57;A0A5C7HJK9	A0A2N9EC57	Pyruvate dehydrogenase E1 component subunit alpha;Pyruvate dehydrogenase E1 component subunit alpha	FSB_LOCUS96;EZV62_017699	27.23	27.27	27.27	27.15	27.07	26.93	1.65	0.15
		0.34	0.2	A0A2N9ECK4;A0A2N9HXU7;A0A5C7IW76;A0A2N9HWM6	A0A2N9ECK4	Uncharacterized protein;Beta-glucosidase;Uncharacterized protein;Beta-glucosidase	FSB_LOCUS4588;FSB_LOCUS44381;EZV62_002062;FSB_LOCUS44380	28.39	28.52	28.33	28.18	28.27	28.18	1.67	0.14
		0.4	0.2	A0A2N9J7Z8	A0A2N9J7Z8	Uncharacterized protein	FSB_LOCUS60586	27.76	28.1	27.9	27.7	27.77	27.69	1.45	0.2
		0.42	0.2	A0A2N9J0Y9	A0A2N9J0Y9	Uncharacterized protein	FSB_LOCUS58116	25.06	25.13	25.31	25.12	24.97	24.81	1.35	0.22
		0.43	0.2	A0A2N9ES32;REV__A0A2N9HD12	A0A2N9ES32	Aspartate--tRNA ligase	FSB_LOCUS5465	26.38	26.74	26.7	26.46	26.3	26.47	1.33	0.23
		0.44	0.2	A0A2N9GMT3;A0A5C7H5E8	A0A2N9GMT3	PCI domain-containing protein;PCI domain-containing protein	FSB_LOCUS28523;EZV62_021427	24.49	24.75	24.91	24.64	24.41	24.49	1.29	0.24
		0.46	0.2	A0A2N9I4Y0	A0A2N9I4Y0	Uricase	FSB_LOCUS47237	26.75	27.2	27.03	26.78	26.91	26.69	1.23	0.26
		0.49	0.2	A0A2N9IB97;A0A5C7IA37	A0A2N9IB97	Uncharacterized protein;Uncharacterized protein	FSB_LOCUS49570;EZV62_007312	24.17	24.11	23.67	23.76	23.74	23.86	1.16	0.29
		0.52	0.2	A0A2N9J123	A0A2N9J123	SMAP domain-containing protein	FSB_LOCUS59128	24.36	24.84	24.53	24.23	24.31	24.59	1.09	0.31
		0.53	0.2	A0A2N9EQN0	A0A2N9EQN0	Uncharacterized protein	FSB_LOCUS5024	23.96	24.24	24.46	23.95	23.83	24.28	1.05	0.33
		0.55	0.2	A0A2N9IC10;A0A2N9FK70;A0A2N9FAQ6	A0A2N9IC10	Phosphopyruvate hydratase;Phosphopyruvate hydratase;Enolase_N domain-containing protein	FSB_LOCUS49717;FSB_LOCUS15332;FSB_LOCUS12164	28.82	29.05	29.38	28.86	29.1	28.68	1.02	0.35
		0.67	0.2	A0A2N9F812;A0A5C7IF42;A0A5C7GS84	A0A2N9F812	Uncharacterized protein;Uncharacterized protein;Uncharacterized protein	FSB_LOCUS11160;EZV62_008867;EZV62_026330	24.36	24.74	24.53	24.76	23.79	24.49	0.72	0.5
		0.34	0.19	A0A2N9EF60;A0A5C7HAS1;A0A2N9EF01;A0A2N9EFB0;A0A5C7HA18	A0A2N9EF60	Methylmalonate-semialdehyde dehydrogenase (CoA acylating);Methylmalonate-semialdehyde dehydrogenase (CoA acylating);Methylmalonate-semialdehyde dehydrogenase (CoA acylating);Methylmalonate-semialdehyde dehydrogenase (CoA acylating);Methylmalonate-semialdehyde dehydrogenase (CoA acylating)	FSB_LOCUS1210;EZV62_019310;FSB_LOCUS1207;FSB_LOCUS1206;EZV62_019319	26.83	26.87	26.86	26.65	26.66	26.69	1.68	0.14
		0.36	0.19	A0A2N9ETI6;A0A2N9EFV1	A0A2N9ETI6;A0A2N9EFV1	Uncharacterized protein;Uncharacterized protein	FSB_LOCUS14638;FSB_LOCUS1460	24.46	24.59	24.49	24.24	24.33	24.4	1.56	0.17
		0.37	0.19	A0A2N9H1D6;A0A2N9FGX4;A0A5C7HZ42;A0A5C7HY20	A0A2N9H1D6;A0A2N9FGX4	Glyoxalase I;Lactoylglutathione lyase;Lactoylglutathione lyase;Lactoylglutathione lyase	FSB_LOCUS33500;FSB_LOCUS14217;EZV62_012795;EZV62_013376	25.16	25.35	25.37	25.1	25.04	25.16	1.55	0.17
		0.38	0.19	A0A2N9FA89	A0A2N9FA89	14_3_3 domain-containing protein	FSB_LOCUS11641	29.19	29.3	29.32	28.94	29.15	29.14	1.51	0.18
		0.39	0.19	A0A2N9F533;A0A5C7HSY1;A0A5C7I7J6	A0A2N9F533;A0A5C7HSY1	Iso_dh domain-containing protein;Iso_dh domain-containing protein;Iso_dh domain-containing protein	FSB_LOCUS10135;EZV62_014468;EZV62_012022	26.06	25.91	25.95	25.78	25.91	25.66	1.48	0.19
		0.42	0.19	A0A2N9E180;A0A5C7HTX5	A0A2N9E180	Gal_mutarotas_2 domain-containing protein;Gal_mutarotas_2 domain-containing protein	FSB_LOCUS318;EZV62_014858	25.51	25.75	25.45	25.47	25.28	25.38	1.36	0.22
		0.49	0.19	A0A2N9GIW1;A0A2N9GGU2;A0A5C7IJ87;A0A5C7HKQ7	A0A2N9GIW1;A0A2N9GGU2;A0A5C7IJ87	Uncharacterized protein;Uncharacterized protein;Uncharacterized protein;Uncharacterized protein	FSB_LOCUS27424;FSB_LOCUS26685;EZV62_004090;EZV62_018741	25.5	25.07	25.35	25.08	25.26	25.01	1.18	0.28
		0.49	0.19	A0A2N9H2W3;E9ABY5;E9ABY6	A0A2N9H2W3	Isocitrate dehydrogenase [NADP];Isocitrate dehydrogenase, NADP dependent (Fragment);Isocitrate dehydrogenase (NADP(+)) (Fragment)	FSB_LOCUS36739;idh;idh	23.2	23.35	23.08	23.13	23.17	22.76	1.17	0.29
		0.53	0.19	A0A2N9ENN7;A0A5C7HD44	A0A2N9ENN7	Uncharacterized protein;Uncharacterized protein	FSB_LOCUS4086;EZV62_019648	23.41	23.58	24	23.41	23.51	23.48	1.07	0.32
		0.53	0.19	A0A2N9IVA4;A0A2N9HT96;A0A2N9ICG9;A0A5C7H6U8;A0A5C7H5T1	A0A2N9IVA4;A0A2N9HT96;A0A2N9ICG9	SERPIN domain-containing protein;SERPIN domain-containing protein;SERPIN domain-containing protein;SERPIN domain-containing protein;SERPIN domain-containing protein	FSB_LOCUS56714;FSB_LOCUS42763;FSB_LOCUS49453;EZV62_021504;EZV62_021503	29.21	28.66	29.04	28.78	28.89	28.68	1.07	0.33
		0.56	0.19	A0A2N9IL07;A0A5C7I7D3	A0A2N9IL07	MFS domain-containing protein;MFS domain-containing protein	FSB_LOCUS54219;EZV62_012041	25.15	25.25	24.74	24.98	24.66	24.94	1	0.35
		0.57	0.19	A0A2N9EUY9	A0A2N9EUY9	Uncharacterized protein	FSB_LOCUS6363	25.47	25.99	26.05	25.78	25.7	25.45	0.96	0.37
		0.58	0.19	A0A2N9IVW4	A0A2N9IVW4	Importin N-terminal domain-containing protein	FSB_LOCUS56161	26.06	25.36	25.56	25.43	25.52	25.47	0.93	0.39
		0.59	0.19	A0A2N9GQ46;A0A5C7HH41	A0A2N9GQ46	AP-1 complex subunit gamma;AP-1 complex subunit gamma	FSB_LOCUS29343;EZV62_017650	24.81	24.24	24.7	24.48	24.57	24.13	0.92	0.39
		0.6	0.19	A0A2N9ENX6;A0A5C7HPI4;A0A5C7HNN4;A0A5C7HL07	A0A2N9ENX6	Aldo_ket_red domain-containing protein;Aldo_ket_red domain-containing protein;Aldo_ket_red domain-containing protein;Aldo_ket_red domain-containing protein	FSB_LOCUS37415;EZV62_016504;EZV62_016502;EZV62_018325	26.74	27.39	27.39	26.95	26.93	27.09	0.88	0.41
		0.62	0.19	A0A2N9H7U7;A0A5C7GVP6	A0A2N9H7U7	Importin N-terminal domain-containing protein;Importin N-terminal domain-containing protein	FSB_LOCUS35857;EZV62_024464	26.81	26.05	26.14	26.15	26.21	26.09	0.84	0.43
		0.62	0.19	A0A2N9HJA5;A0A5C7HTS7;A0A5C7IBT7	A0A2N9HJA5	Ribonucleoside-diphosphate reductase;Ribonucleoside-diphosphate reductase;Ribonucleoside-diphosphate reductase	FSB_LOCUS42169;EZV62_015054;EZV62_007889	25.58	25.37	24.92	24.9	25	25.4	0.83	0.44
		0.65	0.19	A0A2N9ESD7	A0A2N9ESD7	Aminomethyltransferase	FSB_LOCUS5660	25.99	26.21	26.88	26.07	26.21	26.24	0.76	0.48
		0.68	0.19	A0A2N9G0K0;A0A5C7IJG7;A0A5C7IJA2;A0A5C7HZD8	A0A2N9G0K0	Alpha-MPP;Alpha-MPP;Alpha-MPP;Uncharacterized protein	FSB_LOCUS20563;EZV62_003737;EZV62_003667;EZV62_012855	26.05	25.09	25.11	25.16	25.38	25.14	0.68	0.52
		0.71	0.19	A0A2N9J679	A0A2N9J679	Eukaryotic translation initiation factor 5A	FSB_LOCUS59743	28.58	28.63	27.75	28.32	27.75	28.31	0.64	0.55
		0.37	0.18	A0A2N9F7L6;A0A5C7IM37	A0A2N9F7L6	FAD-binding PCMH-type domain-containing protein;FAD-binding PCMH-type domain-containing protein	FSB_LOCUS10636;EZV62_005200	25.24	25.3	25.34	25.17	25.08	25.09	1.54	0.17
		0.37	0.18	A0A2N9I9I4;A0A2N9H271	A0A2N9I9I4	Aldedh domain-containing protein;Uncharacterized protein	FSB_LOCUS48827;FSB_LOCUS33994	27.57	27.66	27.52	27.43	27.45	27.32	1.54	0.17
		0.39	0.18	A0A2N9I497	A0A2N9I497	Uncharacterized protein	FSB_LOCUS46721	26.89	26.98	26.82	26.76	26.77	26.62	1.46	0.19
		0.41	0.18	A0A2N9HKY5	A0A2N9HKY5	Uncharacterized protein	FSB_LOCUS42718	25.82	25.8	25.56	25.49	25.63	25.52	1.38	0.21
		0.45	0.18	A0A2N9F5A3	A0A2N9F5A3	Aldo_ket_red domain-containing protein	FSB_LOCUS9953	27.83	28.09	27.88	27.82	27.86	27.58	1.26	0.25
		0.46	0.18	A0A2N9IP45;E7BJ55;A0A2N9IN45;A0A2N9IJX7	A0A2N9IP45;E7BJ55	L-ascorbate peroxidase;L-ascorbate peroxidase (Fragment);Uncharacterized protein;L-ascorbate peroxidase	FSB_LOCUS55188;apx;FSB_LOCUS53401;FSB_LOCUS52640	29.16	29.14	28.8	28.92	28.83	28.81	1.25	0.26
		0.48	0.18	A0A2N9H2Y5;A0A2N9FW44	A0A2N9H2Y5	Uncharacterized protein;Uncharacterized protein	FSB_LOCUS33883;FSB_LOCUS19237	29.75	30	30.06	29.62	29.88	29.78	1.2	0.28
		0.53	0.18	A0A2N9EH30;A0A2N9J498	A0A2N9EH30;A0A2N9J498	Uncharacterized protein;Uncharacterized protein	FSB_LOCUS6129;FSB_LOCUS59286	29.21	29.63	29.24	29.23	29.27	29.05	1.07	0.32
		0.53	0.18	A0A2N9IDK8;A0A5C7H1E8;A0A2N9I3P6;A0A5C7I3S5	A0A2N9IDK8	Starch synthase, chloroplastic/amyloplastic;Starch synthase, chloroplastic/amyloplastic;Starch synthase, chloroplastic/amyloplastic;Starch synthase, chloroplastic/amyloplastic	FSB_LOCUS50390;EZV62_023297;FSB_LOCUS46525;EZV62_010096	29.4	29.07	29.15	29.11	29.18	28.8	1.07	0.32
		0.53	0.18	A0A2N9IQP8	A0A2N9IQP8	Uncharacterized protein	FSB_LOCUS54516	27.05	26.53	26.69	26.63	26.61	26.49	1.06	0.33
		0.54	0.18	A0A2N9J6A1;A0A2N9J5D4;A0A5C7I742	A0A2N9J6A1	Uncharacterized protein;Uncharacterized protein;Uncharacterized protein	FSB_LOCUS59922;FSB_LOCUS59920;EZV62_011583	26.11	26.39	26.62	26.22	26.02	26.34	1.03	0.34
		0.55	0.18	A0A2N9IPB5;A0A5C7IT34	A0A2N9IPB5	Uncharacterized protein;Uncharacterized protein	FSB_LOCUS54107;EZV62_000141	26.81	26.26	26.46	26.2	26.47	26.31	1.01	0.35
		0.57	0.18	A0A2N9FGD6;A0A5C7IN73	A0A2N9FGD6;A0A5C7IN73	DUF1716 domain-containing protein;DUF1716 domain-containing protein	FSB_LOCUS14154;EZV62_004841	24.32	24.47	23.96	24.3	23.89	24	0.95	0.38
		0.61	0.18	A0A2N9HQJ5	A0A2N9HQJ5	Uncharacterized protein	FSB_LOCUS42414	23.98	23.4	23.87	23.61	23.76	23.33	0.87	0.42
		0.61	0.18	A0A2N9HWS7;A0A5C7IX85	A0A2N9HWS7	Uncharacterized protein;Uncharacterized protein	FSB_LOCUS43993;EZV62_002424	24.55	24.9	25.26	24.66	24.9	24.61	0.86	0.42
		0.65	0.18	A0A2N9ELT1;A0A5C7H2A3;A0A2N9GHI4;A0A5C7H6B7	A0A2N9ELT1	Adenine phosphoribosyltransferase;Adenine phosphoribosyltransferase;Adenine phosphoribosyltransferase;Adenine phosphoribosyltransferase	FSB_LOCUS3664;EZV62_023637;FSB_LOCUS26506;EZV62_021693	28.44	27.67	27.94	27.68	28.05	27.77	0.77	0.47
		0.65	0.18	A0A2N9GVS1;A0A5C7HFY5	A0A2N9GVS1	Uncharacterized protein;Uncharacterized protein	FSB_LOCUS31381;EZV62_020362	26.85	27.06	27.15	27.14	26.35	27.03	0.78	0.47
		0.68	0.18	A0A2N9GW58;A0A5C7I3G1;A0A5C7GW25	A0A2N9GW58;A0A5C7I3G1;A0A5C7GW25	Small nuclear ribonucleoprotein Sm D1;Small nuclear ribonucleoprotein Sm D1;Small nuclear ribonucleoprotein Sm D1	FSB_LOCUS31625;EZV62_010618;EZV62_024604	26.53	26.03	26.94	26.35	26.53	26.06	0.69	0.51
		0.71	0.18	A0A5C7HMR0;A0A2N9I758;A0A2N9G2K4;A0A5C7H5F8;A0A2N9IR36;A0A2N9HPI4	A0A5C7HMR0;A0A2N9I758;A0A2N9G2K4;A0A5C7H5F8;A0A2N9IR36	Uncharacterized protein;Uncharacterized protein;Uncharacterized protein;Uncharacterized protein;Uncharacterized protein;C3H1-type domain-containing protein	EZV62_016176;FSB_LOCUS49718;FSB_LOCUS24878;EZV62_021014;FSB_LOCUS55839;FSB_LOCUS41757	26.03	25.38	25.05	25.62	25.22	25.07	0.63	0.55
		0.71	0.18	A0A2N9J5S5	A0A2N9J5S5	Uncharacterized protein	FSB_LOCUS60060	25.59	24.56	24.84	24.57	24.95	24.93	0.62	0.56
		0.38	0.17	A0A2N9IDU4;A0A5C7HBE9	A0A2N9IDU4	PCI domain-containing protein;PCI domain-containing protein	FSB_LOCUS51929;EZV62_019477	26.94	26.98	26.97	26.83	26.84	26.72	1.5	0.18
		0.41	0.17	A0A2N9EUM2;A0A2N9EXN8;A0A2N9EXD4	A0A2N9EUM2;A0A2N9EXN8	4-alpha-glucanotransferase;Amylomaltase;Amylomaltase	FSB_LOCUS6166;FSB_LOCUS7392;FSB_LOCUS7394	25.26	25.42	25.29	25.21	25.19	25.06	1.39	0.21
		0.45	0.17	A0A2N9H7A0	A0A2N9H7A0	3-hydroxyacyl-CoA dehydrogenase	FSB_LOCUS35403	28.17	27.9	27.92	27.75	27.91	27.8	1.29	0.24
		0.5	0.17	A0A2N9EFX6	A0A2N9EFX6	Uncharacterized protein	FSB_LOCUS1462	28.62	29.04	28.9	28.66	28.74	28.65	1.14	0.3
		0.51	0.17	A0A2N9J021	A0A2N9J021	Aminotran_1_2 domain-containing protein	FSB_LOCUS57553	25.93	26.29	26.03	25.98	25.99	25.78	1.11	0.31
		0.53	0.17	A0A2N9GQN4	A0A2N9GQN4	CHORD domain-containing protein	FSB_LOCUS29426	25.96	26.07	25.66	25.71	25.83	25.66	1.08	0.32
		0.53	0.17	A0A2N9HLZ3	A0A2N9HLZ3	Uncharacterized protein	FSB_LOCUS40860	25.23	25.63	25.42	25.11	25.32	25.34	1.07	0.33
		0.55	0.17	A0A2N9F4I9;A0A5C7IUF5;A0A2N9FWW6;A0A2N9HM55;A0A2N9I7I9;A0A2N9G5W8;A0A2N9H5I3;A0A2N9FXX3;A0A2N9FW78;A0A5C7GS32;A0A2N9HUZ9	A0A2N9F4I9	DUF3700 domain-containing protein;DUF3700 domain-containing protein;DUF3700 domain-containing protein;DUF3700 domain-containing protein;DUF3700 domain-containing protein;DUF3700 domain-containing protein;DUF3700 domain-containing protein;DUF3700 domain-containing protein;DUF3700 domain-containing protein;DUF3700 domain-containing protein;Uncharacterized protein	FSB_LOCUS9945;EZV62_000711;FSB_LOCUS19674;FSB_LOCUS41194;FSB_LOCUS47902;FSB_LOCUS22785;FSB_LOCUS34925;FSB_LOCUS19673;FSB_LOCUS19434;EZV62_026669;FSB_LOCUS43415	28.09	28.37	28.55	28.18	28.04	28.29	1.01	0.35
		0.61	0.17	A0A2N9EZ46	A0A2N9EZ46	Uncharacterized protein	FSB_LOCUS7902	26.43	25.84	25.84	25.76	25.96	25.86	0.87	0.42
		0.61	0.17	A0A2N9H091;A0A5C7IZW1	A0A2N9H091	PKS_ER domain-containing protein;PKS_ER domain-containing protein	FSB_LOCUS32933;EZV62_002525	25.53	26.1	25.51	25.48	25.51	25.64	0.86	0.42
		0.66	0.17	A0A2N9EX44;A0A5C7GUZ8	A0A2N9EX44	Calcyclin-binding protein;Calcyclin-binding protein	FSB_LOCUS7061;EZV62_027220	24.33	25.07	25.07	24.67	24.63	24.66	0.75	0.48
		0.67	0.17	A0A2N9FZD1	A0A2N9FZD1	Quinolinate phosphoribosyltransferase [decarboxylating]	FSB_LOCUS20455	24.04	23.7	24.45	23.7	23.82	24.17	0.73	0.49
		0.67	0.17	A0A2N9GGC6;A0A2N9HDS7	A0A2N9GGC6;A0A2N9HDS7	PKS_ER domain-containing protein;PKS_ER domain-containing protein	FSB_LOCUS29468;FSB_LOCUS37960	26.48	25.62	26.23	26	25.98	25.84	0.71	0.5
		0.69	0.17	A0A2N9IJI7;A0A5C7GWW8	A0A2N9IJI7	Uncharacterized protein;Biotin carboxyl carrier protein of acetyl-CoA carboxylase	FSB_LOCUS53728;EZV62_024697	25.13	25.44	26.06	25.57	25.29	25.24	0.67	0.53
		0.72	0.17	A0A2N9GM15;A0A2N9I767;A0A2N9J832	A0A2N9GM15;A0A2N9I767	Aminotran_1_2 domain-containing protein;Uncharacterized protein;Uncharacterized protein	FSB_LOCUS31379;FSB_LOCUS47795;FSB_LOCUS61418	24.49	24.88	23.94	24.62	24.09	24.09	0.6	0.57
		0.76	0.17	A0A2N9ID96	A0A2N9ID96	Uncharacterized protein	FSB_LOCUS49932	24.51	24.9	25.52	24.58	25.28	24.57	0.52	0.62
		0.77	0.17	A0A2N9GG58	A0A2N9GG58	Uncharacterized protein	FSB_LOCUS26016	24.15	24.74	23.94	24.74	23.91	23.67	0.5	0.64
		0.87	0.17	CON__P04264;CON__H-INV:HIT000016045	CON__P04264			25.87	27.9	27.91	27.56	26.56	27.02	0.29	0.78
		0.96	0.17	A0A2N9EH34	A0A2N9EH34	SurE domain-containing protein	FSB_LOCUS1964	22.49	29.92	26.66	25.81	26.43	26.32	0.1	0.93
		0.44	0.16	A0A2N9IW58;A0A5C7H0C0	A0A2N9IW58;A0A5C7H0C0	Elongation factor Tu;Elongation factor Tu	FSB_LOCUS56477;EZV62_022719	25.98	25.86	26	25.7	25.78	25.88	1.31	0.24
		0.45	0.16	A0A2N9EGH5	A0A2N9EGH5	Uncharacterized protein	FSB_LOCUS1662	26.41	26.46	26.63	26.37	26.35	26.31	1.28	0.25
		0.46	0.16	A0A2N9I0C5	A0A2N9I0C5	T-complex protein 1 subunit delta	FSB_LOCUS45341	28.35	28.35	28.44	28.24	28.34	28.08	1.24	0.26
		0.5	0.16	A0A2N9EBG1;A0A2N9I0G3	A0A2N9EBG1	Vesicle-fusing ATPase;Vesicle-fusing ATPase	FSB_LOCUS4198;FSB_LOCUS47448	25.17	24.92	25.07	24.93	24.99	24.76	1.14	0.3
		0.51	0.16	A0A2N9FSU8	A0A2N9FSU8	Sucrose-phosphate synthase	FSB_LOCUS18042	24.4	24.62	24.64	24.28	24.55	24.35	1.11	0.31
		0.51	0.16	A0A2N9J374;A6XHG9;A0A5C7H0Q2;A0A5C7H101;A0A5C7H0E5	A0A2N9J374	Gamma-ECS;Putative gamma-glutamylcysteine synthetase (Fragment);Gamma-ECS;Gamma-ECS;Glutamate--cysteine ligase	FSB_LOCUS58781;ECS;EZV62_023037;EZV62_023033;EZV62_023034	27.22	26.88	27.01	26.82	26.96	26.86	1.11	0.31
		0.51	0.16	A0A2N9J8E9	A0A2N9J8E9	Protein disulfide-isomerase	FSB_LOCUS60601	27.15	27.43	27.18	27.01	27.07	27.22	1.13	0.3
		0.53	0.16	A0A2N9FWG4	A0A2N9FWG4	Tr-type G domain-containing protein	FSB_LOCUS19322	26.25	26.12	26.23	26.15	26.17	25.79	1.08	0.32
		0.54	0.16	A0A2N9GAN4;A0A5C7IVJ6	A0A2N9GAN4	Uncharacterized protein;Uncharacterized protein	FSB_LOCUS24350;EZV62_001135	27.03	27.23	27.26	27.17	27.08	26.81	1.03	0.34
		0.56	0.16	A0A2N9HBI0	A0A2N9HBI0	SWIB domain-containing protein	FSB_LOCUS36861	28.16	28.16	28.51	27.94	28.13	28.27	0.99	0.36
		0.56	0.16	A0A2N9HR22;A0A2N9IHK8;A0A5C7H2Q7	A0A2N9HR22	Uncharacterized protein;Uncharacterized protein;Uncharacterized protein	FSB_LOCUS44438;FSB_LOCUS51626;EZV62_023828	26.74	26.41	26.23	26.23	26.31	26.36	0.98	0.37
		0.58	0.16	A0A2N9EUG6;A0A5C7HTV7	A0A2N9EUG6	PKS_ER domain-containing protein;PKS_ER domain-containing protein	FSB_LOCUS6212;EZV62_014807	26.42	26.08	26.41	26.33	26.18	25.9	0.93	0.39
		0.58	0.16	A0A2N9HMS0	A0A2N9HMS0	M20_dimer domain-containing protein	FSB_LOCUS40846	24.72	24.8	24.41	24.67	24.49	24.27	0.94	0.38
		0.59	0.16	A0A2N9FMT1;A0A5C7H701	A0A2N9FMT1	Methyltransferase;Methyltransferase	FSB_LOCUS15946;EZV62_021155	24.97	25.19	25.44	25.02	24.85	25.24	0.91	0.39
		0.59	0.16	A0A2N9HHH1;A0A2N9IST2	A0A2N9HHH1;A0A2N9IST2	Uncharacterized protein;Uncharacterized protein	FSB_LOCUS11038;FSB_LOCUS56399	29.1	29.56	29.63	29.29	29.34	29.18	0.91	0.4
		0.6	0.16	A0A2N9EL30	A0A2N9EL30	Protein kinase domain-containing protein	FSB_LOCUS3377	23.92	23.5	23.88	23.44	23.54	23.83	0.89	0.4
		0.61	0.16	A0A2N9GT72;A0A2N9GNV1	A0A2N9GT72;A0A2N9GNV1	Uncharacterized protein;Uncharacterized protein	FSB_LOCUS30481;FSB_LOCUS28903	28.09	28.67	28.56	28.39	28.14	28.28	0.87	0.42
		0.61	0.16	A0A2N9GVA3;A0A5C7HFX9;A0A5C7HY91	A0A2N9GVA3	J domain-containing protein;J domain-containing protein;J domain-containing protein	FSB_LOCUS31397;EZV62_020352;EZV62_013444	25.61	25.19	25.55	25.07	25.53	25.27	0.85	0.43
		0.61	0.16	A0A2N9I5A3	A0A2N9I5A3	Uncharacterized protein	FSB_LOCUS47071	24.9	24.36	24.98	24.61	24.62	24.52	0.85	0.43
		0.61	0.16	A0A2N9IIX4	A0A2N9IIX4	W2 domain-containing protein	FSB_LOCUS52280	26.09	26.27	26.56	25.93	26.27	26.24	0.87	0.42
		0.65	0.16	A0A2N9HYL5;A0A2N9FU21;A0A2N9FSR8;A0A5C7IG90	A0A2N9HYL5;A0A2N9FU21;A0A2N9FSR8	SAM_MT_RSMB_NOP domain-containing protein;SAM_MT_RSMB_NOP domain-containing protein;SAM_MT_RSMB_NOP domain-containing protein;SAM_MT_RSMB_NOP domain-containing protein	FSB_LOCUS44671;FSB_LOCUS18126;FSB_LOCUS18130;EZV62_009279	25.79	25.96	26.28	26.17	25.6	25.77	0.77	0.47
		0.67	0.16	A0A2N9FB67	A0A2N9FB67	Uncharacterized protein	FSB_LOCUS16019	25.05	25.26	24.88	24.74	24.62	25.33	0.73	0.49
		0.67	0.16	A0A2N9GD54;A0A5C7IDB1	A0A2N9GD54	GrpE protein homolog;Uncharacterized protein	FSB_LOCUS25375;EZV62_007731	24.7	25.48	25.3	24.88	25.16	24.96	0.71	0.51
		0.67	0.16	A0A2N9H0J9;A0A2N9HRT2;A0A5C7I9W2	A0A2N9H0J9;A0A2N9HRT2	Uncharacterized protein;ANK_REP_REGION domain-containing protein;Uncharacterized protein	FSB_LOCUS33051;FSB_LOCUS42362;EZV62_007249	25.29	26.07	25.89	25.51	25.67	25.61	0.71	0.51
		0.72	0.16	A0A2N9IZW9;A0A2N9H9G7;A0A2N9IAQ4;A0A2N9EZ92	A0A2N9IZW9;A0A2N9H9G7	Uncharacterized protein;Uncharacterized protein;Uncharacterized protein;Uncharacterized protein	FSB_LOCUS58758;FSB_LOCUS36116;FSB_LOCUS49654;FSB_LOCUS7756	25.94	25.34	24.92	25.29	25.19	25.24	0.59	0.57
		0.76	0.16	A0A2N9J3S9;A0A2N9IT09;A0A5C7HU64;A0A5C7I6D0;A0A2N9FU46;A0A5C7IVL8;A0A2N9FVH5;A0A2N9GQ36;A0A2N9G2L3;A0A5C7H663	A0A2N9J3S9	SKP1-like protein;Uncharacterized protein;SKP1-like protein;SKP1-like protein;Skp1_POZ domain-containing protein;SKP1-like protein;SKP1-like protein;SKP1-like protein;Skp1_POZ domain-containing protein;Uncharacterized protein	FSB_LOCUS59052;FSB_LOCUS55155;EZV62_014409;EZV62_011741;FSB_LOCUS18684;EZV62_001155;FSB_LOCUS18676;FSB_LOCUS29470;FSB_LOCUS21517;EZV62_021071	26.75	26.09	27.08	26.06	26.74	26.62	0.53	0.62
		0.78	0.16	A0A2N9ENE4	A0A2N9ENE4	Uncharacterized protein	FSB_LOCUS4224	28.78	28.31	27.44	28.01	27.97	28.06	0.48	0.65
		0.49	0.15	A0A2N9FF36;A0A2N9FPZ5;A0A2N9IMG0;A0A2N9IAE1;A0A2N9HNR0;A0A2N9FR78;A0A2N9IPJ4;A0A2N9FQK0;A0A2N9G0D8;A0A2N9IR43;A0A2N9FEB7;A0A2N9FI72	A0A2N9FF36	Uncharacterized protein;Uncharacterized protein;Uncharacterized protein;Uncharacterized protein;Uncharacterized protein;Uncharacterized protein;Uncharacterized protein;Uncharacterized protein;Uncharacterized protein;Uncharacterized protein;Uncharacterized protein;Uncharacterized protein	FSB_LOCUS13650;FSB_LOCUS17125;FSB_LOCUS54658;FSB_LOCUS48912;FSB_LOCUS43688;FSB_LOCUS17126;FSB_LOCUS54654;FSB_LOCUS17121;FSB_LOCUS20904;FSB_LOCUS54656;FSB_LOCUS17119;FSB_LOCUS14687	30.23	30.29	30.3	30.24	30	30.14	1.17	0.29
		0.53	0.15	A0A2N9IIY0	A0A2N9IIY0	Elongation factor Ts, mitochondrial	EFTS	25.2	25.5	25.23	25.19	25.19	25.12	1.07	0.32
		0.56	0.15	A0A2N9EFB2	A0A2N9EFB2	CCT-theta	FSB_LOCUS1242	28.64	28.43	28.18	28.32	28.28	28.2	0.99	0.36
		0.6	0.15	A0A2N9HR62	A0A2N9HR62	Oxoglutarate dehydrogenase (succinyl-transferring)	FSB_LOCUS42001	26.64	26.23	26.43	26.45	26.17	26.24	0.91	0.4
		0.62	0.15	A0A2N9FIK3	A0A2N9FIK3	Clathrin light chain	FSB_LOCUS14807	26.08	26.53	26.12	26.28	26.02	25.98	0.84	0.43
		0.65	0.15	A0A2N9ESX6;Q3SA41;A0A2N9ESY9;A0A5C7I7W1;A0A2N9ES40	A0A2N9ESX6	PKS_ER domain-containing protein;Putative sinapyl alcohol dehydrogenase (Fragment);PKS_ER domain-containing protein;PKS_ER domain-containing protein;PKS_ER domain-containing protein	FSB_LOCUS5556;;FSB_LOCUS5551;EZV62_006705;FSB_LOCUS5547	25.06	25.59	25.63	25.3	25.41	25.11	0.76	0.47
		0.67	0.15	A0A2N9FXX6;A0A2N9FXV7;A0A2N9FXY4;A0A5C7HYY2;A0A2N9FXP5;A0A5C7HW62	A0A2N9FXX6;A0A2N9FXV7	Aldedh domain-containing protein;Aldedh domain-containing protein;Aldedh domain-containing protein;Aldedh domain-containing protein;Aldedh domain-containing protein;Aldedh domain-containing protein	FSB_LOCUS19852;FSB_LOCUS19857;FSB_LOCUS19862;EZV62_012735;FSB_LOCUS19865;EZV62_012736	24.85	25.6	25.24	25.04	25.25	24.95	0.7	0.51
		0.71	0.15	A0A5C7IUW6;A0A5C7HA10	A0A5C7IUW6;A0A5C7HA10	Uncharacterized protein;Glyco_transf_24 domain-containing protein	EZV62_001458;EZV62_018993	23.14	23.19	23.34	23.5	23.13	22.59	0.61	0.56
		0.74	0.15	A0A2N9EGA8;A0A2N9FL32;A0A5C7GUY2	A0A2N9EGA8;A0A2N9FL32	NAC-A/B domain-containing protein;NAC-A/B domain-containing protein;NAC-A/B domain-containing protein	FSB_LOCUS1665;FSB_LOCUS15296;EZV62_024363	26.01	26.62	26.76	26.3	26.66	25.97	0.57	0.59
		0.75	0.15	A0A2N9IYV3	A0A2N9IYV3	(1->3)-beta-glucan endohydrolase	FSB_LOCUS1692	24.74	24.8	24	24.63	24.09	24.39	0.55	0.6
		0.8	0.15	A0A2N9IZE1;A0A5C7HG29;A0A2N9H3N4	A0A2N9IZE1	Uncharacterized protein;Uncharacterized protein;AAA_12 domain-containing protein	FSB_LOCUS58134;EZV62_017240;FSB_LOCUS34026	24.75	23.52	24.47	24.22	23.93	24.15	0.45	0.67
		0.53	0.14	A0A2N9HME6;A0A5C7I036;A0A2N9H060;A0A5C7HBS8;A0A2N9HBF4	A0A2N9HME6	Uncharacterized protein;Uncharacterized protein;Uncharacterized protein;Uncharacterized protein;Uncharacterized protein	FSB_LOCUS43209;EZV62_009449;FSB_LOCUS35778;EZV62_019617;FSB_LOCUS36796	25.07	24.86	24.84	24.8	24.87	24.67	1.06	0.33
		0.53	0.14	A0A2N9IE89;A0A5C7IDB3	A0A2N9IE89	DUF3700 domain-containing protein;DUF3700 domain-containing protein	FSB_LOCUS52039;EZV62_008323	27.8	27.57	27.68	27.59	27.6	27.45	1.07	0.32
		0.55	0.14	A0A2N9HI44;A0A2N9HPL0;A0A5C7HJT4;A0A5C7IKW5	A0A2N9HI44;A0A2N9HPL0	Methionine aminopeptidase 2;Methionine aminopeptidase 2;Methionine aminopeptidase 2;Peptidase_M24 domain-containing protein	FSB_LOCUS41798;FSB_LOCUS41800;EZV62_018451;EZV62_004858	25.96	25.72	25.68	25.72	25.63	25.59	1.02	0.35
		0.61	0.14	A0A2N9F529;A0A5C7H8N4	A0A2N9F529	Uncharacterized protein;U1-type domain-containing protein	FSB_LOCUS13959;EZV62_022258	24.1	24.42	23.95	23.95	24.12	23.99	0.85	0.43
		0.61	0.14	A0A2N9GZE8	A0A2N9GZE8	GrpE protein homolog	FSB_LOCUS35528	26.86	27.3	27.35	26.99	27.06	27.03	0.85	0.43
		0.61	0.14	A0A2N9J777;A0A2N9ICM5;A0A2N9J9H0;A0A2N9J8S4;A0A5C7I836	A0A2N9J777	Lon protease homolog, mitochondrial;Lon proteolytic domain-containing protein;Lon N-terminal domain-containing protein;Lon proteolytic domain-containing protein;Lon protease homolog, mitochondrial	FSB_LOCUS61129;FSB_LOCUS50060;FSB_LOCUS61127;FSB_LOCUS61130;EZV62_006606	25.28	25.58	25.67	25.37	25.5	25.24	0.88	0.41
		0.63	0.14	A0A2N9G9I5;A0A5C7HQ71;A0A5C7HP96	A0A2N9G9I5	Aldo_ket_red domain-containing protein;Aldo_ket_red domain-containing protein;Aldo_ket_red domain-containing protein	FSB_LOCUS24085;EZV62_016734;EZV62_016736	28.59	29.07	29.01	28.82	28.6	28.83	0.81	0.45
		0.65	0.14	A0A2N9EUG9;A0A5C7HEU4	A0A2N9EUG9	Uncharacterized protein;DUF1421 domain-containing protein	FSB_LOCUS6325;EZV62_020411	24.24	24.77	24.71	24.44	24.45	24.43	0.78	0.46
		0.65	0.14	A0A2N9GMS1;A0A2N9IK87;A0A5C7HWK2	A0A2N9GMS1;A0A2N9IK87;A0A5C7HWK2	Uncharacterized protein;Uncharacterized protein;Uncharacterized protein	FSB_LOCUS31649;FSB_LOCUS52597;EZV62_012870	24.83	25.3	24.71	24.79	24.75	24.87	0.77	0.47
		0.66	0.14	A0A2N9GJ68;A0A5C7GTP2	A0A2N9GJ68	WD_REPEATS_REGION domain-containing protein;WD_REPEATS_REGION domain-containing protein	FSB_LOCUS30378;EZV62_027287	24.9	25.09	25.19	25.21	24.6	24.95	0.74	0.49
		0.66	0.14	A0A2N9ILR4	A0A2N9ILR4	Uncharacterized protein	FSB_LOCUS54428	25.99	25.51	25.58	25.51	25.77	25.4	0.73	0.49
		0.67	0.14	A0A2N9H4I0;A0A2N9FXJ7	A0A2N9H4I0	VWFA domain-containing protein;Uncharacterized protein	FSB_LOCUS37289;FSB_LOCUS19553	25.36	25.82	25.83	25.41	25.8	25.37	0.72	0.5
		0.68	0.14	A0A2N9EQ15;A0A5C7GU24;A0A5C7GVT1	A0A2N9EQ15	Uncharacterized protein;Uncharacterized protein;Uncharacterized protein	FSB_LOCUS4536;EZV62_027379;EZV62_024698	25.89	26.57	26.03	26.03	26.11	25.93	0.69	0.52
		0.69	0.14	A0A2N9HFD4	A0A2N9HFD4	Methenyltetrahydrofolate cyclohydrolase	FSB_LOCUS40928	25.29	24.69	24.93	24.76	25.1	24.63	0.67	0.53
		0.69	0.14	A0A2N9IBN9;A0A5C7HSY7;A0A2N9F4S5	A0A2N9IBN9	Protein kinase domain-containing protein;Protein kinase domain-containing protein;Protein kinase domain-containing protein	FSB_LOCUS50024;EZV62_014724;FSB_LOCUS10035	25.01	25.55	25.78	25.26	25.29	25.36	0.67	0.53
		0.72	0.14	A0A2N9FR92	A0A2N9FR92	Uncharacterized protein	FSB_LOCUS17537	25.39	25.19	25.84	25.17	25.65	25.19	0.6	0.57
		0.72	0.14	A0A2N9INS2;A0A5C7GTP0	A0A2N9INS2	Uncharacterized protein;Uncharacterized protein	FSB_LOCUS54374;EZV62_026750	26.63	26.55	26.34	26.52	25.92	26.68	0.6	0.57
		0.76	0.14	A0A2N9HLV7;A0A5C7IXN7	A0A2N9HLV7	Uncharacterized protein;Uncharacterized protein	FSB_LOCUS43019;EZV62_002458	25.54	26.38	25.48	25.85	25.58	25.54	0.52	0.62
		0.54	0.13	A0A2N9HZG4	A0A2N9HZG4	Isocitrate dehydrogenase [NADP]	FSB_LOCUS45011	27.23	27.32	27.26	27.28	27.12	27.02	1.04	0.34
		0.57	0.13	A0A2N9GG46;A0A5C7GS40;A0A2N9EY08	A0A2N9GG46	Pyruvate decarboxylase;Pyruvate decarboxylase;Integrase catalytic domain-containing protein	FSB_LOCUS29388;EZV62_026832;FSB_LOCUS7326	26.92	26.75	27.04	26.76	26.85	26.71	0.96	0.38
		0.58	0.13	A0A2N9IMU1;A0A5C7H478	A0A2N9IMU1;A0A5C7H478	Succinate--CoA ligase [ADP-forming] subunit alpha, mitochondrial;Succinate--CoA ligase [ADP-forming] subunit alpha, mitochondrial	FSB_LOCUS54789;EZV62_024334	27.9	28.08	27.73	27.84	27.79	27.68	0.94	0.38
		0.61	0.13	A0A2N9GSC2	A0A2N9GSC2	Serine/threonine-protein phosphatase	FSB_LOCUS33209	23.87	23.48	23.58	23.6	23.47	23.48	0.88	0.41
		0.61	0.13	A0A2N9I216;A0A5C7H1H9;A0A5C7HDW1;A0A5C7IFA0	A0A2N9I216	Uncharacterized protein;Uncharacterized protein;TPR_REGION domain-containing protein;PRP1_N domain-containing protein	FSB_LOCUS45976;EZV62_023337;EZV62_020450;EZV62_008944	24.55	24.92	24.56	24.62	24.59	24.42	0.85	0.43
		0.62	0.13	A0A2N9E6A2;A0A5C7H2K8	A0A2N9E6A2	Aldose 1-epimerase;Uncharacterized protein	FSB_LOCUS2349;EZV62_023493	26.83	27.32	27.09	26.91	26.93	27	0.83	0.44
		0.64	0.13	A0A2N9GVV1	A0A2N9GVV1	Phosphoglycerate kinase	FSB_LOCUS28253	25.8	25.35	25.67	25.64	25.44	25.33	0.79	0.46
		0.64	0.13	A0A2N9I3N2	A0A2N9I3N2	GHMP_kinases_N domain-containing protein	FSB_LOCUS48548	23.89	24.33	24.38	24.01	24.07	24.12	0.8	0.46
		0.64	0.13	A0A2N9J2H8	A0A2N9J2H8	Annexin	FSB_LOCUS58602	25.1	24.8	25.16	24.9	24.73	25.04	0.79	0.46
		0.66	0.13	A0A2N9FS28	A0A2N9FS28	Cysteine synthase	FSB_LOCUS17436	27.07	27.51	27.66	27.23	27.32	27.27	0.74	0.49
		0.67	0.13	A0A2N9G5E0;A0A2N9GYQ7;A0A2N9IJN1;A0A2N9IM97	A0A2N9G5E0;A0A2N9GYQ7	mRNA cap-binding protein;mRNA cap-binding protein;mRNA cap-binding protein;Uncharacterized protein	FSB_LOCUS25769;FSB_LOCUS35299;FSB_LOCUS52366;FSB_LOCUS53480	25.72	26.13	26.28	25.84	25.89	26	0.72	0.5
		0.71	0.13	A0A2N9FGP8;A0A5C7HCF1	A0A2N9FGP8	Prohibitin;Prohibitin	FSB_LOCUS13846;EZV62_020049	25.71	25.17	25.35	25.05	25.2	25.57	0.64	0.55
		0.71	0.13	A0A2N9HVG6;A0A5C7I620	A0A2N9HVG6	Uncharacterized protein;Uncharacterized protein	FSB_LOCUS43605;EZV62_011303	23.82	24.2	24.46	24.21	23.91	23.99	0.62	0.55
		0.72	0.13	A0A2N9GQ23	A0A2N9GQ23	Uncharacterized protein	FSB_LOCUS29624	31.67	32.38	32.06	31.93	31.78	32.02	0.61	0.56
		0.79	0.13	A0A2N9IAU7	A0A2N9IAU7	Uncharacterized protein	FSB_LOCUS49136	27.16	27.17	28.16	27.42	27.29	27.39	0.46	0.66
		0.53	0.12	A0A2N9J8E3	A0A2N9J8E3	MIF4G domain-containing protein	FSB_LOCUS60767	24.22	24.18	24.24	24.13	24.07	24.08	1.05	0.33
		0.56	0.12	A0A2N9GZ21;A0A5C7IQX1	A0A2N9GZ21	Uncharacterized protein;Dihydrolipoamide acetyltransferase component of pyruvate dehydrogenase complex	FSB_LOCUS35398;EZV62_000280	25.15	25.32	25.25	25.18	25.15	25.02	1	0.36
		0.56	0.12	A0A2N9IDC6	A0A2N9IDC6	Pyr_redox_2 domain-containing protein	FSB_LOCUS50300	28.29	28.46	28.42	28.29	28.22	28.31	0.98	0.36
		0.6	0.12	A0A2N9FWH7;A0A5C7H3B9;A0A5C7IBZ1;A0A2N9E3B5;A0A5C7IR93	A0A2N9FWH7	Glutamate dehydrogenase;Glutamate dehydrogenase;Glutamate dehydrogenase;Glutamate dehydrogenase;ELFV_dehydrog_N domain-containing protein	FSB_LOCUS19241;EZV62_023753;EZV62_007594;FSB_LOCUS1248;EZV62_000197	27.07	26.88	26.8	26.76	26.72	26.91	0.88	0.41
		0.61	0.12	A0A2N9GAP4;A0A5C7IWI2	A0A2N9GAP4	CP-type G domain-containing protein;CP-type G domain-containing protein	FSB_LOCUS24321;EZV62_002154	24.85	25.12	24.87	24.86	24.75	24.89	0.86	0.42
		0.61	0.12	A0A2N9IQ08;A0A5C7IT44	A0A2N9IQ08	ATP citrate synthase;ATP citrate synthase	FSB_LOCUS54075;EZV62_000185	25.99	25.72	26.04	25.81	25.83	25.75	0.86	0.42
		0.62	0.12	A0A2N9IPG3;A0A2N9FHY4;A0A5C7IHW0	A0A2N9IPG3	eIF2B_5 domain-containing protein;Uncharacterized protein;Uncharacterized protein	FSB_LOCUS54046;FSB_LOCUS18308;EZV62_009341	25.64	25.49	25.26	25.33	25.3	25.4	0.84	0.43
		0.62	0.12	A0A5C7HGB1	A0A5C7HGB1	DLH domain-containing protein	EZV62_020648	28.98	28.76	28.95	28.64	28.96	28.74	0.83	0.44
		0.63	0.12	A0A2N9EY80	A0A2N9EY80	Superoxide dismutase	FSB_LOCUS7687	26.73	26.48	26.6	26.5	26.63	26.34	0.81	0.45
		0.64	0.12	A0A2N9EPB1;A0A2N9EGS8;A0A5C7HD65	A0A2N9EPB1;A0A2N9EGS8	V-type proton ATPase subunit C;V-type proton ATPase subunit C;V-type proton ATPase subunit C	FSB_LOCUS4505;FSB_LOCUS1835;EZV62_020186	25.56	25.11	25.31	25.25	25.18	25.18	0.79	0.46
		0.65	0.12	A0A2N9HNZ7;A0A5C7H2J7	A0A2N9HNZ7	Amine oxidase;Amine oxidase	FSB_LOCUS41570;EZV62_023601	25.68	25.88	25.87	25.92	25.64	25.52	0.78	0.47
		0.65	0.12	A0A2N9IEW5;A0A5C7H3K2;A0A5C7H2V9	A0A2N9IEW5	Uncharacterized protein;Uncharacterized protein;Uncharacterized protein	FSB_LOCUS50475;EZV62_023809;EZV62_023812	24.44	24.17	24.13	24.08	23.97	24.32	0.78	0.46
		0.65	0.12	A0A2N9J2C9;A0A2N9I183;A0A2N9J3H1;A0A2N9J3Y2;A0A2N9HUB3;A0A5C7HFN1	A0A2N9J2C9;A0A2N9I183;A0A2N9J3H1;A0A2N9J3Y2;A0A2N9HUB3	Uncharacterized protein;Uncharacterized protein;TF-B3 domain-containing protein;Uncharacterized protein;Uncharacterized protein;Uncharacterized protein	FSB_LOCUS59214;FSB_LOCUS45503;FSB_LOCUS59220;FSB_LOCUS59217;FSB_LOCUS45498;EZV62_017127	24.97	25.12	24.68	24.75	24.83	24.84	0.77	0.47
		0.66	0.12	A0A2N9HCZ0;A0A5C7HXN1	A0A2N9HCZ0	Uncharacterized protein;Uncharacterized protein	FSB_LOCUS37670;EZV62_013033	26.57	26.17	26.27	26.17	26.37	26.12	0.75	0.48
		0.66	0.12	A0A2N9ILW2;A0A5C7I0Q6	A0A2N9ILW2	Nucleoside diphosphate kinase;Nucleoside diphosphate kinase	FSB_LOCUS52955;EZV62_009492	29.8	30.13	29.88	29.81	29.67	29.98	0.74	0.48
		0.67	0.12	A0A2N9FZT9	A0A2N9FZT9	KOW domain-containing protein	FSB_LOCUS20670	27.9	28.27	28.17	28.14	27.77	28.08	0.71	0.5
		0.68	0.12	A0A2N9FLR2	A0A2N9FLR2	Nas2_N domain-containing protein	FSB_LOCUS19599	23.8	24.23	24.34	24.05	23.96	24	0.69	0.51
		0.7	0.12	A0A2N9FIC0	A0A2N9FIC0	Ribosome production factor 2 homolog	FSB_LOCUS14652	25.43	25.58	25.75	25.19	25.49	25.72	0.65	0.54
		0.7	0.12	A0A2N9IC63	A0A2N9IC63	Uncharacterized protein	FSB_LOCUS49343	24.76	25.29	24.99	25.06	24.95	24.66	0.65	0.54
		0.71	0.12	A0A2N9ENM1	A0A2N9ENM1	Uncharacterized protein	FSB_LOCUS4162	25.08	25.58	25.39	25.45	25.06	25.19	0.63	0.55
		0.71	0.12	A0A2N9HPL1;A0A2N9HQZ2;A0A2N9GN51;A0A5C7H271	A0A2N9HPL1;A0A2N9HQZ2;A0A2N9GN51	Uncharacterized protein;Uncharacterized protein;Uncharacterized protein;Uncharacterized protein	FSB_LOCUS41565;FSB_LOCUS42267;FSB_LOCUS28702;EZV62_023597	24.62	24.53	24.94	24.58	24.81	24.35	0.64	0.55
		0.72	0.12	A0A2N9IBC3	A0A2N9IBC3	D-fructose-1,6-bisphosphate 1-phosphohydrolase	FSB_LOCUS49043	24.59	24.11	24.43	24.29	23.98	24.51	0.6	0.57
		0.72	0.12	A0A2N9IJP5	A0A2N9IJP5	Uncharacterized protein	FSB_LOCUS52386	25.04	25.65	25.18	25.06	25.12	25.33	0.6	0.57
		0.74	0.12	A0A2N9EF79;A0A2N9HAW6;A0A2N9IBS7;A0A2N9E362;A0A2N9HC04;A0A5C7H1R9	A0A2N9EF79;A0A2N9HAW6;A0A2N9IBS7;A0A2N9E362	Dihydrothymine dehydrogenase;Dihydrothymine dehydrogenase;Dihydroorotate oxidase;Uncharacterized protein;TTF-type domain-containing protein;Dihydrothymine dehydrogenase	FSB_LOCUS1230;FSB_LOCUS37154;FSB_LOCUS51238;FSB_LOCUS1229;FSB_LOCUS37155;EZV62_023458	26.43	27.06	26.95	26.63	26.54	26.92	0.55	0.6
		0.74	0.12	A0A2N9HPY6;A0A5C7HTR1;A0A5C7HWI0;A0A5C7I8L2;A0A5C7HSJ2;A0A5C7IHV8;A0A5C7HUV4;A0A5C7I8D8;A0A5C7HST0	A0A2N9HPY6	PKS_ER domain-containing protein;PKS_ER domain-containing protein;PKS_ER domain-containing protein;ADH_N domain-containing protein;Uncharacterized protein;PKS_ER domain-containing protein;PKS_ER domain-containing protein;PKS_ER domain-containing protein;PKS_ER domain-containing protein	FSB_LOCUS42184;EZV62_015080;EZV62_015075;EZV62_006703;EZV62_014620;EZV62_003600;EZV62_014619;EZV62_006706;EZV62_014633	25.96	26.44	25.78	25.85	25.85	26.13	0.57	0.59
		0.74	0.12	A0A2N9HWK7	A0A2N9HWK7	C2 domain-containing protein	FSB_LOCUS11830	23.78	24.38	24.41	24.03	24.22	23.97	0.57	0.59
		0.6	0.11	A0A2N9I144;A0A2N9EXU3;A0A2N9FD98;A0A2N9FL03;A0A2N9G3H7	A0A2N9I144;A0A2N9EXU3	Uncharacterized protein;Uncharacterized protein;DJ-1_PfpI domain-containing protein;DJ-1_PfpI domain-containing protein;DJ-1_PfpI domain-containing protein	FSB_LOCUS45602;FSB_LOCUS7550;FSB_LOCUS12743;FSB_LOCUS15657;FSB_LOCUS21772	28.17	28.05	27.98	27.97	28	27.9	0.9	0.4
		0.6	0.11	A0A2N9J202	A0A2N9J202	Uncharacterized protein	FSB_LOCUS58412	24.18	24.12	24.05	24.1	24.05	23.85	0.89	0.41
		0.61	0.11	A0A2N9F5I5;A0A5C7H7K4	A0A2N9F5I5	Protein disulfide-isomerase;Protein disulfide-isomerase	FSB_LOCUS14098;EZV62_022167	29.99	30.2	30.03	29.87	29.99	30.03	0.87	0.42
		0.61	0.11	A0A2N9J3Q8	A0A2N9J3Q8	UDP-glucose 6-dehydrogenase	FSB_LOCUS59704	27.69	27.47	27.67	27.52	27.47	27.53	0.85	0.43
		0.62	0.11	A0A2N9J171;A0A2N9FU94;A0A2N9ESL9;A0A2N9G9G6;A0A2N9G2E2;A0A2N9I317	A0A2N9J171	Uncharacterized protein;Uncharacterized protein;Uncharacterized protein;Uncharacterized protein;Uncharacterized protein;AAA domain-containing protein	FSB_LOCUS58061;FSB_LOCUS18411;FSB_LOCUS9668;FSB_LOCUS24065;FSB_LOCUS21525;FSB_LOCUS46617	28.52	28.61	28.8	28.48	28.56	28.56	0.83	0.44
		0.63	0.11	A0A2N9J3H0	A0A2N9J3H0	Uncharacterized protein	FSB_LOCUS58942	26.61	26.88	26.76	26.56	26.62	26.75	0.82	0.44
		0.65	0.11	A0A2N9FFN2;A0A2N9HEQ9;A0A2N9EYU7;A0A2N9IDW8;A0A2N9F178;A0A5C7HZC0	A0A2N9FFN2;A0A2N9HEQ9;A0A2N9EYU7	Uncharacterized protein;Uncharacterized protein;Uncharacterized protein;NAD_binding_2 domain-containing protein;Uncharacterized protein;Uncharacterized protein	FSB_LOCUS13593;FSB_LOCUS37941;FSB_LOCUS7900;FSB_LOCUS51948;FSB_LOCUS8755;EZV62_012835	25.61	25.45	25.39	25.39	25.52	25.22	0.77	0.47
		0.65	0.11	A0A2N9J8Q9	A0A2N9J8Q9	40S ribosomal protein S8	FSB_LOCUS60721	29.33	29.53	29.7	29.33	29.39	29.51	0.76	0.47
		0.67	0.11	A0A2N9FQ23	A0A2N9FQ23	Superoxide dismutase	FSB_LOCUS20708	28.02	28.29	28.35	27.97	28.17	28.2	0.72	0.5
		0.67	0.11	A0A2N9FWU0;A0A5C7I7L2;A0A2N9GTF4	A0A2N9FWU0	Uncharacterized protein;Uncharacterized protein;Uncharacterized protein	FSB_LOCUS19555;EZV62_011763;FSB_LOCUS33578	25.9	26.28	26.26	26.01	26.03	26.08	0.7	0.51
		0.67	0.11	A0A2N9HCC2	A0A2N9HCC2	Uncharacterized protein	FSB_LOCUS37131	24.35	24.23	24.32	24.1	24.45	24.02	0.71	0.51
		0.71	0.11	A0A2N9H607	A0A2N9H607	Lactoylglutathione lyase	FSB_LOCUS34932	30.48	30.97	30.97	30.64	30.72	30.73	0.61	0.56
		0.71	0.11	A0A2N9IT92;A0A2N9ITU4;A0A5C7GQX8	A0A2N9IT92;A0A2N9ITU4	Uncharacterized protein;Uncharacterized protein;Uncharacterized protein	FSB_LOCUS55312;FSB_LOCUS55313;EZV62_026362	24.9	24.88	24.82	25.1	24.64	24.5	0.62	0.56
		0.72	0.11	A0A2N9FKP8;A0A5C7IYH3	A0A2N9FKP8;A0A5C7IYH3	PPIase cyclophilin-type domain-containing protein;Peptidylprolyl isomerase	FSB_LOCUS15353;EZV62_002241	24.12	24.03	23.55	23.95	23.67	23.73	0.6	0.57
		0.74	0.11	A0A2N9GS78;A0A2N9HV20	A0A2N9GS78;A0A2N9HV20	Tyrosinase_Cu-bd domain-containing protein;Tyrosinase_Cu-bd domain-containing protein	FSB_LOCUS30102;FSB_LOCUS43502	26.44	27.06	26.8	26.57	26.87	26.53	0.56	0.6
		0.74	0.11	A0A2N9I5K7;A0A5C7IUG6	A0A2N9I5K7	Acyl-[acyl-carrier-protein] desaturase;Acyl-[acyl-carrier-protein] desaturase	FSB_LOCUS47171;EZV62_001278	26.54	26.24	25.96	26.38	26.04	25.98	0.56	0.59
		0.77	0.11	A0A2N9FRB8;A0A2N9FT17;A0A2N9IY98;A0A2N9GEK6;A0A2N9G300;A0A2N9IWW7;A0A2N9FUV8;A0A2N9FJP2;A0A5C7GSB8	A0A2N9FRB8;A0A2N9FT17;A0A2N9IY98;A0A2N9GEK6	AIR synthase;AIR synthase;AIR synthase;AIR synthase;AIR synthase;AIR synthase;AIR synthase;AIR synthase;AIR synthase	FSB_LOCUS17567;FSB_LOCUS21749;FSB_LOCUS57754;FSB_LOCUS25904;FSB_LOCUS21745;FSB_LOCUS57749;FSB_LOCUS18900;FSB_LOCUS18899;EZV62_026651	26.03	25.87	25.31	25.77	25.6	25.52	0.5	0.63
		0.78	0.11	A0A2N9J5I5;A0A2N9I3B7	A0A2N9J5I5	EGF_CA domain-containing protein;EGF_CA domain-containing protein	FSB_LOCUS59601;FSB_LOCUS46193	25.13	25.39	25.91	25.33	25.41	25.37	0.49	0.64
		0.79	0.11	A0A2N9HHE5	A0A2N9HHE5	Aha1_N domain-containing protein	FSB_LOCUS39003	26.8	27.36	26.57	27.04	26.71	26.65	0.47	0.66
		0.81	0.11	A0A2N9FKR9;A0A2N9FKR5	A0A2N9FKR9	Glyco_18 domain-containing protein;Glyco_18 domain-containing protein	FSB_LOCUS19258;FSB_LOCUS19259	25.9	26.7	26.23	25.89	26.42	26.21	0.43	0.68
		0.84	0.11	A0A2N9GVT7	A0A2N9GVT7	26S proteasome non-ATPase regulatory subunit 2 homolog	FSB_LOCUS31383	26.47	25.39	25.39	25.71	25.82	25.38	0.35	0.74
		0.85	0.11	A0A2N9FE28	A0A2N9FE28	Reticulon-like protein	FSB_LOCUS17029	26.5	26.65	25.4	26.06	25.95	26.21	0.34	0.75
		0.85	0.11	Q70CE5;A0A5C7HW60;A0A5C7HWC1;A0A5C7IJY5;A0A5C7IK61;A0A5C7IKA8	Q70CE5	Taumatin (Fragment);Uncharacterized protein;Uncharacterized protein;Uncharacterized protein;Uncharacterized protein;Uncharacterized protein	tau1;EZV62_012391;EZV62_012392;EZV62_004528;EZV62_004526;EZV62_004530	25.27	26.06	25.42	24.91	25.57	25.95	0.33	0.76
		0.86	0.11	A0A2N9E666;A0A2N9FEH5	A0A2N9E666	Exonuclease domain-containing protein;Exonuclease domain-containing protein	FSB_LOCUS2308;FSB_LOCUS13292	24.97	23.8	23.83	23.94	24.22	24.11	0.32	0.76
		0.6	0.1	A0A2N9I7X5;A0A2N9HVD0	A0A2N9I7X5	CCT-epsilon;Uncharacterized protein	FSB_LOCUS47833;FSB_LOCUS43612	27.99	28.08	28.03	27.94	27.88	27.97	0.9	0.4
		0.64	0.1	A0A2N9ESV9	A0A2N9ESV9	Isoleucyl-tRNA synthetase	FSB_LOCUS9768	24.72	24.79	24.73	24.68	24.73	24.55	0.8	0.45
		0.65	0.1	A0A2N9HXE4	A0A2N9HXE4	MPN domain-containing protein	FSB_LOCUS44667	24.89	24.81	24.59	24.57	24.68	24.73	0.76	0.47
		0.65	0.1	A0A2N9IW56	A0A2N9IW56	UDP-arabinopyranose mutase	FSB_LOCUS56690	27.45	27.39	27.52	27.42	27.42	27.23	0.77	0.47
		0.67	0.1	A0A2N9FCQ6;A0A2N9GLE2;A0A5C7HF79;A0A2N9FJU4;A0A5C7IWR2	A0A2N9FCQ6	Glucose-1-phosphate adenylyltransferase;NTP_transferase domain-containing protein;Glucose-1-phosphate adenylyltransferase;NTP_transferase domain-containing protein;Uncharacterized protein	FSB_LOCUS16558;FSB_LOCUS28205;EZV62_020857;FSB_LOCUS15192;EZV62_001541	26.8	27.02	27.13	26.86	26.86	26.93	0.72	0.5
		0.67	0.1	A0A2N9G3U4;A0A5C7HVT6;A0A5C7IK09;A0A5C7HEQ9	A0A2N9G3U4	Uncharacterized protein;Ribosomal_L30 domain-containing protein;Uncharacterized protein;Ribosomal_L30_N domain-containing protein	FSB_LOCUS21977;EZV62_012212;EZV62_004466;EZV62_020524	28.02	28.39	28.23	28.13	28.17	28.02	0.71	0.5
		0.67	0.1	A0A2N9HCL4	A0A2N9HCL4	Uncharacterized protein	FSB_LOCUS37517	28.45	28.6	28.75	28.37	28.49	28.64	0.71	0.51
		0.68	0.1	A0A2N9ELW4;A0A5C7I1H3;A0A2N9FA98;A0A2N9I3M2;A0A2N9F9T8	A0A2N9ELW4	Malic enzyme;Malic enzyme;Kinesin motor domain-containing protein;Amine oxidase;Amine oxidase	FSB_LOCUS3416;EZV62_009813;FSB_LOCUS11586;FSB_LOCUS46501;FSB_LOCUS11747	26.39	26.2	26.23	26.02	26.24	26.28	0.7	0.51
		0.68	0.1	A0A2N9EX32;A0A5C7H280	A0A2N9EX32	ATP-dependent Clp protease proteolytic subunit;ATP-dependent Clp protease proteolytic subunit	FSB_LOCUS7036;EZV62_023574	24.31	24.71	24.53	24.38	24.4	24.46	0.69	0.52
		0.68	0.1	A0A2N9FTS0	A0A2N9FTS0	Thioredoxin domain-containing protein	FSB_LOCUS18372	25.44	25.52	25.8	25.5	25.54	25.42	0.69	0.51
		0.68	0.1	A0A2N9GI42;A0A5C7GZ92	A0A2N9GI42	S1 motif domain-containing protein;S1 motif domain-containing protein	FSB_LOCUS30039;EZV62_025959	27.25	27.32	27.05	27.07	27	27.25	0.68	0.52
		0.68	0.1	A0A2N9IIJ1;A0A5C7IL30;Q38758	A0A2N9IIJ1;A0A5C7IL30	V-ATPase 69 kDa subunit;V-ATPase 69 kDa subunit;V-ATPase 66 kDa subunit (Fragment)	FSB_LOCUS52140;EZV62_004499;	26.24	26.48	26.15	26.27	26.24	26.04	0.7	0.51
		0.7	0.1	A0A2N9IX70	A0A2N9IX70	Expansin	FSB_LOCUS56523	24.37	24.51	24.63	24.2	24.57	24.45	0.65	0.54
		0.73	0.1	A0A2N9EH62;A0A2N9HHG8;A0A5C7HTN2	A0A2N9EH62;A0A2N9HHG8	Uncharacterized protein;Uncharacterized protein;Uncharacterized protein	FSB_LOCUS1985;FSB_LOCUS39065;EZV62_015046	26.12	26.46	26.69	26.33	26.41	26.22	0.59	0.58
		0.77	0.1	A0A2N9EDV6;A0A2N9HXI1;A0A2N9EE02;A0A5C7I8J4	A0A2N9EDV6;A0A2N9HXI1;A0A2N9EE02	Uncharacterized protein;Ig_GlcNase domain-containing protein;Ig_GlcNase domain-containing protein;Uncharacterized protein	FSB_LOCUS797;FSB_LOCUS44697;FSB_LOCUS800;EZV62_006790	25.19	24.75	24.87	25.11	24.77	24.63	0.51	0.63
		0.78	0.1	A0A2N9IL70;A0A5C7HCE2	A0A2N9IL70;A0A5C7HCE2	Uncharacterized protein;Uncharacterized protein	FSB_LOCUS53090;EZV62_020006	24.56	25.03	24.97	25.06	24.61	24.61	0.47	0.65
		0.78	0.1	A0A2N9IND7	A0A2N9IND7	Inositol-1,3,4-trisphosphate 5/6-kinase	FSB_LOCUS53485	23.88	24.33	23.79	24.09	23.57	24.03	0.47	0.65
		0.79	0.1	A0A2N9F7Z0	A0A2N9F7Z0	Uncharacterized protein	FSB_LOCUS10871	26.77	27.41	27.36	27.15	26.87	27.22	0.45	0.67
		0.81	0.1	A0A2N9IZG1;A0A5C7I655	A0A2N9IZG1	Uncharacterized protein;SUMO-activating enzyme subunit	FSB_LOCUS57512;EZV62_011598	26.02	25.58	25.16	25.64	25.47	25.35	0.42	0.69
		0.83	0.1	A0A2N9FMR1;A0A2N9FLS6;A0A5C7H4S6	A0A2N9FMR1;A0A2N9FLS6	Prolyl endopeptidase;Prolyl endopeptidase;Prolyl oligopeptidase	FSB_LOCUS15926;FSB_LOCUS15927;EZV62_021136	24.46	25.31	25.09	25.1	24.56	24.9	0.38	0.72
		0.86	0.1	A0A2N9HN06	A0A2N9HN06	DUF3700 domain-containing protein	FSB_LOCUS41237	26.71	26.44	25.94	26.73	26.39	25.67	0.31	0.77
		0.67	0.09	A0A2N9EML4;A0A2N9H0P6;A0A2N9EX58;A0A2N9H1C3	A0A2N9EML4	RRM domain-containing protein;Uncharacterized protein;Uncharacterized protein;zf-RVT domain-containing protein	FSB_LOCUS7988;FSB_LOCUS33255;FSB_LOCUS11209;FSB_LOCUS33256	25.39	25.25	25.1	25.17	25.09	25.2	0.71	0.5
		0.67	0.09	A0A2N9FGC7	A0A2N9FGC7	PPIase cyclophilin-type domain-containing protein	FSB_LOCUS13716	24.13	24.1	24.21	24.08	23.95	24.14	0.72	0.5
		0.68	0.09	A0A2N9HEX3	A0A2N9HEX3	Glyceraldehyde-3-phosphate dehydrogenase	FSB_LOCUS17886	32.44	32.37	32.25	32.16	32.35	32.28	0.69	0.51
		0.71	0.09	A0A2N9J6B2;A0A5C7IL96;A0A2N9GL93	A0A2N9J6B2	DNA gyrase subunit B;DNA topoisomerase 2;Uncharacterized protein	FSB_LOCUS60017;EZV62_005112;FSB_LOCUS28155	25.56	25.23	25.59	25.43	25.33	25.35	0.62	0.56
		0.71	0.09	A0A2N9J6P7;A0A5C7GRM8	A0A2N9J6P7	Eukaryotic translation initiation factor 3 subunit D;Eukaryotic translation initiation factor 3 subunit D	FSB_LOCUS60146;EZV62_026705	26.98	26.61	26.84	26.66	26.85	26.64	0.62	0.56
		0.73	0.09	A0A2N9ETE2	A0A2N9ETE2	Uncharacterized protein	FSB_LOCUS5726	25.72	26.13	25.73	25.85	25.68	25.78	0.58	0.58
		0.74	0.09	A0A2N9F2T8;A0A5C7HYR9;A0A5C7H8M6;A0A2N9FGE0	A0A2N9F2T8;A0A5C7HYR9	Protein-serine/threonine phosphatase;PPM-type phosphatase domain-containing protein;Protein-serine/threonine phosphatase;Protein-serine/threonine phosphatase	FSB_LOCUS9310;EZV62_013686;EZV62_022248;FSB_LOCUS13972	25.74	26.13	25.86	25.7	25.93	25.84	0.56	0.6
		0.77	0.09	A0A2N9EJN1	A0A2N9EJN1	Uncharacterized protein	FSB_LOCUS2661	26.1	25.84	25.59	25.85	25.61	25.81	0.5	0.64
		0.8	0.09	A0A2N9ISY6;A0A2N9IUZ5;A0A5C7H5G8;A0A5C7H4I3	A0A2N9ISY6	Uncharacterized protein;Epimerase domain-containing protein;Epimerase domain-containing protein;Uncharacterized protein	FSB_LOCUS55854;FSB_LOCUS55855;EZV62_021024;EZV62_021026	25.46	24.8	25.01	25.2	24.83	24.97	0.43	0.68
		0.81	0.09	A0A2N9EUG7	A0A2N9EUG7	Uncharacterized protein	FSB_LOCUS6400	24.2	24.46	24.93	24.25	24.65	24.42	0.41	0.7
		0.81	0.09	A0A2N9I340;A0A2N9FGY7;A0A2N9GR06;A0A2N9GQK7;A0A2N9GGX9;A0A5C7HSA4;A0A2N9GGV7;A0A5C7HRP9	A0A2N9I340;A0A2N9FGY7	L-ascorbate peroxidase;L-ascorbate peroxidase;Peroxidase;Peroxidase;Peroxidase;Peroxidase;Peroxidase;Peroxidase	FSB_LOCUS46346;FSB_LOCUS14093;FSB_LOCUS29643;FSB_LOCUS29630;FSB_LOCUS29636;EZV62_014298;FSB_LOCUS29629;EZV62_014300	26.43	27.16	27.08	26.68	26.91	26.82	0.41	0.7
		0.81	0.09	A0A2N9FUR4;A0A2N9F383	A0A2N9FUR4;A0A2N9F383	Bet_v_1 domain-containing protein;Bet_v_1 domain-containing protein	FSB_LOCUS18805;FSB_LOCUS9332	27.1	27.41	27.9	27.47	27.31	27.36	0.41	0.69
		0.81	0.09	A0A2N9IEV3	A0A2N9IEV3	Uncharacterized protein	FSB_LOCUS2774	26.56	27.22	26.8	27.03	26.56	26.7	0.41	0.7
		0.82	0.09	A0A2N9ESB0;A0A2N9ESN7	A0A2N9ESB0;A0A2N9ESN7	AAI domain-containing protein;AAI domain-containing protein	FSB_LOCUS5442;FSB_LOCUS5441	30.54	31.37	30.85	30.9	30.89	30.69	0.4	0.71
		0.83	0.09	A0A2N9J6T6	A0A2N9J6T6	Uncharacterized protein	FSB_LOCUS60061	25.69	24.8	25.27	25.18	25.26	25.06	0.37	0.72
		0.85	0.09	A0A2N9F575;A0A5C7ITU4	A0A2N9F575	Uncharacterized protein;Ubiquinone biosynthesis monooxygenase COQ6, mitochondrial	FSB_LOCUS9923;COQ6	25.48	24.87	24.47	24.76	24.95	24.84	0.34	0.74
		0.66	0.08	A0A2N9FIG2;A0A5C7HIV2	A0A2N9FIG2	3-oxoacyl-[acyl-carrier-protein] reductase;3-oxoacyl-[acyl-carrier-protein] reductase	FSB_LOCUS14924;EZV62_017419	26.2	26.18	26.1	26.05	26.09	26.09	0.74	0.49
		0.7	0.08	A0A2N9FAV2;A0A5C7GW57;A0A2N9FIQ8;A0A5C7GX25;A0A2N9FBX7	A0A2N9FAV2	Diadenosine tetraphosphate synthetase;Diadenosine tetraphosphate synthetase;Integrase catalytic domain-containing protein;Diadenosine tetraphosphate synthetase;RNase H domain-containing protein	FSB_LOCUS12214;EZV62_024899;FSB_LOCUS18578;EZV62_024900;FSB_LOCUS12221	27.6	27.57	27.77	27.57	27.56	27.57	0.65	0.54
		0.71	0.08	A0A2N9EKL4;A0A5C7HBN7	A0A2N9EKL4	Uncharacterized protein;M20_dimer domain-containing protein	FSB_LOCUS3190;EZV62_019567	26.8	26.77	26.55	26.69	26.57	26.61	0.64	0.55
		0.71	0.08	A0A2N9FLR9;A0A2N9HHV4;A0A5C7H4R9	A0A2N9FLR9	Uncharacterized protein;Uncharacterized protein;Uncharacterized protein	FSB_LOCUS15922;FSB_LOCUS39664;EZV62_021133	25.99	25.99	26.1	25.84	26.04	25.98	0.61	0.56
		0.71	0.08	A0A2N9HSW5	A0A2N9HSW5	Uncharacterized protein	FSB_LOCUS42752	27.42	27.59	27.41	27.45	27.5	27.22	0.61	0.56
		0.73	0.08	A0A2N9I9Q6;B9MSV4	A0A2N9I9Q6	Tubulin alpha chain;Tubulin alpha chain (Fragment)	FSB_LOCUS48897;alphatub.1	28.38	28.34	28.33	28.15	28.45	28.23	0.58	0.58
		0.76	0.08	A0A2N9J900;A0A5C7IWI3	A0A2N9J900	Uncharacterized protein;Uncharacterized protein	FSB_LOCUS60763;EZV62_001823	23.94	23.72	23.66	23.92	23.61	23.53	0.52	0.62
		0.77	0.08	A0A2N9F751	A0A2N9F751	PITH domain-containing protein	FSB_LOCUS10875	26.19	26.23	26.48	26.1	26.47	26.07	0.5	0.63
		0.77	0.08	A0A2N9IK84;A0A2N9GY99	A0A2N9IK84;A0A2N9GY99	Uncharacterized protein;Uncharacterized protein	FSB_LOCUS52325;FSB_LOCUS32202	25.37	25.42	25.02	25.09	25.36	25.1	0.5	0.64
		0.78	0.08	A0A5C7GXG2	A0A5C7GXG2	Uncharacterized protein	EZV62_025285	25.29	25.7	25.66	25.3	25.65	25.44	0.49	0.64
		0.79	0.08	A0A2N9I0Z7;A0A5C7I5L9	A0A2N9I0Z7	WD_REPEATS_REGION domain-containing protein;WD_REPEATS_REGION domain-containing protein	FSB_LOCUS46214;EZV62_011133	25.27	25.28	24.99	25.08	24.89	25.35	0.46	0.66
		0.81	0.08	A0A2N9HXW6	A0A2N9HXW6	Aminotran_1_2 domain-containing protein	FSB_LOCUS46628	24.2	24.29	23.82	24.08	23.8	24.19	0.42	0.69
		0.83	0.08	A0A2N9HVP3;A0A2N9FEA5	A0A2N9HVP3;A0A2N9FEA5	Protein transport protein Sec61 subunit beta;RNase H domain-containing protein	FSB_LOCUS44037;FSB_LOCUS13307	26.53	27.25	26.74	26.62	26.69	26.96	0.38	0.72
		0.83	0.08	A0A2N9I407	A0A2N9I407	F-box domain-containing protein	FSB_LOCUS48669	24.47	24.67	24.59	24.97	24.29	24.22	0.38	0.72
		0.83	0.08	A0A2N9I532;A0A2N9EGE8;A0A5C7HBI9;A0A2N9J231	A0A2N9I532	Pyruvate dehydrogenase E1 component subunit beta;Pyruvate dehydrogenase E1 component subunit beta;Pyruvate dehydrogenase E1 component subunit beta;Pyruvate dehydrogenase E1 component subunit beta	FSB_LOCUS47076;FSB_LOCUS5918;EZV62_019686;FSB_LOCUS58442	27.26	27.71	27.99	27.46	27.56	27.7	0.37	0.72
		0.84	0.08	A0A2N9HTJ0	A0A2N9HTJ0	Uncharacterized protein	FSB_LOCUS43220	26.96	26.9	27.17	26.69	26.67	27.43	0.35	0.74
		0.84	0.08	A0A2N9I5L6;A0A5C7HAR7	A0A2N9I5L6	Fumarate hydratase;Fumarate hydratase	FSB_LOCUS49199;EZV62_019539	24.55	25.1	25.31	24.75	24.92	25.05	0.36	0.73
		0.84	0.08	A0A2N9I7X0	A0A2N9I7X0	Chitin-binding type-1 domain-containing protein	FSB_LOCUS45544	25.02	24.29	24.61	24.26	24.63	24.78	0.34	0.74
		0.85	0.08	A0A2N9GPZ8	A0A2N9GPZ8	Uncharacterized protein	FSB_LOCUS32409	25.99	25.49	25.49	25.96	25.5	25.27	0.33	0.75
		0.86	0.08	A0A2N9ERN0;A0A5C7H390;A0A5C7ILR5	A0A2N9ERN0;A0A5C7H390;A0A5C7ILR5	40S ribosomal protein S7;40S ribosomal protein S7;40S ribosomal protein S7	FSB_LOCUS5374;EZV62_023987;EZV62_005025	25.44	24.95	24.54	24.99	25.08	24.62	0.3	0.77
		0.91	0.08	A0A2N9J784	A0A2N9J784	RRM domain-containing protein	FSB_LOCUS60103	25.89	24.88	25.79	25.87	25.64	24.81	0.21	0.84
		0.71	0.07	A0A2N9EEL1;A0A5C7IV63	A0A2N9EEL1	Selenoprotein O;Selenoprotein O	FSB_LOCUS1067;EZV62_001750	25.09	25.09	25.17	25.01	25.14	24.98	0.62	0.56
		0.71	0.07	A0A2N9GV47	A0A2N9GV47	40S ribosomal protein S3a	FSB_LOCUS18632	30.04	29.94	30.02	29.96	29.9	29.93	0.62	0.56
		0.71	0.07	A0A2N9IHF7;A0A2N9ILN5;A0A5C7IUE4;A0A5C7I988;A0A2N9IA32	A0A2N9IHF7;A0A2N9ILN5;A0A5C7IUE4	Guanosine nucleotide diphosphate dissociation inhibitor;Guanosine nucleotide diphosphate dissociation inhibitor;Guanosine nucleotide diphosphate dissociation inhibitor;Guanosine nucleotide diphosphate dissociation inhibitor;Guanosine nucleotide diphosphate dissociation inhibitor	FSB_LOCUS53078;FSB_LOCUS53076;EZV62_001536;EZV62_006953;FSB_LOCUS49027	27.15	27.19	27.11	27.09	27.1	27.04	0.63	0.55
		0.74	0.07	A0A2N9HL85	A0A2N9HL85	Uncharacterized protein	FSB_LOCUS40590	26.1	26.4	26.26	26.17	26.23	26.13	0.56	0.59
		0.74	0.07	A0A2N9IP27;A0A2N9F3C3;A0A2N9F2K1;A0A2N9G8X6;A0A5C7HWD4;A0A5C7IJS8;A0A2N9GHU0	A0A2N9IP27	Calcium-transporting ATPase;Cation_ATPase_C domain-containing protein;Uncharacterized protein;Uncharacterized protein;Cation_ATPase_N domain-containing protein;Cation_ATPase_N domain-containing protein;zf-RVT domain-containing protein	FSB_LOCUS54007;FSB_LOCUS9221;FSB_LOCUS9220;FSB_LOCUS26989;EZV62_012471;EZV62_004468;FSB_LOCUS26987	25.71	25.75	25.79	25.7	25.59	25.75	0.57	0.59
		0.75	0.07	A0A2N9EP85;A0A5C7HQ12	A0A2N9EP85	Succinate dehydrogenase [ubiquinone] flavoprotein subunit, mitochondrial;FAD_binding_2 domain-containing protein	FSB_LOCUS4475;EZV62_016245	27.26	27.34	27.11	27.15	27.25	27.12	0.54	0.61
		0.76	0.07	A0A2N9EHB8;A0A2N9GCG7;A0A5C7IHM4;A0A5C7IH14;A0A5C7IH48;A0A5C7IFV8	A0A2N9EHB8	Uncharacterized protein;Helicase ATP-binding domain-containing protein;Uncharacterized protein;Uncharacterized protein;Uncharacterized protein;Helicase C-terminal domain-containing protein	FSB_LOCUS2027;FSB_LOCUS28138;EZV62_003556;EZV62_003542;EZV62_003565;EZV62_003125	24.91	25.12	25.2	24.98	25.03	25.02	0.52	0.62
		0.76	0.07	A0A2N9F361;A0A5C7GY59	A0A2N9F361	Transketolase;Transketolase_C domain-containing protein	FSB_LOCUS9126;EZV62_025386	26.85	27.17	26.85	26.83	26.9	26.92	0.52	0.62
		0.77	0.07	A0A2N9HGF9;A0A2N9G094	A0A2N9HGF9;A0A2N9G094	Uncharacterized protein;Uncharacterized protein	FSB_LOCUS38642;FSB_LOCUS20854	23.91	23.68	23.94	23.82	23.76	23.75	0.51	0.63
		0.77	0.07	A0A2N9GTY4	A0A2N9GTY4	Uncharacterized protein	FSB_LOCUS30845	24.23	24.52	24.39	24.46	24.32	24.14	0.49	0.64
		0.78	0.07	A0A2N9FSF8	A0A2N9FSF8	RNA cytidine acetyltransferase	FSB_LOCUS21539	25.06	24.71	25.03	24.83	24.97	24.79	0.48	0.65
		0.78	0.07	A0A2N9GKX4;A0A5C7HBD7	A0A2N9GKX4	Fn3_like domain-containing protein;Fn3_like domain-containing protein	FSB_LOCUS27982;EZV62_019108	25.3	25.29	24.97	25.17	25.16	25.03	0.48	0.65
		0.78	0.07	A0A2N9J739;E9ABV9	A0A2N9J739;E9ABV9	PAM2 domain-containing protein;Early responsive to dehydration (Fragment)	FSB_LOCUS60307;erd	25.01	25.25	25.32	25.01	25.31	25.03	0.48	0.65
		0.8	0.07	A0A2N9IXQ4;A0A5C7IM77;A0A5C7H0H9	A0A2N9IXQ4	Glutaredoxin domain-containing protein;Glutaredoxin domain-containing protein;Glutaredoxin domain-containing protein	FSB_LOCUS58039;EZV62_005462;EZV62_022779	29.16	29.39	29.27	29.01	29.4	29.21	0.44	0.68
		0.82	0.07	A0A2N9H8Z2;A0A2N9IZM1	A0A2N9H8Z2	rRNA N-glycosidase;Uncharacterized protein	FSB_LOCUS36210;FSB_LOCUS57900	28.79	28.33	28.58	28.49	28.38	28.63	0.4	0.7
		0.82	0.07	A0A2N9HLR6	A0A2N9HLR6	ArsA_ATPase domain-containing protein	FSB_LOCUS40797	24.69	24.84	25.18	25.02	24.82	24.64	0.4	0.7
		0.82	0.07	A0A2N9I8M5	A0A2N9I8M5	Uncharacterized protein	FSB_LOCUS48261	24.39	24.53	23.98	24.4	24.12	24.16	0.4	0.7
		0.83	0.07	A0A2N9ESG8	A0A2N9ESG8	Phosphopyruvate hydratase	FSB_LOCUS9629	23.74	24.05	24.22	23.68	24.02	24.09	0.38	0.72
		0.83	0.07	A0A2N9HIV7	A0A2N9HIV7	HECT-type E3 ubiquitin transferase	FSB_LOCUS39513	24.58	23.98	24.45	24.4	24.23	24.15	0.39	0.71
		0.83	0.07	A0A2N9HJK0;A0A5C7HRM1	A0A2N9HJK0	S-(hydroxymethyl)glutathione dehydrogenase;ADH_zinc_N domain-containing protein	FSB_LOCUS39815;EZV62_016691	27.86	28.37	28.46	28.14	28.16	28.2	0.37	0.72
		0.83	0.07	A0A2N9I7R7;A0A2N9GVX0;A0A2N9F8Z5;A0A5C7IGR6;A0A5C7IAW8	A0A2N9I7R7;A0A2N9GVX0;A0A2N9F8Z5	(S)-2-hydroxy-acid oxidase;(S)-2-hydroxy-acid oxidase;(S)-2-hydroxy-acid oxidase;(S)-2-hydroxy-acid oxidase;(S)-2-hydroxy-acid oxidase	FSB_LOCUS47951;FSB_LOCUS34399;FSB_LOCUS11372;EZV62_003180;EZV62_006811	25.54	25.86	25.25	25.64	25.45	25.34	0.37	0.72
		0.84	0.07	A0A2N9ITZ7	A0A2N9ITZ7	NTF2 domain-containing protein	FSB_LOCUS55880	28.22	28.42	27.75	28.07	28.02	28.09	0.34	0.74
		0.86	0.07	A0A2N9FRC5;A0A5C7ISL3	A0A2N9FRC5	Cyanate hydratase;Cyanate hydratase	CYN;CYN	26.31	26.52	25.89	25.89	26.41	26.21	0.32	0.76
		0.86	0.07	A0A2N9IZV2;A0A2N9IKH3;A0A2N9FFW6;A0A2N9EKC4;A0A2N9IRR8;A0A2N9F3G0;A0A2N9GC58;A0A2N9G9K7;A0A2N9H8T1;A0A2N9GKK3;A0A2N9FXF0;A0A2N9H2S6;A0A2N9H5S1;A0A2N9GU02;A0A2N9FJ06;A0A2N9GD24;A0A2N9HES2;A0A2N9EQ63;A0A2N9EU08;A0A2N9GA83;A0A2N9I4K0;A0A2N9GAL9;A0A2N9FV59;A0A2N9GFW0;A0A2N9EPN2;A0A2N9ET42;A0A2N9GVW5;A0A2N9I3Z3;A0A2N9G8H5;A0A2N9GB22;A0A2N9EQW4;A0A2N9ICX4;A0A2N9IQP0;A0A2N9FZ95;A0A2N9GDD4;A0A2N9HLH0;A0A…	A0A2N9IZV2;A0A2N9IKH3;A0A2N9FFW6;A0A2N9EKC4	Uncharacterized protein;Uncharacterized protein;Uncharacterized protein;Uncharacterized protein;Uncharacterized protein;RNase H domain-containing protein;Uncharacterized protein;Uncharacterized protein;Uncharacterized protein;RT_RNaseH domain-containing protein;Uncharacterized protein;Uncharacterized protein;Integrase catalytic domain-containing protein;Uncharacterized protein;Uncharacterized pro…	FSB_LOCUS57767;FSB_LOCUS52677;FSB_LOCUS13950;FSB_LOCUS2946;FSB_LOCUS54886;FSB_LOCUS9412;FSB_LOCUS25025;FSB_LOCUS24057;FSB_LOCUS36055;FSB_LOCUS27957;FSB_LOCUS19697;FSB_LOCUS34047;FSB_LOCUS34862;FSB_LOCUS30722;FSB_LOCUS15045;FSB_LOCUS28378;FSB_LOCUS38564;FSB_LOCUS4864;FSB_LOCUS6053;FSB_LOCUS23946;FSB_LOCUS46835;FSB_LOCUS24417;FSB_LOCUS22398;FSB_LOCUS26161;FSB_LOCUS4657;FSB_LOCUS5601;FSB_LOCUS31535;…	26.68	27.52	27.06	27.02	27.02	27.01	0.32	0.76
		0.92	0.07	A0A2N9IZF4	A0A2N9IZF4	WD_REPEATS_REGION domain-containing protein	FSB_LOCUS58599	23.06	24.36	24.45	23.86	23.76	24.03	0.19	0.86
		0.77	0.06	A0A2N9G4G6;A0A5C7HY03	A0A2N9G4G6	Uncharacterized protein;Uncharacterized protein	FSB_LOCUS21963;EZV62_012395	25.65	25.71	25.75	25.76	25.67	25.5	0.5	0.64
		0.79	0.06	A0A2N9F317;A0A2N9F2F0	A0A2N9F317	PKS_ER domain-containing protein;Uncharacterized protein	FSB_LOCUS9143;FSB_LOCUS9147	24.97	25	24.8	24.79	24.88	24.93	0.47	0.66
		0.79	0.06	A0A2N9GM19	A0A2N9GM19	GYF domain-containing protein	FSB_LOCUS28534	25.28	25.1	24.98	25.16	25	25.01	0.47	0.65
		0.8	0.06	A0A2N9GBF6;A0A5C7HX91;A0A5C7GW27	A0A2N9GBF6	Uncharacterized protein;Uncharacterized protein;Uncharacterized protein	FSB_LOCUS24672;EZV62_012811;EZV62_024407	25.21	25.2	25.22	25.22	25.26	24.98	0.43	0.68
		0.8	0.06	A0A2N9IYG2	A0A2N9IYG2	Uncharacterized protein	FSB_LOCUS56973	26.24	26.59	26.26	26.38	26.21	26.32	0.43	0.68
		0.82	0.06	A0A2N9E728;A0A5C7HEK3	A0A2N9E728	AMP-binding domain-containing protein;AMP-binding domain-containing protein	FSB_LOCUS2658;EZV62_020829	26.56	26.25	26.41	26.24	26.3	26.5	0.4	0.7
		0.82	0.06	A0A2N9EU79;REV__A0A5C7IGA9;REV__A0A5C7IG48;REV__A0A5C7IFA6;REV__A0A5C7IHS6;REV__A0A5C7IG65;REV__A0A5C7IFA9	A0A2N9EU79	Phosphoglucomutase (alpha-D-glucose-1,6-bisphosphate-dependent)	FSB_LOCUS6011	27.63	27.36	27.67	27.52	27.6	27.37	0.4	0.7
		0.82	0.06	A0A2N9F8S4;A0A5C7I9R8	A0A2N9F8S4	Cupin_2 domain-containing protein;Cupin_2 domain-containing protein	FSB_LOCUS15188;EZV62_007153	26.17	26.37	26.29	26.15	26.11	26.41	0.39	0.71
		0.82	0.06	A0A2N9FXF9;A0A5C7IYC8	A0A2N9FXF9	Amidohydro-rel domain-containing protein;Amidohydro-rel domain-containing protein	FSB_LOCUS19707;EZV62_002035	26.05	26.16	25.88	25.86	26.12	25.94	0.39	0.71
		0.83	0.06	A0A2N9FY19	A0A2N9FY19	Methionyl-tRNA synthetase	FSB_LOCUS19723	25.04	24.82	25.34	24.97	25	25.04	0.37	0.72
		0.84	0.06	A0A2N9GNP6;A0A5C7HJ48	A0A2N9GNP6	Aspartate-semialdehyde dehydrogenase;Aspartate-semialdehyde dehydrogenase	FSB_LOCUS31979;EZV62_018376	26.08	25.5	25.76	25.76	25.74	25.65	0.35	0.74
		0.84	0.06	A0A2N9HWN4	A0A2N9HWN4	Alpha-1,4 glucan phosphorylase	FSB_LOCUS44390	28.52	28.19	28.17	28.25	28.39	28.07	0.36	0.73
		0.84	0.06	A0A2N9I7G7;A0A2N9HYX5	A0A2N9I7G7	Uncharacterized protein;Aldo_ket_red domain-containing protein	FSB_LOCUS47946;FSB_LOCUS45494	25.48	25.87	25.43	25.72	25.37	25.5	0.35	0.74
		0.85	0.06	A0A2N9EM78;A0A2N9EML8;A0A2N9EMK7;A0A5C7IV69;A0A2N9EMJ6;A0A5C7IUD7;A0A2N9GLX6;A0A2N9EM98;A0A2N9GIM1;A0A5C7IUK6;A0A2N9GL64;A0A5C7IWV4;A0A2N9H046;A0A2N9GCQ3;A0A2N9EM57;A0A5C7IVV3;A0A2N9GM62	A0A2N9EM78;A0A2N9EML8	PKS_ER domain-containing protein;Uncharacterized protein;Uncharacterized protein;PKS_ER domain-containing protein;PKS_ER domain-containing protein;Uncharacterized protein;PKS_ER domain-containing protein;Uncharacterized protein;Uncharacterized protein;PKS_ER domain-containing protein;ADH_N_2 domain-containing protein;PKS_ER domain-containing protein;ADH_zinc_N domain-containing protein;ADH_N_2 do…	FSB_LOCUS3790;FSB_LOCUS3792;FSB_LOCUS3782;EZV62_001568;FSB_LOCUS3793;EZV62_001569;FSB_LOCUS28213;FSB_LOCUS3787;FSB_LOCUS26916;EZV62_001572;FSB_LOCUS28214;EZV62_001565;FSB_LOCUS32893;FSB_LOCUS28219;FSB_LOCUS26917;EZV62_001573;FSB_LOCUS28216	26.36	25.84	25.78	25.86	25.98	25.96	0.33	0.75
		0.85	0.06	A0A2N9H302;A0A5C7HJE2	A0A2N9H302	Eukaryotic translation initiation factor 3 subunit I;Eukaryotic translation initiation factor 3 subunit I	FSB_LOCUS33903;EZV62_018287	26.6	27.2	26.77	26.9	26.85	26.62	0.33	0.75
		0.86	0.06	A0A2N9FB98;A0A5C7IIJ8	A0A2N9FB98	Uncharacterized protein;Uncharacterized protein	FSB_LOCUS12364;EZV62_003893	24.98	24.87	25.24	24.76	25.24	24.91	0.32	0.76
		0.86	0.06	A0A2N9G4J5	A0A2N9G4J5	Uncharacterized protein	FSB_LOCUS25469	24.49	24.2	24.6	24.55	24.46	24.11	0.31	0.76
		0.86	0.06	A0A2N9H0Y4	A0A2N9H0Y4	Uncharacterized protein	FSB_LOCUS33350	25.3	24.98	24.75	25.01	25.14	24.69	0.3	0.77
		0.86	0.06	A0A5C7IGQ0	A0A5C7IGQ0	Acetyltransferase component of pyruvate dehydrogenase complex	EZV62_003432	26.48	27.08	26.48	26.68	26.67	26.5	0.31	0.77
		0.87	0.06	A0A2N9ENI6;A0A5C7GRT8	A0A2N9ENI6	Uncharacterized protein;Uncharacterized protein	FSB_LOCUS4225;EZV62_026722	29.71	29.25	29.29	29.65	29.23	29.21	0.28	0.79
		0.88	0.06	A0A2N9F8V3;A0A5C7IFR0	A0A2N9F8V3;A0A5C7IFR0	Uncharacterized protein;Uncharacterized protein	FSB_LOCUS11181;EZV62_009109	23.25	22.6	23.16	23.07	23	22.76	0.28	0.79
		0.89	0.06	A0A2N9F2P4;A0A5C7HZ77;A0A2N9HYA3;A0A5C7IJV3	A0A2N9F2P4	Protein-serine/threonine phosphatase;Protein-serine/threonine phosphatase;PPM-type phosphatase domain-containing protein;Protein-serine/threonine phosphatase	FSB_LOCUS9264;EZV62_013633;FSB_LOCUS44602;EZV62_004403	25.64	26.01	25.28	25.76	25.39	25.61	0.25	0.81
		0.9	0.06	A0A2N9EGN2	A0A2N9EGN2	H15 domain-containing protein	FSB_LOCUS6009	25.61	26.16	26.22	26.25	25.46	26.09	0.22	0.83
		0.9	0.06	A0A2N9F3X5	A0A2N9F3X5	Uncharacterized protein	FSB_LOCUS9677	23.51	24.28	24.34	23.73	24.16	24.06	0.23	0.83
		0.9	0.06	A0A2N9J2N9	A0A2N9J2N9	Adenylosuccinate synthetase, chloroplastic	PURA	25.72	26.11	25.18	25.84	25.47	25.51	0.24	0.82
		0.95	0.06	CON__P35527	CON__P35527			25.54	27.3	27.29	27.15	26.46	26.34	0.11	0.91
		0.78	0.05	A0A2N9I7G4;A0A5C7HHP6	A0A2N9I7G4	Aldedh domain-containing protein;Aldedh domain-containing protein	FSB_LOCUS47936;EZV62_017641	27.33	27.38	27.46	27.34	27.36	27.3	0.48	0.65
		0.8	0.05	A0A2N9ETA4	A0A2N9ETA4	Protein disulfide-isomerase	FSB_LOCUS5803	26.98	26.96	27.02	26.94	26.83	27.03	0.44	0.68
		0.8	0.05	A0A2N9F9U1;A0A2N9HHM3	A0A2N9F9U1;A0A2N9HHM3	Prolyl-tRNA synthetase;AA_TRNA_LIGASE_II domain-containing protein	FSB_LOCUS11844;FSB_LOCUS39052	26.5	26.52	26.57	26.48	26.52	26.42	0.45	0.67
		0.81	0.05	A0A2N9FUL6;A0A5C7IQ29	A0A2N9FUL6	Valyl-tRNA synthetase;Valyl-tRNA synthetase	FSB_LOCUS18854;EZV62_000072	25.98	25.81	25.89	25.9	25.8	25.82	0.41	0.69
		0.83	0.05	A0A2N9ES87	A0A2N9ES87	AAI domain-containing protein	FSB_LOCUS5443	31.71	31.98	31.92	31.82	31.74	31.9	0.38	0.72
		0.83	0.05	A0A2N9GXL3;A0A2N9GY88	A0A2N9GXL3	Aldo_ket_red domain-containing protein;Aldo_ket_red domain-containing protein	FSB_LOCUS32364;FSB_LOCUS31356	25.95	26.31	26.14	26.11	26.09	26.04	0.37	0.72
		0.83	0.05	A0A2N9H2S8;A0A5C7HNL7	A0A2N9H2S8	Uncharacterized protein;Uncharacterized protein	FSB_LOCUS34020;EZV62_016506	25.39	25.6	25.63	25.53	25.59	25.34	0.39	0.71
		0.84	0.05	A0A2N9ECS1;A0A5C7HJP7;A0A5C7I1S2;A0A2N9FEF8	A0A2N9ECS1;A0A5C7HJP7;A0A5C7I1S2;A0A2N9FEF8	Small nuclear ribonucleoprotein Sm D2;Small nuclear ribonucleoprotein Sm D2;Small nuclear ribonucleoprotein Sm D2;Small nuclear ribonucleoprotein Sm D2	FSB_LOCUS474;EZV62_018397;EZV62_010417;FSB_LOCUS17139	26.3	26.18	26.02	26.12	26.06	26.18	0.35	0.74
		0.84	0.05	A0A2N9GXJ4;A0A5C7IXW5	A0A2N9GXJ4	VOC domain-containing protein;VOC domain-containing protein	FSB_LOCUS32207;EZV62_002602	28.01	28.05	28.38	28.09	28.14	28.07	0.34	0.74
		0.84	0.05	A0A2N9J6F1;A0A5C7I1R2;A0A2N9J5R7	A0A2N9J6F1	Uncharacterized protein;Uncharacterized protein;Reverse transcriptase domain-containing protein	FSB_LOCUS59823;EZV62_010008;FSB_LOCUS59827	24.72	24.58	24.67	24.78	24.51	24.54	0.36	0.73
		0.85	0.05	A0A2N9I9Q8	A0A2N9I9Q8	PSII 6.1 kDa protein	FSB_LOCUS48672	24.89	24.8	25.11	24.71	25.04	24.9	0.33	0.75
		0.86	0.05	A0A2N9GJ64;A0A5C7I267	A0A2N9GJ64	Leucine carboxyl methyltransferase 1 homolog;[Phosphatase 2A protein]-leucine-carboxy methyltransferase 1	FSB_LOCUS27370;EZV62_009506	24.34	24.63	24.29	24.58	24.28	24.25	0.32	0.76
		0.86	0.05	A0A2N9HVL3;A0A5C7IZL0	A0A2N9HVL3	Protein disulfide-isomerase;Protein disulfide-isomerase	FSB_LOCUS44007;EZV62_002435	26.52	27.1	27	26.83	26.76	26.86	0.3	0.77
		0.87	0.05	A0A2N9FWH8	A0A2N9FWH8	TAXi_C domain-containing protein	FSB_LOCUS19026	30.83	30.59	30.33	30.38	30.59	30.62	0.29	0.78
		0.87	0.05	A0A7L7TE20;A0A2N9GHV0;A0A5C7GQ60;A0A5C7GPV6	A0A7L7TE20;A0A2N9GHV0;A0A5C7GQ60;A0A5C7GPV6	ATP synthase subunit alpha;ATP synthase subunit alpha, mitochondrial;ATP synthase subunit alpha;ATP synthase subunit alpha	atp1;FSB_LOCUS26882;EZV62_027787;EZV62_028267	28.65	28.42	28.17	28.54	28.3	28.24	0.3	0.78
		0.9	0.05	A0A2N9HXH8	A0A2N9HXH8	Amylomaltase	FSB_LOCUS44335	25.27	24.92	24.64	24.82	25.1	24.77	0.24	0.82
		0.91	0.05	A0A2N9EUQ4;A0A2N9IEX0;A0A2N9HRQ3;A0A2N9I091;A0A2N9FUG4;A0A2N9IKR3;A0A2N9H059;A0A2N9GJH2;A0A2N9EX70;A0A2N9HQC3;A0A2N9EWN6;A0A2N9GBJ2;A0A2N9IY43;A0A2N9GZH8;A0A2N9HPJ6;A0A2N9F044	A0A2N9EUQ4;A0A2N9IEX0;A0A2N9HRQ3;A0A2N9I091;A0A2N9FUG4;A0A2N9IKR3;A0A2N9H059;A0A2N9GJH2;A0A2N9EX70;A0A2N9HQC3	BSD domain-containing protein;Uncharacterized protein;Uncharacterized protein;Uncharacterized protein;Uncharacterized protein;Uncharacterized protein;Uncharacterized protein;Uncharacterized protein;Uncharacterized protein;SWIM-type domain-containing protein;Uncharacterized protein;Uncharacterized protein;Uncharacterized protein;Uncharacterized protein;Uncharacterized protein;Uncharacterized prote…	FSB_LOCUS6405;FSB_LOCUS50323;FSB_LOCUS42191;FSB_LOCUS45680;FSB_LOCUS22178;FSB_LOCUS52551;FSB_LOCUS33137;FSB_LOCUS27333;FSB_LOCUS7314;FSB_LOCUS41721;FSB_LOCUS6891;FSB_LOCUS24621;FSB_LOCUS58158;FSB_LOCUS32835;FSB_LOCUS43968;FSB_LOCUS8252	23.39	23.58	24.22	23.8	23.93	23.3	0.19	0.85
		0.92	0.05	A0A2N9FXZ0	A0A2N9FXZ0	Uncharacterized protein	FSB_LOCUS19990	25.49	24.59	24.4	24.82	24.69	24.81	0.19	0.86
		0.92	0.05	A0A2N9G7N8;A0A2N9HI43	A0A2N9G7N8	Chitin-binding type-1 domain-containing protein;Chitin-binding type-1 domain-containing protein	FSB_LOCUS23430;FSB_LOCUS41809	31.3	31.03	31.59	30.75	31.56	31.47	0.18	0.86
		0.96	0.05	A0A2N9HKD4;A0A5C7HQ32	A0A2N9HKD4	V-type proton ATPase subunit;V-type proton ATPase subunit	FSB_LOCUS42519;EZV62_016979	25.02	24.74	22.79	23.84	24.27	24.28	0.09	0.93
		0.84	0.04	A0A2N9F2C0;A0A5C7GXN2;A0A5C7HNC0;A0A2N9E7F1;A0A2N9IBG4	A0A2N9F2C0	Adenosine kinase;Adenosine kinase;Adenosine kinase;Adenosine kinase;PfkB domain-containing protein	FSB_LOCUS9124;EZV62_025388;EZV62_016320;FSB_LOCUS2779;FSB_LOCUS49954	29.03	29.16	29.04	28.96	29.07	29.08	0.36	0.73
		0.86	0.04	A0A2N9GJ89	A0A2N9GJ89	Uncharacterized protein	FSB_LOCUS27243	26.63	26.8	26.46	26.54	26.59	26.64	0.3	0.77
		0.88	0.04	A0A2N9ETC9	A0A2N9ETC9	Uncharacterized protein	FSB_LOCUS6000	25.06	25.32	25.3	25.19	25.18	25.21	0.27	0.79
		0.88	0.04	A0A2N9EXD5	A0A2N9EXD5	Amylomaltase	FSB_LOCUS7390	25.48	25.42	25.46	25.25	25.44	25.56	0.28	0.79
		0.88	0.04	A0A2N9F9R8;A0A5C7HWW2;A0A5C7HVK8;A0A5C7HVM5;A0A5C7HWH7	A0A2N9F9R8	Uncharacterized protein;Uncharacterized protein;Uncharacterized protein;Uncharacterized protein;Uncharacterized protein	FSB_LOCUS15529;EZV62_012532;EZV62_012520;EZV62_012526;EZV62_012527	25.5	25.53	25.7	25.48	25.66	25.48	0.27	0.8
		0.88	0.04	A0A2N9GHV2;A0A5C7HZX8;A0A5C7HZQ6	A0A2N9GHV2	Clp R domain-containing protein;Clp R domain-containing protein;Clp R domain-containing protein	FSB_LOCUS26773;EZV62_013612;EZV62_013611	27.35	27.16	27.01	27.18	27.16	27.07	0.27	0.8
		0.89	0.04	A0A2N9EXY8	A0A2N9EXY8	Uncharacterized protein	FSB_LOCUS7351	23.51	23.76	23.78	23.81	23.57	23.57	0.25	0.81
		0.89	0.04	A0A2N9HEK3	A0A2N9HEK3	Homogentisate 1,2-dioxygenase	FSB_LOCUS37983	23.78	23.6	23.47	23.46	23.56	23.72	0.25	0.81
		0.9	0.04	A0A2N9GTX5;A0A5C7HPD7	A0A2N9GTX5	NAD(P)-bd_dom domain-containing protein;NAD(P)-bd_dom domain-containing protein	FSB_LOCUS30673;EZV62_016454	26.58	27.03	26.94	26.86	26.84	26.74	0.24	0.82
		0.9	0.04	A0A2N9HID7;A0A5C7IRS2	A0A2N9HID7	Procollagen-proline 4-dioxygenase;Procollagen-proline 4-dioxygenase	FSB_LOCUS39590;EZV62_000407	24.62	24.9	24.31	24.56	24.5	24.65	0.22	0.83
		0.91	0.04	A0A2N9I8R6	A0A2N9I8R6	Uncharacterized protein	FSB_LOCUS48547	23.29	23.46	23.84	23.61	23.61	23.24	0.22	0.83
		0.91	0.04	A0A2N9IHK0	A0A2N9IHK0	Ribosomal_L7Ae domain-containing protein	FSB_LOCUS53118	29.62	29.33	29.32	29.35	29.17	29.65	0.21	0.84
		0.92	0.04	A0A2N9FL79;A0A5C7H5V8	A0A2N9FL79	MaoC-like domain-containing protein;MaoC-like domain-containing protein	FSB_LOCUS15924;EZV62_021134	24.78	25.39	25.28	25.24	25.06	25.03	0.18	0.86
		0.92	0.04	A0A2N9IR48;A0A5C7I6M1;A0A5C7H4W5	A0A2N9IR48	Importin N-terminal domain-containing protein;Importin N-terminal domain-containing protein;Importin N-terminal domain-containing protein	FSB_LOCUS54343;EZV62_011924;EZV62_021160	25.26	24.51	24.82	24.79	24.8	24.89	0.18	0.86
		0.92	0.04	A0A2N9J8D9	A0A2N9J8D9	Uncharacterized protein	FSB_LOCUS60682	23.97	23.7	24.47	24.15	24.12	23.75	0.18	0.86
		0.94	0.04	A0A2N9EDB9	A0A2N9EDB9	DUF5110 domain-containing protein	FSB_LOCUS4909	24.63	25.59	25.38	25.22	25.09	25.17	0.15	0.89
		0.94	0.04	A0A2N9F6J5;A0A2N9IZ02;A0A2N9EWD3;A0A2N9EWU9	A0A2N9F6J5	Glycosyltransferase;Glycosyltransferase;Uncharacterized protein;Glycosyltransferase	FSB_LOCUS10361;FSB_LOCUS57362;FSB_LOCUS7024;FSB_LOCUS7023	25.87	24.87	25.09	25.38	25.27	25.07	0.14	0.89
		0.95	0.04	A0A2N9FDX7;A0A2N9HTJ4	A0A2N9FDX7	AA_kinase domain-containing protein;Delta-1-pyrroline-5-carboxylate synthase	FSB_LOCUS13112;FSB_LOCUS43544	25.79	24.94	24.53	24.75	25.32	25.07	0.12	0.91
		0.96	0.04	A0A2N9HIP8;A0A5C7HAG7	A0A2N9HIP8	PHD-type domain-containing protein;PHD-type domain-containing protein	FSB_LOCUS39720;EZV62_018808	24.62	22.58	24.21	23.72	23.99	23.58	0.08	0.94
		0.98	0.04	A0A2N9IUL4	A0A2N9IUL4	Epimerase domain-containing protein	FSB_LOCUS55856	25.37	25.07	22.52	24.24	24.59	24.02	0.05	0.96
		0.87	0.03	A0A2N9GKF3;Q9FSU2;A0A5C7H346;A0A5C7ICU8	A0A2N9GKF3;Q9FSU2	WD_REPEATS_REGION domain-containing protein;Gbf1 protein (Fragment);WD_REPEATS_REGION domain-containing protein;WD_REPEATS_REGION domain-containing protein	FSB_LOCUS27810;gbf1;EZV62_023899;EZV62_008249	29.46	29.35	29.5	29.34	29.44	29.42	0.29	0.78
		0.88	0.03	A0A2N9J7J9;A0A5C7I686;A0A5C7H7C1	A0A2N9J7J9	Aminotran_1_2 domain-containing protein;Aminotran_1_2 domain-containing protein;Aminotran_1_2 domain-containing protein	FSB_LOCUS61249;EZV62_011000;EZV62_022043	26.64	26.77	26.83	26.63	26.74	26.76	0.27	0.79
		0.9	0.03	A0A2N9GU74	A0A2N9GU74	RING-type E3 ubiquitin transferase	FSB_LOCUS30945	23.39	23.36	23.44	23.39	23.43	23.29	0.23	0.83
		0.91	0.03	Q9FSV3;A0A2N9ECA2;A0A5C7HHV3;A0A2N9G769;A0A2N9HBK7;A0A2N9IMP9	Q9FSV3;A0A2N9ECA2;A0A5C7HHV3;A0A2N9G769	Serine/threonine-protein phosphatase;Serine/threonine-protein phosphatase;Serine/threonine-protein phosphatase;SER_THR_PHOSPHATASE domain-containing protein;Uncharacterized protein;Metallophos domain-containing protein	pp2A-1;FSB_LOCUS81;EZV62_017711;FSB_LOCUS22943;FSB_LOCUS39638;FSB_LOCUS53261	25.1	25.1	24.96	24.85	25.2	25.02	0.2	0.85
		0.91	0.03	A0A2N9F0X2;A0A5C7IUK9	A0A2N9F0X2	Integrase catalytic domain-containing protein;Uncharacterized protein	FSB_LOCUS8403;EZV62_000791	24.36	24.86	24.74	24.76	24.59	24.51	0.2	0.85
		0.91	0.03	A0A2N9FQP2;A0A5C7IIV8	A0A2N9FQP2	WD_REPEATS_REGION domain-containing protein;WD_REPEATS_REGION domain-containing protein	FSB_LOCUS17405;EZV62_004145	24.14	24.59	24.3	24.36	24.21	24.36	0.21	0.84
		0.91	0.03	A0A2N9GUC7;A0A5C7H123	A0A2N9GUC7;A0A5C7H123	Uncharacterized protein;Uncharacterized protein	FSB_LOCUS30852;EZV62_023055	25.16	25.49	25.16	25.31	25.23	25.18	0.21	0.84
		0.91	0.03	A0A2N9GUZ5;A0A2N9GVT2;A0A2N9EHW5;A0A2N9GW07	A0A2N9GUZ5	26S proteasome non-ATPase regulatory subunit 2 homolog;26S proteasome non-ATPase regulatory subunit 2 homolog;Uncharacterized protein;26S proteasome non-ATPase regulatory subunit 2 homolog	FSB_LOCUS31384;FSB_LOCUS31391;FSB_LOCUS2190;FSB_LOCUS31392	27.96	27.74	27.8	27.74	27.89	27.8	0.2	0.85
		0.91	0.03	A0A2N9H4W9;A0A2N9HZG6	A0A2N9H4W9;A0A2N9HZG6	Leucyl-tRNA synthetase;Leucyl-tRNA synthetase	FSB_LOCUS34837;FSB_LOCUS45400	25.66	25.38	25.32	25.41	25.43	25.43	0.2	0.85
		0.91	0.03	A0A2N9J5S7	A0A2N9J5S7	Glucose-1-phosphate adenylyltransferase	FSB_LOCUS59691	24.92	24.87	25.09	24.98	25.08	24.73	0.2	0.85
		0.92	0.03	A0A2N9EHN5;A0A5C7IUD6	A0A2N9EHN5	Uncharacterized protein;Uncharacterized protein	FSB_LOCUS1961;EZV62_000625	27.57	27.21	27.5	27.26	27.54	27.39	0.18	0.86
		0.92	0.03	A0A2N9FNC3;A0A2N9FYC2;A0A5C7IQZ1	A0A2N9FNC3	Peptidylprolyl isomerase;Uncharacterized protein;FK506-binding protein	FSB_LOCUS20128;FSB_LOCUS20130;EZV62_005697	25.74	26.21	25.89	26.05	25.69	26	0.17	0.87
		0.92	0.03	A0A2N9GGC7;A0A5C7GY17	A0A2N9GGC7	Uncharacterized protein;Histidinol dehydrogenase, chloroplastic	FSB_LOCUS29469;EZV62_025294	25.83	25.93	25.51	25.71	25.9	25.57	0.18	0.86
		0.92	0.03	A0A2N9II58	A0A2N9II58	Beta-galactosidase	FSB_LOCUS51682	24.73	24.77	24.76	24.95	24.63	24.59	0.19	0.86
		0.92	0.03	A0A2N9IRE6	A0A2N9IRE6	Uncharacterized protein	FSB_LOCUS54642	29.11	29.57	29.6	29.24	29.49	29.45	0.19	0.85
		0.93	0.03	A0A2N9ELP2;A0A2N9HS38;A0A2N9HTI8;A0A2N9GR59	A0A2N9ELP2	Aldo_ket_red domain-containing protein;Aldo_ket_red domain-containing protein;Uncharacterized protein;Aldo_ket_red domain-containing protein	FSB_LOCUS3600;FSB_LOCUS42974;FSB_LOCUS42972;FSB_LOCUS30014	28.87	29.35	29.4	29.11	29.22	29.2	0.15	0.88
		0.93	0.03	A0A2N9FFD0	A0A2N9FFD0	BRCA1-A complex subunit BRE	FSB_LOCUS17448	23.68	24.2	23.87	23.91	23.58	24.15	0.17	0.87
		0.93	0.03	A0A2N9FLG1	A0A2N9FLG1	Cytoplasmic tRNA 2-thiolation protein 1	NCS6	25.54	25.76	25.52	25.92	25.39	25.41	0.17	0.87
		0.93	0.03	A0A2N9GLC7;A0A2N9IQM1;A0A2N9HST4;A0A2N9FVB7	A0A2N9GLC7;A0A2N9IQM1;A0A2N9HST4;A0A2N9FVB7	Iso_dh domain-containing protein;Reverse transcriptase domain-containing protein;Iso_dh domain-containing protein;Iso_dh domain-containing protein	FSB_LOCUS28112;FSB_LOCUS54547;FSB_LOCUS42601;FSB_LOCUS18606	26.06	26.51	25.95	26.22	26.14	26.08	0.16	0.88
		0.93	0.03	A0A2N9HJG5;A0A5C7HAK1	A0A2N9HJG5	COP9 signalosome complex subunit 8;COP9 signalosome complex subunit 8	FSB_LOCUS42219;EZV62_019153	24.3	24.26	24.28	24.5	23.94	24.31	0.16	0.88
		0.94	0.03	A0A2N9EC49;A0A5C7HHT9	A0A2N9EC49	DUF1338 domain-containing protein;DUF1338 domain-containing protein	FSB_LOCUS21;EZV62_017767	26.3	25.92	25.75	25.71	26.13	26.05	0.14	0.89
		0.94	0.03	A0A2N9EEJ5;A0A5C7HYI2	A0A2N9EEJ5	Uncharacterized protein;Uncharacterized protein	FSB_LOCUS972;EZV62_013576	24.64	24.35	24.24	24.58	23.98	24.59	0.13	0.9
		0.94	0.03	A0A2N9FE59;A0A5C7HRA8	A0A2N9FE59	FRIGIDA-like protein;FRIGIDA-like protein	FSB_LOCUS13257;EZV62_013908	25.19	24.9	24.41	25.02	24.64	24.75	0.14	0.9
		0.95	0.03	A0A2N9HR36	A0A2N9HR36	WD_REPEATS_REGION domain-containing protein	FSB_LOCUS44448	24.7	24.07	23.97	24.26	24.34	24.06	0.12	0.91
		0.95	0.03	A0A5C7H4B0;A0A5C7IQM5	A0A5C7H4B0	Uncharacterized protein;Uncharacterized protein	EZV62_021012;EZV62_006333	24.96	24.03	24.45	24.4	24.65	24.31	0.1	0.92
		0.96	0.03	A0A2N9IFL7;A0A2N9GSU0;A0A5C7H991	A0A2N9IFL7;A0A2N9GSU0;A0A5C7H991	Transcription elongation factor SPT5;Transcription elongation factor SPT5;Transcription elongation factor SPT5	FSB_LOCUS30427;FSB_LOCUS30293;EZV62_022271	23.19	22.18	23.2	23.3	22.92	22.26	0.08	0.94
		0.96	0.03	A0A2N9J447;A0A5C7HZ33	A0A2N9J447	ER membrane protein complex subunit 1;ER membrane protein complex subunit 1	FSB_LOCUS59277;EZV62_013387	26.11	24.91	24.81	25.24	25.34	25.16	0.08	0.94
		0.91	0.02	A0A2N9H077;A0A5C7GUV6	A0A2N9H077	Uncharacterized protein;PKS_ER domain-containing protein	FSB_LOCUS32892;EZV62_024449	25.37	25.48	25.55	25.45	25.46	25.42	0.2	0.85
		0.92	0.02	A0A2N9EKY8;A0A5C7ITH8;A0A5C7HW50	A0A2N9EKY8	Glutamine amidotransferase type-1 domain-containing protein;Glutamine amidotransferase type-1 domain-containing protein;Glutamine amidotransferase type-1 domain-containing protein	FSB_LOCUS3172;EZV62_000265;EZV62_015119	25.8	25.63	25.72	25.66	25.77	25.67	0.17	0.87
		0.92	0.02	A0A2N9FQL2;A0A5C7HW18;Q9SCD6;A0A2N9HYM2	A0A2N9FQL2;A0A5C7HW18;Q9SCD6	AAA domain-containing protein;AAA domain-containing protein;26S proteasome subunit 8;Uncharacterized protein	FSB_LOCUS17404;EZV62_012684;a1;FSB_LOCUS45110	26.99	26.75	27	26.97	26.86	26.84	0.17	0.87
		0.92	0.02	A0A2N9IKH5	A0A2N9IKH5	Sm domain-containing protein	FSB_LOCUS54049	25.98	25.96	26.09	26.07	25.98	25.91	0.17	0.87
		0.93	0.02	A0A2N9GPE9;A0A5C7IY35;A0A2N9H6Q5;A0A2N9H219;A0A5C7I2R2;A0A5C7HPX6;A0A5C7ITG8	A0A2N9GPE9;A0A5C7IY35	UDP-glucuronate decarboxylase;UDP-glucuronate decarboxylase;UDP-glucuronate decarboxylase;UDP-glucuronate decarboxylase;UDP-glucuronate decarboxylase;UDP-glucuronate decarboxylase;UDP-glucuronate decarboxylase	FSB_LOCUS32209;EZV62_002598;FSB_LOCUS35410;FSB_LOCUS36449;EZV62_010418;EZV62_016890;EZV62_000291	26.5	26.27	26.32	26.36	26.4	26.28	0.16	0.88
		0.93	0.02	A0A2N9HCG6	A0A2N9HCG6	Uncharacterized protein	FSB_LOCUS39939	25.58	25.84	26.06	25.73	25.9	25.77	0.15	0.88
		0.93	0.02	A0A2N9HEK9;A0A2N9IAX3	A0A2N9HEK9;A0A2N9IAX3	Uncharacterized protein;Acyl-CoA_dh_1 domain-containing protein	FSB_LOCUS38230;FSB_LOCUS49734	25.15	25.03	25.25	25.19	25.14	25.03	0.17	0.87
		0.94	0.02	A0A2N9GRB5	A0A2N9GRB5	Malate dehydrogenase	FSB_LOCUS32868	26.91	26.71	26.84	26.84	26.77	26.8	0.14	0.89
		0.94	0.02	A0A2N9GXR7	A0A2N9GXR7	Uncharacterized protein	FSB_LOCUS32043	28.41	28.69	28.29	28.38	28.52	28.42	0.13	0.9
		0.94	0.02	A0A2N9I1I6;A0A5C7H7W1;A0A5C7HZ66	A0A2N9I1I6	Proteasome subunit beta;Proteasome subunit beta;Proteasome subunit beta	FSB_LOCUS45762;EZV62_022229;EZV62_013764	27.78	28.3	27.94	27.91	28.02	28.02	0.13	0.9
		0.95	0.02	A0A2N9JB09;A0A2N9EFB3;A0A5C7HRZ9;A0A5C7GS36	A0A2N9JB09;A0A2N9EFB3	U2 snRNP auxiliary factor large subunit;Uncharacterized protein;U2 snRNP auxiliary factor large subunit;U2 snRNP auxiliary factor large subunit	FSB_LOCUS61531;FSB_LOCUS1305;EZV62_014178;EZV62_026654	25.68	25.45	25.29	25.49	25.57	25.31	0.11	0.91
		0.95	0.02	A0A2N9EQC3	A0A2N9EQC3	Gal_mutarotas_2 domain-containing protein	FSB_LOCUS4907	24.66	24.22	24.89	24.44	24.59	24.69	0.1	0.92
		0.95	0.02	A0A2N9FMB8;A0A5C7HLP4	A0A2N9FMB8	Uncharacterized protein;Uncharacterized protein	FSB_LOCUS16284;EZV62_015617	26.19	26.09	26.33	26.04	26.05	26.45	0.13	0.9
		0.95	0.02	A0A2N9GFP1;A0A5C7I2F9;A0A5C7I399	A0A2N9GFP1	Uncharacterized protein;Uncharacterized protein;Uncharacterized protein	FSB_LOCUS26207;EZV62_010687;EZV62_010684	24.79	24.41	24.36	24.66	24.51	24.34	0.11	0.91
		0.95	0.02	A0A2N9HJM4	A0A2N9HJM4	Uncharacterized protein	FSB_LOCUS40060	25.53	25.81	25.93	25.85	25.73	25.64	0.11	0.92
		0.95	0.02	A0A2N9HLN5	A0A2N9HLN5	Uncharacterized protein	FSB_LOCUS40476	27.5	27.85	27.77	27.66	27.51	27.89	0.11	0.92
		0.95	0.02	A0A2N9HU01;A0A2N9EJE3;A0A2N9HH24;A0A2N9IDG4;A0A5C7GRB7;A0A2N9IDJ0;A0A5C7GSQ1	A0A2N9HU01;A0A2N9EJE3;A0A2N9HH24;A0A2N9IDG4	Uncharacterized protein;Uncharacterized protein;Uncharacterized protein;AB hydrolase-1 domain-containing protein;AB hydrolase-1 domain-containing protein;AB hydrolase-1 domain-containing protein;AB hydrolase-1 domain-containing protein	FSB_LOCUS43704;FSB_LOCUS2815;FSB_LOCUS39344;FSB_LOCUS50046;EZV62_026645;FSB_LOCUS50045;EZV62_026646	25.39	26.03	25.75	25.72	25.72	25.67	0.12	0.91
		0.95	0.02	A0A2N9I3V1	A0A2N9I3V1	Uncharacterized protein	FSB_LOCUS15705	26.16	26.79	26.35	26.22	26.5	26.51	0.12	0.91
		0.95	0.02	A0A2N9IFJ3;A0A2N9II04;A0A5C7I5M9;A0A5C7I4W3;A0A5C7I7I5	A0A2N9IFJ3;A0A2N9II04	NmrA domain-containing protein;Uncharacterized protein;NmrA domain-containing protein;NmrA domain-containing protein;NmrA domain-containing protein	FSB_LOCUS51434;FSB_LOCUS51433;EZV62_011555;EZV62_011557;EZV62_011556	25.81	25.99	26.05	26.25	25.84	25.7	0.11	0.92
		0.96	0.02	A0A2N9EST5;A0A5C7IT50;A0A2N9GPQ0;A0A2N9H389;A0A2N9F5I7;A0A2N9IW52;A0A2N9EL15;A0A2N9GWA3	A0A2N9EST5	Aldo_ket_red domain-containing protein;Aldo_ket_red domain-containing protein;Aldo_ket_red domain-containing protein;Aldo_ket_red domain-containing protein;Aldo_ket_red domain-containing protein;Aldo_ket_red domain-containing protein;Aldo_ket_red domain-containing protein;Uncharacterized protein	FSB_LOCUS5745;EZV62_001096;FSB_LOCUS29417;FSB_LOCUS36879;FSB_LOCUS14109;FSB_LOCUS56255;FSB_LOCUS3360;FSB_LOCUS31737	26.25	26.44	25.78	26.14	26.24	26.04	0.09	0.93
		0.96	0.02	A0A2N9FB66;A0A5C7IE96;A0A5C7HYQ5	A0A2N9FB66;A0A5C7IE96;A0A5C7HYQ5	TOG domain-containing protein;TOG domain-containing protein;Protein kinase domain-containing protein	FSB_LOCUS12250;EZV62_008639;EZV62_013378	25.07	24.27	24.74	24.81	24.8	24.41	0.08	0.94
		0.96	0.02	A0A2N9I424;A0A5C7H6Y2;A0A5C7HBJ0;A0A5C7HBF0	A0A2N9I424	Uncharacterized protein;Uncharacterized protein;Uncharacterized protein;Uncharacterized protein	FSB_LOCUS47020;EZV62_021967;EZV62_019504;EZV62_019503	26.47	26.23	26.03	26.12	26.21	26.35	0.1	0.93
		0.96	0.02	A0A2N9INZ4;A0A5C7HGL7	A0A2N9INZ4	Uncharacterized protein;Uncharacterized protein	FSB_LOCUS54444;EZV62_017533	25.95	25.46	25.52	25.41	25.77	25.7	0.09	0.93
		0.97	0.02	A0A2N9EK69	A0A2N9EK69	Uncharacterized protein	FSB_LOCUS7139	24.81	25.32	24.51	24.86	24.8	24.93	0.07	0.94
		0.97	0.02	A0A2N9ENN4	A0A2N9ENN4	Uncharacterized protein	FSB_LOCUS4287	24.19	23.29	23.94	23.58	23.99	23.8	0.07	0.95
		0.97	0.02	A0A2N9I9T3;A0A5C7I4A1;A0A5C7GP63	A0A2N9I9T3;A0A5C7I4A1;A0A5C7GP63	Uncharacterized protein;Uncharacterized protein;Uncharacterized protein	FSB_LOCUS48681;EZV62_010763;EZV62_028142	27.32	27.24	26.97	27.84	26.72	26.91	0.06	0.95
		0.98	0.02	A0A2N9FVP0;A0A5C7IQE0;A0A5C7H238	A0A2N9FVP0	S10_plectin domain-containing protein;S10_plectin domain-containing protein;S10_plectin domain-containing protein	FSB_LOCUS22589;EZV62_005949;EZV62_023086	26.53	26.13	25.96	26.78	26.19	25.59	0.06	0.96
		0.96	0.01	A0A2N9GEU8;A0A2N9GS81	A0A2N9GEU8	KH domain-containing protein;KH_dom_type_1 domain-containing protein	FSB_LOCUS25663;FSB_LOCUS30026	26.8	27.16	26.91	26.88	26.97	26.96	0.1	0.92
		0.96	0.01	A0A2N9HQQ2;A0A5C7HUL1	A0A2N9HQQ2	PCI domain-containing protein;PCI domain-containing protein	FSB_LOCUS42167;EZV62_015052	26.69	26.55	26.7	26.48	26.79	26.64	0.08	0.94
		0.97	0.01	A0A2N9F4Z6	A0A2N9F4Z6	Uncharacterized protein	FSB_LOCUS13919	25.33	24.89	24.62	24.89	24.96	24.95	0.06	0.95
		0.97	0.01	A0A2N9F6E4	A0A2N9F6E4	Enolase-phosphatase E1	FSB_LOCUS10343	24.51	24.35	24.7	24.69	24.15	24.69	0.06	0.96
		0.97	0.01	A0A2N9FNB2	A0A2N9FNB2	Ribosome biogenesis protein BOP1 homolog	FSB_LOCUS16590	25.14	24.49	24.32	24.67	24.63	24.61	0.06	0.95
		0.97	0.01	A0A2N9HJ46;A0A2N9FPE5;A0A2N9EIK7	A0A2N9HJ46	TIP120 domain-containing protein;Uncharacterized protein;DDE Tnp4 domain-containing protein	FSB_LOCUS42118;FSB_LOCUS16960;FSB_LOCUS2342	26.33	25.65	25.89	25.93	25.98	25.91	0.08	0.94
		0.98	0.01	A0A2N9EIR1;A0A5C7IQ04	A0A2N9EIR1	Thioredoxin-dependent peroxiredoxin;Peroxiredoxin	FSB_LOCUS2406;EZV62_000042	29.13	29.72	29.87	29.57	29.51	29.61	0.05	0.96
		0.98	0.01	A0A2N9EQZ7;A0A5C7GRS3	A0A2N9EQZ7	Uncharacterized protein;Uncharacterized protein	FSB_LOCUS5013;EZV62_026170	23.61	23.98	23.42	23.33	24.12	23.52	0.04	0.97
		0.98	0.01	A0A2N9EUA1;A0A2N9HMN8	A0A2N9EUA1;A0A2N9HMN8	Phosphoenolpyruvate carboxykinase (ATP);Phosphoenolpyruvate carboxykinase (ATP)	FSB_LOCUS10259;FSB_LOCUS43309	24.8	24.59	24.34	24.6	24.77	24.33	0.04	0.97
		0.98	0.01	A0A2N9F332	A0A2N9F332	Uncharacterized protein	FSB_LOCUS9106	27.88	27.61	27.61	27.66	27.87	27.56	0.04	0.97
		0.98	0.01	A0A2N9ILE5	A0A2N9ILE5	Uncharacterized protein	FSB_LOCUS53554	24.76	24.84	25.37	24.85	25.12	24.98	0.04	0.97
		0.98	0.01	A0A482E8R8;A0A7G7XS52;A0A7G7XSV6;A0A7G7XSM1;A0A7L8XH36;A0A7G7XVJ5;A0A7G7XV25;A0A7G7XUU0;A0A7G7XUK5;A0A7G7XU35;A0A7G7XTU9;A0A7G7XTL4;A0A6C0UES6;A0A650G900;A0A6C0UB73;A0A7G7XRW7;A0A7D5AG94;A0A7D4W8E0;A0A7D4W876;A0A7D4W6J8;A0A7D4W6G4;A0A7D4W631;A0A6M8U8K4;A0A6H0CD83;A0A6B9M271;A0A650GHD2;A0A650G3P4;A0A067YPK5;A0A650G709;A0A650G6X2;A0A650G6V7;A0A650G6S6;A0A650G6M6;A0A650G644;A0A650G5Y2;A0A650G5F7;A0A…	A0A482E8R8;A0A7G7XS52;A0A7G7XSV6;A0A7G7XSM1;A0A7L8XH36;A0A7G7XVJ5;A0A7G7XV25;A0A7G7XUU0;A0A7G7XUK5;A0A7G7XU35;A0A7G7XTU9;A0A7G7XTL4;A0A6C0UES6;A0A650G900;A0A6C0UB73;A0A7G7XRW7;A0A7D5AG94;A0A7D4W8E0;A0A7D4W876;A0A7D4W6J8;A0A7D4W6G4;A0A7D4W631;A0A6M8U8K4;A0A6H0CD83;A0A6B9M271;A0A650GHD2;A0A650G3P4;A0A067YPK5;A0A650G709;A0A650G6X2;A0A650G6V7;A0A650G6S6;A0A650G6M6;A0A650G644;A0A650G5Y2;A0A650G5F7;A0A…	30S ribosomal protein S4, chloroplastic;30S ribosomal protein S4, chloroplastic;30S ribosomal protein S4, chloroplastic;30S ribosomal protein S4, chloroplastic;Ribosomal protein S4;30S ribosomal protein S4, chloroplastic;30S ribosomal protein S4, chloroplastic;30S ribosomal protein S4, chloroplastic;30S ribosomal protein S4, chloroplastic;30S ribosomal protein S4, chloroplastic;30S ribosomal prot…	rps4;rps4;rps4;rps4;rps4;rps4;rps4;rps4;rps4;rps4;rps4;rps4;rps4;rps4;rps4;rps4;rps4;rps4;rps4;rps4;rps4;rps4;rps4;rps4;rps4;rps4;rps4;rps4;rps4;rps4;rps4;rps4;rps4;rps4;rps4;rps4;rps4;rps4;rps4;rps4;rps4;rps4;rps4;rps4;rps4;rps4;rps4;rps4;rps4;rps4;rps4;rps4	23.77	23.93	24.04	23.99	24.02	23.7	0.05	0.96
		0.98	0.01	A0A5C7IPM7;A0A5C7IPH1	A0A5C7IPM7;A0A5C7IPH1	Uncharacterized protein;Uncharacterized protein	EZV62_006176;EZV62_006198	27.62	28.1	27.99	27.87	27.92	27.89	0.05	0.96
		0.99	0.01	A0A2N9I4X2;A0A2N9FER2;A0A2N9ENW7	A0A2N9I4X2;A0A2N9FER2;A0A2N9ENW7	14_3_3 domain-containing protein;14_3_3 domain-containing protein;14_3_3 domain-containing protein	FSB_LOCUS47227;FSB_LOCUS13273;FSB_LOCUS4390	26.81	27.22	27.18	26.88	27.11	27.2	0.03	0.98
		0.99	0.01	A0A2N9FTV2;A0A2N9EHQ6;A0A5C7GWV1;A0A2N9J277	A0A2N9FTV2	Uncharacterized protein;Uncharacterized protein;Uncharacterized protein;HTH myb-type domain-containing protein	FSB_LOCUS18584;FSB_LOCUS2066;EZV62_024874;FSB_LOCUS58587	24.73	24.12	24.13	24.42	24.31	24.23	0.03	0.98
		0.99	0.01	A0A2N9HNQ7	A0A2N9HNQ7	Uncharacterized protein	FSB_LOCUS41774	24.77	25.78	25.52	25.27	25.57	25.22	0.02	0.98
		0.99	0.01	A0A2N9IB83;A0A5C7I300;A0A5C7IRF5;A0A5C7IBR0;A0A2N9H7F5;A0A5C7GWX4;A0A5C7IQK9;A0A5C7GQL1;A0A5C7IRI3;A0A5C7I2J1;A0A5C7HY21;A0A2N9ETX0;A0A2N9HXY9;A0A2N9ITI9;A0A2N9H4F8;A0A2N9ISG6;A0A5C7I9V2;A0A5C7HY24;A0A2N9H526;A0A5C7IWP2;A0A5C7HX84	A0A2N9IB83	Pectinesterase;Pectinesterase;Pectinesterase;Pectinesterase;Pectinesterase;Pectinesterase;Pectinesterase;Pectinesterase;Pectinesterase;Pectinesterase;Pectinesterase;Pectinesterase;Pectinesterase;Pectinesterase;Pectinesterase;Pectinesterase;Pectinesterase;Pectinesterase;Pectinesterase;Pectinesterase;Pectinesterase	FSB_LOCUS49181;EZV62_010382;EZV62_000267;EZV62_007826;FSB_LOCUS35391;EZV62_025129;EZV62_000266;EZV62_026385;EZV62_000268;EZV62_010384;EZV62_013111;FSB_LOCUS6013;FSB_LOCUS46649;FSB_LOCUS46651;FSB_LOCUS34535;FSB_LOCUS46650;EZV62_006441;EZV62_013107;FSB_LOCUS34536;EZV62_001505;EZV62_013104	23.97	24.2	24.8	24.21	24.15	24.59	0.02	0.98
		0.99	0.01	A0A2N9J3T7	A0A2N9J3T7	Proteasome subunit alpha type	FSB_LOCUS59025	27.81	28.48	28.4	28.06	28.23	28.39	0.02	0.98
		0.98	0	A0A2N9EZ41;A0A2N9EMP2;A0A2N9G5I6;A0A2N9EZ55;A0A5C7I5C4	A0A2N9EZ41	Uncharacterized protein;CoA carboxyltransferase C-terminal domain-containing protein;Uncharacterized protein;Uncharacterized protein;Uncharacterized protein	FSB_LOCUS8004;FSB_LOCUS8009;FSB_LOCUS22714;FSB_LOCUS8007;EZV62_011288	24.74	24.92	24.67	24.83	24.76	24.73	0.04	0.97
		0.99	0	A0A2N9EDI8;A0A5C7IWQ5	A0A2N9EDI8;A0A5C7IWQ5	Serine/threonine-protein phosphatase;Serine/threonine-protein phosphatase	FSB_LOCUS586;EZV62_002098	24.32	24.51	24.75	24.52	24.83	24.23	-0.01	0.99
		0.99	0	A0A2N9EJ33;A0A5C7HH64	A0A2N9EJ33	Uncharacterized protein;Uncharacterized protein	FSB_LOCUS2664;EZV62_020812	26.63	26.69	26.52	26.61	26.72	26.49	0.03	0.98
		0.99	0	A0A2N9EXX4	A0A2N9EXX4	RPOLD domain-containing protein	FSB_LOCUS7584	24.46	24.59	24.82	24.64	24.64	24.58	0.02	0.98
		0.99	0	A0A2N9FWY4	A0A2N9FWY4	PALP domain-containing protein	FSB_LOCUS19640	27.38	27.55	27.86	27.59	27.54	27.65	0.02	0.98
		0.99	0	A0A2N9FX61;A0A2N9HWJ9;A0A2N9GCD9;A0A2N9FW59;A0A2N9FXL8	A0A2N9FX61;A0A2N9HWJ9	Uncharacterized protein;Uncharacterized protein;Uncharacterized protein;Uncharacterized protein;Integrase catalytic domain-containing protein	FSB_LOCUS19413;FSB_LOCUS43966;FSB_LOCUS25002;FSB_LOCUS19414;FSB_LOCUS19416	27.59	27.79	27.86	27.69	27.8	27.76	-0.02	0.99
		0.99	0	A0A2N9GQY4	A0A2N9GQY4	Thioredoxin domain-containing protein	FSB_LOCUS29613	24.56	25.25	24.6	24.42	24.91	25.06	0.02	0.99
		0.99	0	A0A2N9GSY2	A0A2N9GSY2	Uncharacterized protein	FSB_LOCUS30391	24.38	24.38	24.31	24.41	24.4	24.27	-0.03	0.98
		0.99	0	A0A2N9H7Z5	A0A2N9H7Z5	WD_REPEATS_REGION domain-containing protein	FSB_LOCUS38428	25.37	25.46	25.55	25.31	25.38	25.7	-0.02	0.99
		0.99	0	A0A2N9HNI3	A0A2N9HNI3	Uncharacterized protein	FSB_LOCUS41417	31.85	32.01	32.19	31.81	32.09	32.16	-0.01	0.99
		0.99	0	A0A2N9IQL7;A0A5C7IWK9	A0A2N9IQL7	Uncharacterized protein;AB hydrolase-1 domain-containing protein	FSB_LOCUS55024;EZV62_002202	25.35	25.47	25.34	25.53	25.22	25.39	0.03	0.98
		0.99	0	A0A2N9J583	A0A2N9J583	Uncharacterized protein	FSB_LOCUS59562	29.82	29.54	29.56	29.55	29.79	29.57	0.03	0.98
		1	0	A0A2N9EFK7;A0A5C7HRA9	A0A2N9EFK7	Uncharacterized protein;Uncharacterized protein	FSB_LOCUS1323;EZV62_014164	26.23	26.33	26.37	26.39	26.36	26.17	0.01	0.99
		1	0	A0A2N9ID91;A0A2N9F8P2;A0A5C7IXT2	A0A2N9ID91;A0A2N9F8P2;A0A5C7IXT2	50S ribosomal protein L23, chloroplastic;50S ribosomal protein L23, chloroplastic;Ribosomal_L23eN domain-containing protein	FSB_LOCUS49901;FSB_LOCUS11425;EZV62_002572	29.41	29.97	29.01	29.53	29.2	29.67	-0.01	0.99
		1	0	A0A2N9FR54;A0A5C7I2Y0	A0A2N9FR54	HATPase_c domain-containing protein;Uncharacterized protein	FSB_LOCUS17462;EZV62_010362	28.29	28.23	27.97	28.23	28.15	28.11	-0.01	0.99
		1	0	A0A2N9HUT0;A0A2N9IJU7;A0A2N9HTN4	A0A2N9HUT0;A0A2N9IJU7	Uncharacterized protein;Uncharacterized protein;Uncharacterized protein	FSB_LOCUS37926;FSB_LOCUS52436;FSB_LOCUS42956	27.22	26.9	26.87	26.95	27.14	26.88	0.01	0.99
		1	0	A0A2N9IZF7;A0A2N9IZB8;A0A5C7ISD6	A0A2N9IZF7;A0A2N9IZB8	Peptidase_S9 domain-containing protein;Peptidase_S9 domain-containing protein;Peptidase_S9 domain-containing protein	FSB_LOCUS57576;FSB_LOCUS57577;EZV62_000740	24.62	24.92	25.03	24.88	25.02	24.67	0.01	1
		1	0	A0A2N9J7J5;A0A5C7H177	A0A2N9J7J5	Lipoyl-binding domain-containing protein;Lipoyl-binding domain-containing protein	FSB_LOCUS60301;EZV62_025911	25.93	25.91	26.29	26.14	26.04	25.94	0.01	0.99
		1	0	A0A5C7H9J9	A0A5C7H9J9	TIP120 domain-containing protein	EZV62_018857	25.75	25.28	24.85	25.12	25.47	25.28	0.01	0.99
		1	0	A0A7L7TAL5;A0A2N9GHT7	A0A7L7TAL5;A0A2N9GHT7	ATP synthase protein MI25;ATP synthase protein MI25	atp4;FSB_LOCUS26880	24.73	24.77	25.01	25.03	24.57	24.92	-0.01	0.99
		0.96	-0.01	A0A2N9F567;A0A5C7HN48	A0A2N9F567	Uncharacterized protein;Uncharacterized protein	FSB_LOCUS13978;EZV62_016326	24.65	24.41	24.27	24.43	24.48	24.46	-0.1	0.93
		0.96	-0.01	A0A2N9HAY9;A0A5C7HAZ0	A0A2N9HAY9	Uncharacterized protein;Uncharacterized protein	FSB_LOCUS36940;EZV62_019303	24.96	24.48	24.59	24.92	24.61	24.54	-0.08	0.94
		0.96	-0.01	A0A2N9HPT3;A0A5C7H297	A0A2N9HPT3	Uncharacterized protein;Uncharacterized protein	FSB_LOCUS41563;EZV62_023594	26.44	26.45	26.17	26.51	26.12	26.47	-0.09	0.93
		0.97	-0.01	A0A2N9GLI9;A0A5C7HSZ3	A0A2N9GLI9	RRM domain-containing protein;RRM domain-containing protein	FSB_LOCUS28344;EZV62_014734	25.45	25.4	25.55	25.69	25.4	25.33	-0.07	0.94
		0.97	-0.01	A0A2N9IHG3;A0A5C7H5J5	A0A2N9IHG3	Uncharacterized protein;Ornithine carbamoyltransferase	FSB_LOCUS51422;EZV62_021366	26.69	27.17	27.31	27.2	27.02	26.99	-0.07	0.95
		0.97	-0.01	A0A2N9IRD3;A0A2N9IRW7;A0A5C7H1Z8	A0A2N9IRD3	PALP domain-containing protein;Retrotrans_gag domain-containing protein;Uncharacterized protein	FSB_LOCUS54756;FSB_LOCUS54761;EZV62_023484	25.71	26.29	25.99	26.01	25.92	26.09	-0.06	0.96
		0.97	-0.01	A0A5C7GVM4	A0A5C7GVM4	Importin N-terminal domain-containing protein	EZV62_024575	26.28	25.81	25.75	26.01	26.04	25.82	-0.06	0.95
		0.98	-0.01	A0A2N9GFG9;A0A2N9ES83;A0A2N9GJZ2	A0A2N9GFG9;A0A2N9ES83;A0A2N9GJZ2	Usp domain-containing protein;Usp domain-containing protein;Usp domain-containing protein	FSB_LOCUS26175;FSB_LOCUS9548;FSB_LOCUS27650	24.47	24.83	24.45	24.52	24.82	24.44	-0.04	0.97
		0.98	-0.01	A0A2N9FCM1;A0A2N9EKE9;A0A2N9GMU8;A0A2N9F4C5;A0A2N9JBJ8	A0A2N9FCM1	Uncharacterized protein;Uncharacterized protein;Uncharacterized protein;Uncharacterized protein;Uncharacterized protein	FSB_LOCUS16519;FSB_LOCUS3154;FSB_LOCUS28660;FSB_LOCUS9581;FSB_LOCUS61723	26.02	25.66	25.7	25.94	25.73	25.72	-0.06	0.96
		0.98	-0.01	A0A2N9FRA2	A0A2N9FRA2	Uncharacterized protein	FSB_LOCUS17156	24.5	24.51	24.7	24.71	24.41	24.6	-0.05	0.97
		0.98	-0.01	A0A2N9GES2;A0A2N9FUB6;A0A2N9GSS5;A0A2N9GP88	A0A2N9GES2	NAC domain-containing protein;Epimerase domain-containing protein;Uncharacterized protein;Epimerase domain-containing protein	FSB_LOCUS28959;FSB_LOCUS18431;FSB_LOCUS30425;FSB_LOCUS28956	27.29	27.54	27.29	27.31	27.44	27.39	-0.05	0.96
		0.98	-0.01	A0A2N9J6R1;A0A2N9HWF6;A0A5C7IY89;A0A5C7GYH6	A0A2N9J6R1;A0A2N9HWF6;A0A5C7IY89	Ubiquitin-like domain-containing protein;Ubiquitin-like domain-containing protein;Uncharacterized protein;Uncharacterized protein	FSB_LOCUS43925;FSB_LOCUS43992;EZV62_002423;EZV62_025410	25.85	26.59	25.97	25.8	25.98	26.66	-0.04	0.97
		0.98	-0.01	A0A2N9I4C4;A0A5C7HVZ4;A0A5C7HYD3;A0A5C7IB78;A0A2N9GIV6	A0A2N9I4C4	Alba domain-containing protein;Alba domain-containing protein;Uncharacterized protein;Alba domain-containing protein;Alba domain-containing protein	FSB_LOCUS48798;EZV62_012660;EZV62_013504;EZV62_007264;FSB_LOCUS27241	27.61	27.43	27.78	27.66	27.59	27.59	-0.05	0.96
		0.98	-0.01	A0A2N9J3Z1	A0A2N9J3Z1	Uncharacterized protein	FSB_LOCUS59102	26.53	26.84	26.66	26.64	26.9	26.51	-0.04	0.97
		0.98	-0.01	A0A2N9JBN5;A0A2N9HWZ3;A0A2N9FVV3;A0A5C7GWE9	A0A2N9JBN5;A0A2N9HWZ3;A0A2N9FVV3	Tyrosine--tRNA ligase;Tyrosine--tRNA ligase;Tyrosine--tRNA ligase;Tyrosine--tRNA ligase	FSB_LOCUS61803;FSB_LOCUS44116;FSB_LOCUS19122;EZV62_024923	26.4	26.89	26.59	26.61	26.63	26.66	-0.04	0.97
		0.98	-0.01	CON__P00761	CON__P00761			31.13	31.33	32.06	31.37	31.41	31.78	-0.05	0.96
		0.99	-0.01	A0A2N9EIE7;A0A5C7IJR2	A0A2N9EIE7	Uncharacterized protein;Uncharacterized protein	FSB_LOCUS2201;EZV62_004572	24.87	24.17	24.24	24.71	24.3	24.29	-0.03	0.98
		0.99	-0.01	A0A2N9H3I0	A0A2N9H3I0	Uncharacterized protein	FSB_LOCUS20021	28.3	29	29.14	28.75	28.94	28.78	-0.03	0.98
		0.99	-0.01	A0A2N9HC54	A0A2N9HC54	DLH domain-containing protein	FSB_LOCUS37132	28.62	28.9	28.16	28.54	28.67	28.49	-0.03	0.98
		0.91	-0.02	A0A2N9ENF0	A0A2N9ENF0	S5 DRBM domain-containing protein	FSB_LOCUS4220	24.7	24.61	24.58	24.77	24.66	24.53	-0.19	0.85
		0.92	-0.02	A0A2N9EKF2;A0A5C7HMN1;A0A5C7IM12;A0A5C7H340;A0A5C7GV63;A0A5C7HBH2;A0A5C7HMN9	A0A2N9EKF2;A0A5C7HMN1;A0A5C7IM12	Ribosomal_S7 domain-containing protein;Ribosomal_S7 domain-containing protein;Ribosomal_S7 domain-containing protein;Ribosomal_S7 domain-containing protein;Ribosomal_S7 domain-containing protein;Ribosomal_S7 domain-containing protein;Ribosomal_S7 domain-containing protein	FSB_LOCUS3164;EZV62_015873;EZV62_005054;EZV62_023845;EZV62_024395;EZV62_022665;EZV62_015908	30.14	30.1	30	29.97	30.04	30.31	-0.17	0.87
		0.93	-0.02	A0A2N9FM29;A0A5C7H7G1	A0A2N9FM29	Uncharacterized protein;Uncharacterized protein	FSB_LOCUS15686;EZV62_021838	25.73	25.55	25.73	25.69	25.77	25.59	-0.16	0.88
		0.93	-0.02	A0A2N9FTP1	A0A2N9FTP1	E1 ubiquitin-activating enzyme	FSB_LOCUS18417	26.54	26.38	26.51	26.52	26.65	26.33	-0.17	0.87
		0.93	-0.02	A0A2N9GKE1;A0A5C7H1J8;A0A5C7H1H1;A0A5C7HB24;A0A5C7I493	A0A2N9GKE1	Uncharacterized protein;Uncharacterized protein;Uncharacterized protein;Uncharacterized protein;Uncharacterized protein	FSB_LOCUS27800;EZV62_023357;EZV62_023358;EZV62_018988;EZV62_011055	26.01	25.98	26.2	26.08	25.96	26.21	-0.16	0.88
		0.93	-0.02	A0A2N9GNU0;A0A5C7IVD9	A0A2N9GNU0	Assimilatory sulfite reductase (ferredoxin);Assimilatory sulfite reductase (ferredoxin)	FSB_LOCUS28971;EZV62_001866	26.05	25.84	26.12	26.15	26.13	25.81	-0.16	0.88
		0.93	-0.02	A0A2N9ICF4;A0A5C7HJT7	A0A2N9ICF4	Fructose-bisphosphate aldolase;Fructose-bisphosphate aldolase	FSB_LOCUS49857;EZV62_018593	28.68	28.97	28.99	28.95	28.88	28.88	-0.15	0.88
		0.94	-0.02	A0A2N9GDS8;A0A5C7HUY7;A0A5C7HK87;A0A5C7HMD2;A0A2N9EJ81;A0A2N9GDW1	A0A2N9GDS8	Alpha-galactosidase;Alpha-galactosidase;Alpha-galactosidase;Alpha-galactosidase;Alpha-galactosidase;Alpha-galactosidase	FSB_LOCUS25585;EZV62_012270;EZV62_018760;EZV62_018759;FSB_LOCUS2724;FSB_LOCUS25587	26.66	26.99	26.93	26.94	26.8	26.91	-0.13	0.9
		0.94	-0.02	A0A2N9HFM9;A0A2N9HFY6;A0A5C7HJL6;A0A5C7HBC6;A0A5C7H526;A0A2N9ENH4;A0A5C7H3N5	A0A2N9HFM9	Uncharacterized protein;Uncharacterized protein;Uncharacterized protein;Uncharacterized protein;NTF2 domain-containing protein;Uncharacterized protein;Uncharacterized protein	FSB_LOCUS38363;FSB_LOCUS38361;EZV62_018381;EZV62_019395;EZV62_021287;FSB_LOCUS8258;EZV62_024137	25.66	25.91	26.06	25.84	25.97	25.87	-0.14	0.89
		0.94	-0.02	A0A2N9HZ62	A0A2N9HZ62	Uncharacterized protein	FSB_LOCUS33956	25.86	25.62	25.43	25.67	25.61	25.69	-0.15	0.89
		0.95	-0.02	A0A2N9ED38;A0A5C7IE95;A0A5C7HHA3	A0A2N9ED38	TRASH domain-containing protein;Uncharacterized protein;Uncharacterized protein	FSB_LOCUS422;EZV62_008905;EZV62_020852	24.98	25.7	25.39	25.47	25.44	25.23	-0.12	0.91
		0.95	-0.02	A0A2N9ENR9;A0A5C7GR32;A0A5C7IWQ1	A0A2N9ENR9	Uncharacterized protein;Uncharacterized protein;Uncharacterized protein	FSB_LOCUS8368;EZV62_026347;EZV62_001903	25.72	26.1	25.92	25.95	25.93	25.91	-0.12	0.91
		0.95	-0.02	A0A2N9F2L1	A0A2N9F2L1	Uncharacterized protein	FSB_LOCUS9230	25.45	24.92	24.59	25.03	25.03	24.97	-0.11	0.92
		0.95	-0.02	A0A2N9F6H9;A0A5C7HR98	A0A2N9F6H9	Nicotinate phosphoribosyltransferase;Nicotinate phosphoribosyltransferase	FSB_LOCUS10620;EZV62_013987	23.99	24.19	23.94	24.04	24.12	24	-0.12	0.91
		0.95	-0.02	A0A2N9HRN1;A0A5C7HTP2	A0A2N9HRN1	Uncharacterized protein;Uncharacterized protein	FSB_LOCUS42171;EZV62_015056	25.31	25.24	25.21	25.49	25.08	25.25	-0.12	0.91
		0.95	-0.02	A0A2N9IT18;A0A2N9IS09;A0A5C7IYB8;A0A2N9GD49;A0A2N9G706;A0A5C7HN94	A0A2N9IT18	Uncharacterized protein;Uncharacterized protein;Uncharacterized protein;Uncharacterized protein;Uncharacterized protein;Uncharacterized protein	FSB_LOCUS55043;FSB_LOCUS55047;EZV62_002181;FSB_LOCUS28369;FSB_LOCUS22873;EZV62_016077	25.09	25.43	25.39	25.21	25.4	25.34	-0.12	0.91
		0.96	-0.02	A0A2N9FGM5	A0A2N9FGM5	(1->3)-beta-glucan endohydrolase	FSB_LOCUS13826	24.84	24.95	25.47	25.25	25.09	24.97	-0.09	0.93
		0.96	-0.02	A0A2N9G5G0	A0A2N9G5G0	Peptidylprolyl isomerase	FSB_LOCUS22522	24.94	24.41	24.59	24.36	24.77	24.86	-0.08	0.94
		0.96	-0.02	A0A2N9GD57	A0A2N9GD57	Glutaredoxin domain-containing protein	FSB_LOCUS25191	25.07	25.49	25.83	25.5	25.44	25.51	-0.09	0.93
		0.96	-0.02	A0A2N9HB10;A0A2N9FQH0	A0A2N9HB10	Lysyl-tRNA synthetase;Uncharacterized protein	FSB_LOCUS36762;FSB_LOCUS17091	26.27	26.72	26.21	26.49	26.28	26.48	-0.08	0.94
		0.96	-0.02	A0A5C7HW86;A0A2N9IUV9;A0A2N9HRF3;A0A2N9HB90;A0A5C7HUN1;A0A2N9EIN4	A0A5C7HW86;A0A2N9IUV9;A0A2N9HRF3	Uncharacterized protein;Uncharacterized protein;Uncharacterized protein;Uncharacterized protein;Uncharacterized protein;Uncharacterized protein	EZV62_012754;FSB_LOCUS55956;FSB_LOCUS42091;FSB_LOCUS36842;EZV62_015168;FSB_LOCUS2524	24.84	25.51	24.89	25.03	25.3	24.96	-0.08	0.94
		0.97	-0.02	A0A2N9GAK4;A0A5C7IIX2;A0A5C7HP82	A0A2N9GAK4;A0A5C7IIX2;A0A5C7HP82	Ferritin;Ferritin;Ferritin	FSB_LOCUS24066;EZV62_003547;EZV62_016719	23.96	24.47	24.77	24.24	24.32	24.7	-0.07	0.94
		0.97	-0.02	A0A2N9GG84;A0A5C7IN56	A0A2N9GG84	ZnF_CDGSH domain-containing protein;ZnF_CDGSH domain-containing protein	FSB_LOCUS29429;EZV62_005718	25.86	26.68	26.92	26.22	26.74	26.56	-0.07	0.95
		0.97	-0.02	A0A2N9HU19;A0A5C7IHT0;A0A5C7GNM3	A0A2N9HU19;A0A5C7IHT0;A0A5C7GNM3	Uncharacterized protein;RWD domain-containing protein;RWD domain-containing protein	FSB_LOCUS43085;EZV62_003603;EZV62_028094	24.74	25.71	24.83	25.21	25.1	25.01	-0.06	0.95
		0.97	-0.02	A0A2N9ICN4;A0A5C7HNF0	A0A2N9ICN4	Glutaredoxin-dependent peroxiredoxin;Glutaredoxin-dependent peroxiredoxin	FSB_LOCUS49715;EZV62_016178	27.45	27.69	26.65	27.24	27.35	27.25	-0.06	0.95
		0.97	-0.02	A0A5C7IUC0;A0A2N9GC92	A0A5C7IUC0	Electron transfer flavoprotein-ubiquinone oxidoreductase;Electron transfer flavoprotein-ubiquinone oxidoreductase	EZV62_001374;FSB_LOCUS28078	25.5	25.02	24.63	25.23	24.99	24.98	-0.07	0.94
		0.88	-0.03	A0A2N9FNQ9	A0A2N9FNQ9	Ribonuclease	FSB_LOCUS16423	28.7	28.6	28.68	28.61	28.8	28.66	-0.26	0.8
		0.89	-0.03	A0A2N9EUF8;A0A2N9H9H3;A0A5C7IKM7	A0A2N9EUF8	UTP--glucose-1-phosphate uridylyltransferase;Uncharacterized protein;UTP--glucose-1-phosphate uridylyltransferase	FSB_LOCUS10309;FSB_LOCUS36203;EZV62_004768	29.07	29.22	29.41	29.27	29.24	29.29	-0.25	0.81
		0.89	-0.03	A0A2N9GMQ8;A0A5C7H5A4	A0A2N9GMQ8	PPR_long domain-containing protein;Uncharacterized protein	FSB_LOCUS28581;EZV62_021377	23.64	23.88	23.62	23.67	23.72	23.85	-0.25	0.81
		0.9	-0.03	A0A2N9G7Q4	A0A2N9G7Q4	J domain-containing protein	FSB_LOCUS23241	24.93	24.76	24.86	24.96	24.82	24.86	-0.22	0.83
		0.91	-0.03	A0A2N9ES04;A0A2N9G9E4;A0A5C7HPB1;REV__A0A5C7HB06	A0A2N9ES04	Uncharacterized protein;Uncharacterized protein;Uncharacterized protein	FSB_LOCUS39570;FSB_LOCUS24084;EZV62_016732	26.52	26.09	26.21	26.36	26.25	26.31	-0.21	0.84
		0.91	-0.03	A0A2N9FF06	A0A2N9FF06	Polyadenylate-binding protein	FSB_LOCUS13311	27.73	28.04	28.02	27.99	28.02	27.86	-0.21	0.84
		0.91	-0.03	A0A2N9FLK6;A0A2N9FGR4	A0A2N9FLK6;A0A2N9FGR4	Glucose-6-phosphate isomerase;Glucose-6-phosphate isomerase	FSB_LOCUS15663;FSB_LOCUS14284	26.41	26.24	26.4	26.3	26.42	26.41	-0.21	0.84
		0.91	-0.03	A0A2N9FU48	A0A2N9FU48	Tubulin alpha chain	FSB_LOCUS18650	28.88	28.6	28.76	28.68	28.82	28.82	-0.21	0.84
		0.91	-0.03	A0A2N9G7A5;Q9ZRV1;A0A2N9HRL1;A0A2N9FM40;A0A2N9FLD4;A0A2N9HJ85;A0A2N9FL20;A0A2N9I1R2;A0A2N9I5D4	A0A2N9G7A5;Q9ZRV1	Xyloglucan endotransglucosylase/hydrolase;Xyloglucan endotransglucosylase/hydrolase;XET_C domain-containing protein;Xyloglucan:xyloglucosyl transferase;Xyloglucan endotransglucosylase/hydrolase;Xyloglucan endotransglucosylase/hydrolase;Xyloglucan endotransglucosylase/hydrolase;Xyloglucan:xyloglucosyl transferase;Xyloglucan:xyloglucosyl transferase	FSB_LOCUS23285;;FSB_LOCUS42151;FSB_LOCUS15861;FSB_LOCUS15865;FSB_LOCUS42148;FSB_LOCUS15864;FSB_LOCUS45851;FSB_LOCUS47166	24.67	24.79	24.66	24.79	24.52	24.9	-0.2	0.85
		0.91	-0.03	A0A2N9H0W5	A0A2N9H0W5	WPP domain-containing protein	FSB_LOCUS33116	26.02	26.31	26.04	26.19	26.05	26.22	-0.2	0.84
		0.91	-0.03	A0A2N9IRH2;A0A5C7I6J5	A0A2N9IRH2	WD_REPEATS_REGION domain-containing protein;WD_REPEATS_REGION domain-containing protein	FSB_LOCUS55010;EZV62_011748	24.76	24.36	24.41	24.65	24.37	24.6	-0.19	0.85
		0.91	-0.03	A0A2N9J4A7;A0A2N9J7T9;A0A5C7HZB2	A0A2N9J4A7;A0A2N9J7T9	Uncharacterized protein;Uncharacterized protein;Uncharacterized protein	FSB_LOCUS59296;FSB_LOCUS61164;EZV62_013402	26.56	26.71	26.54	26.44	26.77	26.69	-0.2	0.85
		0.93	-0.03	A0A2N9FDD6	A0A2N9FDD6	Thioredoxin domain-containing protein	FSB_LOCUS13084	24.97	25.56	25.6	25.57	25.35	25.32	-0.16	0.87
		0.93	-0.03	A0A2N9FDY1	A0A2N9FDY1	Uncharacterized protein	FSB_LOCUS13220	23.6	23.91	23.62	23.99	23.49	23.74	-0.16	0.88
		0.93	-0.03	A0A2N9GRH5;A0A2N9HZC4	A0A2N9GRH5	MRP-S28 domain-containing protein;Uncharacterized protein	FSB_LOCUS29950;FSB_LOCUS45350	24.03	24.44	24.37	24.12	24.49	24.31	-0.16	0.88
		0.93	-0.03	A0A2N9I9Y5	A0A2N9I9Y5	5-methyltetrahydropteroyltriglutamate--homocysteine S-methyltransferase	FSB_LOCUS50659	30.43	29.84	29.87	30.04	30.21	29.99	-0.15	0.89
		0.94	-0.03	A0A2N9F6D5;A0A5C7IBX8	A0A2N9F6D5	Uncharacterized protein;Uncharacterized protein	FSB_LOCUS10333;EZV62_008148	24.48	24.47	23.94	24.46	23.95	24.59	-0.14	0.89
		0.94	-0.03	A0A2N9FUG6;A0A2N9GYS7;A0A2N9G4W7	A0A2N9FUG6;A0A2N9GYS7	BED-type domain-containing protein;BED-type domain-containing protein;BED-type domain-containing protein	FSB_LOCUS18687;FSB_LOCUS32423;FSB_LOCUS22470	24.9	24.28	24.69	24.99	24.57	24.41	-0.14	0.89
		0.94	-0.03	A0A2N9HMW8	A0A2N9HMW8	DSBA domain-containing protein	FSB_LOCUS43399	25.16	25.91	25.31	25.75	25.6	25.13	-0.13	0.9
		0.95	-0.03	A0A2N9F2B9	A0A2N9F2B9	Uncharacterized protein	FSB_LOCUS13009	25.19	25.79	25.8	25.31	25.94	25.61	-0.12	0.91
		0.95	-0.03	A0A2N9HEK4	A0A2N9HEK4	AAA domain-containing protein	FSB_LOCUS37901	25.91	25.26	26	26.3	25.54	25.43	-0.1	0.92
		0.95	-0.03	A0A2N9HQ57;A0A2N9IL22;A0A5C7IGB3	A0A2N9HQ57;A0A2N9IL22	Adenylyltransferase and sulfurtransferase MOCS3;Adenylyltransferase and sulfurtransferase MOCS3;Adenylyltransferase and sulfurtransferase MOCS3	MOCS3;MOCS3;MOCS3	25.43	24.66	24.84	24.97	25.09	24.95	-0.12	0.91
		0.95	-0.03	A0A2N9IZ89	A0A2N9IZ89	Tho1_MOS11_C domain-containing protein	FSB_LOCUS57770	24.88	25.59	25.4	25.22	25.4	25.33	-0.13	0.9
		0.96	-0.03	A0A2N9ECD2	A0A2N9ECD2	AA_TRNA_LIGASE_II_ALA domain-containing protein	FSB_LOCUS4569	26.25	25.8	25.25	25.93	25.87	25.58	-0.09	0.93
		0.96	-0.03	A0A2N9I4N6;A0A2N9HRF9;A0A5C7IU72;A0A2N9IVW3;A0A2N9HPV7	A0A2N9I4N6;A0A2N9HRF9	Importin N-terminal domain-containing protein;Cse1 domain-containing protein;Importin N-terminal domain-containing protein;NAM-associated domain-containing protein;Uncharacterized protein	FSB_LOCUS46865;FSB_LOCUS42156;EZV62_001506;FSB_LOCUS57389;FSB_LOCUS42154	24.66	23.84	24.19	24.4	23.91	24.45	-0.1	0.93
		0.83	-0.04	A0A2N9FDW8	A0A2N9FDW8	Uncharacterized protein	FSB_LOCUS12856	25.96	25.89	25.89	26.01	25.99	25.89	-0.38	0.72
		0.84	-0.04	A0A2N9ELN1;A0A2N9FPG7	A0A2N9ELN1;A0A2N9FPG7	Eukaryotic translation initiation factor 3 subunit M;Reverse transcriptase domain-containing protein	FSB_LOCUS7649;FSB_LOCUS16955	26.69	26.62	26.59	26.58	26.81	26.65	-0.35	0.74
		0.84	-0.04	A0A2N9GME0	A0A2N9GME0	Annexin	FSB_LOCUS28442	29.36	29.55	29.34	29.39	29.47	29.53	-0.35	0.74
		0.85	-0.04	A0A2N9EXA6;A0A5C7I699	A0A2N9EXA6	N-acetyl-glutamate semialdehyde dehydrogenase;N-acetyl-glutamate semialdehyde dehydrogenase	FSB_LOCUS7365;EZV62_011393	25.92	25.57	25.76	25.81	25.76	25.81	-0.33	0.76
		0.86	-0.04	A0A2N9FML6;A0A5C7HC06	A0A2N9FML6	Alpha-mannosidase;Alpha-mannosidase	FSB_LOCUS16394;EZV62_019707	26.24	26	26.17	26.14	26.09	26.33	-0.32	0.76
		0.86	-0.04	A0A2N9IM34;A0A5C7I2G4	A0A2N9IM34	Uncharacterized protein;Uncharacterized protein	FSB_LOCUS54528;EZV62_010259	24.98	24.75	24.92	24.96	25.09	24.73	-0.3	0.77
		0.87	-0.04	A0A2N9EJD3;A0A5C7ISU7;A0A2N9H0M6;A0A5C7I5N5;A0A2N9FTB8	A0A2N9EJD3	Methyltransferase;Methyltransferase;Methyltransferase;Methyltransferase;Methyltransferase	FSB_LOCUS2784;EZV62_000910;FSB_LOCUS33235;EZV62_010836;FSB_LOCUS18277	23.61	23.65	23.94	23.77	23.84	23.72	-0.28	0.79
		0.88	-0.04	A0A2N9EYN8;A0A5C7IDQ0;A0A5C7HEB5	A0A2N9EYN8	Usp domain-containing protein;Usp domain-containing protein;Usp domain-containing protein	FSB_LOCUS7847;EZV62_008450;EZV62_020543	27.92	28.08	27.71	27.93	27.97	27.92	-0.27	0.79
		0.88	-0.04	A0A2N9FQA9;A0A5C7H2Q0;A0A5C7INI4	A0A2N9FQA9	3-hydroxy-3-methylglutaryl coenzyme A synthase;3-hydroxy-3-methylglutaryl coenzyme A synthase;TCP domain-containing protein	FSB_LOCUS17314;EZV62_023529;EZV62_005766	24.31	24.54	24.55	24.29	24.51	24.74	-0.27	0.8
		0.88	-0.04	A0A2N9GLK8	A0A2N9GLK8	Uncharacterized protein	FSB_LOCUS28230	24.78	25.09	25.22	25.04	25.07	25.1	-0.27	0.79
		0.88	-0.04	A0A2N9H9Y4	A0A2N9H9Y4	WPP domain-containing protein	FSB_LOCUS36607	25.35	25.61	25.61	25.6	25.42	25.66	-0.27	0.8
		0.89	-0.04	A0A2N9HWT9	A0A2N9HWT9	ATP:AMP phosphotransferase	FSB_LOCUS44437	27.55	27.93	28.05	27.95	27.82	27.89	-0.26	0.8
		0.9	-0.04	A0A2N9FPG1;A0A2N9G6D2	A0A2N9FPG1	Uncharacterized protein;Uncharacterized protein	FSB_LOCUS16721;FSB_LOCUS22791	26.25	26.58	26.57	26.38	26.54	26.6	-0.24	0.82
		0.9	-0.04	A0A2N9GTE1;A0A2N9EP88	A0A2N9GTE1	TOG domain-containing protein;TOG domain-containing protein	FSB_LOCUS30645;FSB_LOCUS4281	26	26.51	26.03	26.25	26.18	26.23	-0.23	0.82
		0.9	-0.04	A0A2N9J4M0;A0A5C7GQW8;A0A2N9FE75	A0A2N9J4M0	Uncharacterized protein;Uncharacterized protein;Uncharacterized protein	FSB_LOCUS59352;EZV62_026141;FSB_LOCUS12966	25.65	25.71	26.09	25.84	25.83	25.89	-0.24	0.82
		0.91	-0.04	A0A2N9EIS9	A0A2N9EIS9	Uncharacterized protein	FSB_LOCUS2412	23.9	23.73	24.4	24.24	23.93	23.99	-0.2	0.85
		0.91	-0.04	A0A2N9I411	A0A2N9I411	5-methyltetrahydropteroyltriglutamate--homocysteine S-methyltransferase	FSB_LOCUS46641	27.38	27	26.75	27.02	27.19	27.03	-0.21	0.84
		0.91	-0.04	A0A2N9IGF7;A0A5C7H649	A0A2N9IGF7	Proteasome subunit alpha type;Proteasome subunit alpha type	FSB_LOCUS51420;EZV62_021368	27.18	27.48	27.79	27.53	27.51	27.52	-0.2	0.85
		0.92	-0.04	A0A2N9GI82;A0A2N9IZD6;A0A2N9EV47;A0A2N9FXA8;A0A2N9G793;A0A2N9FHW9;A0A2N9J2I7;A0A2N9G7Z4;A0A2N9I012;A0A2N9EYU1;A0A2N9FQX9	A0A2N9GI82	zf-RVT domain-containing protein;Uncharacterized protein;Uncharacterized protein;Uncharacterized protein;Uncharacterized protein;Uncharacterized protein;Uncharacterized protein;Uncharacterized protein;Uncharacterized protein;Uncharacterized protein;Uncharacterized protein	FSB_LOCUS26776;FSB_LOCUS57313;FSB_LOCUS6630;FSB_LOCUS23129;FSB_LOCUS22876;FSB_LOCUS14502;FSB_LOCUS58612;FSB_LOCUS23183;FSB_LOCUS45202;FSB_LOCUS11799;FSB_LOCUS17211	24.47	24.91	25.05	24.68	24.76	25.1	-0.18	0.86
		0.92	-0.04	A0A2N9HUU0;A0A5C7H7A3	A0A2N9HUU0	Ubiquitin-fold modifier-conjugating enzyme 1;Ubiquitin-fold modifier-conjugating enzyme 1	FSB_LOCUS43311;EZV62_021778	25.48	26.24	25.92	25.93	25.72	26.11	-0.19	0.86
		0.95	-0.04	A0A2N9FGW8	A0A2N9FGW8	Uncharacterized protein	FSB_LOCUS14295	24.41	25.89	24.52	25.04	24.74	25.17	-0.1	0.92
		0.95	-0.04	A0A2N9GQQ9;A0A5C7I149;A0A2N9ICR5	A0A2N9GQQ9;A0A5C7I149	Uncharacterized protein;Uncharacterized protein;Uncharacterized protein	FSB_LOCUS22743;EZV62_009864;FSB_LOCUS50100	26.88	25.86	26.49	26.71	26.58	26.06	-0.12	0.9
		0.95	-0.04	A0A2N9GRX3	A0A2N9GRX3	Uncharacterized protein	FSB_LOCUS30041	25.68	24.3	24.29	24.71	24.81	24.86	-0.1	0.92
		0.95	-0.04	A0A2N9HXR2;A0A5C7IQT3	A0A2N9HXR2	Uncharacterized protein;BAG domain-containing protein	FSB_LOCUS44777;EZV62_005637	26.38	25.24	25.96	25.5	26.02	26.16	-0.11	0.91
		0.81	-0.05	A0A2N9ISB8	A0A2N9ISB8	Eukaryotic translation initiation factor 3 subunit C	FSB_LOCUS55290	26.82	26.82	26.64	26.75	26.86	26.82	-0.42	0.69
		0.82	-0.05	A0A2N9J3B3;A0A2N9FM43	A0A2N9J3B3	Inosine-5-monophosphate dehydrogenase;Uncharacterized protein	FSB_LOCUS58703;FSB_LOCUS16062	26.91	26.94	27.12	26.94	27.07	27.13	-0.41	0.7
		0.82	-0.05	A0A2N9J9S4	A0A2N9J9S4	Uncharacterized protein	FSB_LOCUS61969	30.69	30.77	30.89	30.82	30.84	30.84	-0.4	0.7
		0.83	-0.05	A0A2N9G8R3;A0A5C7ICP8;A0A2N9FCM0;A0A2N9GHZ4;A0A2N9GL57;A0A2N9GV06;A0A2N9FC79;A0A2N9F0T3;A0A2N9FBP3;A0A5C7H2D6;A0A5C7IC42;A0A2N9FAM9	A0A2N9G8R3	Uncharacterized protein;Uncharacterized protein;Uncharacterized protein;NAD(P)-bd_dom domain-containing protein;Uncharacterized protein;Uncharacterized protein;Uncharacterized protein;Uncharacterized protein;Uncharacterized protein;RmlD_sub_bind domain-containing protein;Uncharacterized protein;Uncharacterized protein	FSB_LOCUS23780;EZV62_007924;FSB_LOCUS12513;FSB_LOCUS27037;FSB_LOCUS31068;FSB_LOCUS31072;FSB_LOCUS12502;FSB_LOCUS12499;FSB_LOCUS12505;EZV62_023531;EZV62_007923;FSB_LOCUS12100	24.03	24.32	24.36	24.35	24.28	24.24	-0.37	0.73
		0.83	-0.05	A0A2N9GSD9	A0A2N9GSD9	Ornithine aminotransferase	FSB_LOCUS30387	26.37	26.31	26.23	26.25	26.41	26.39	-0.38	0.72
		0.83	-0.05	A0A2N9HF74	A0A2N9HF74	Catalase	FSB_LOCUS38203	30.33	30.6	30.61	30.59	30.56	30.54	-0.37	0.73
		0.84	-0.05	A0A2N9EWB2	A0A2N9EWB2	N-acyl-L-amino-acid amidohydrolase	FSB_LOCUS6741	24.99	25.17	25.27	25.16	25.3	25.11	-0.36	0.73
		0.84	-0.05	A0A2N9HQK1	A0A2N9HQK1	PI31_Prot_N domain-containing protein	FSB_LOCUS41846	26.26	26.63	26.62	26.6	26.61	26.46	-0.36	0.73
		0.84	-0.05	A0A2N9J2X3;A0A5C7GTD9	A0A2N9J2X3	Uncharacterized protein;Uncharacterized protein	FSB_LOCUS58826;EZV62_026700	26.23	26.36	26.39	26.32	26.2	26.61	-0.35	0.74
		0.85	-0.05	A0A2N9IMU5;A0A2N9I105;A0A2N9F715;A0A2N9IK92;A0A2N9F3I0	A0A2N9IMU5	Uncharacterized protein;Usp domain-containing protein;Protein kinase domain-containing protein;Protein kinase domain-containing protein;Protein kinase domain-containing protein	FSB_LOCUS54064;FSB_LOCUS45960;FSB_LOCUS10563;FSB_LOCUS52770;FSB_LOCUS9236	28.11	27.69	28.05	27.9	28.05	28.06	-0.34	0.75
		0.86	-0.05	A0A2N9EL87;A0A5C7HBA3;A0A2N9GRS1;A0A5C7GU20;A0A5C7GV47;A0A5C7HUV0;A0A5C7HX61;A0A5C7IKJ6;A0A5C7IY27;A0A5C7HMW1;A0A5C7HW03;A0A5C7IAY3	A0A2N9EL87	Peptidylprolyl isomerase;Peptidylprolyl isomerase;Peptidylprolyl isomerase;Uncharacterized protein;Uncharacterized protein;Uncharacterized protein;Uncharacterized protein;Uncharacterized protein;Uncharacterized protein;Uncharacterized protein;Uncharacterized protein;Uncharacterized protein	FSB_LOCUS3465;EZV62_019414;FSB_LOCUS29942;EZV62_027263;EZV62_027270;EZV62_015191;EZV62_012289;EZV62_004339;EZV62_002719;EZV62_015988;EZV62_012331;EZV62_007858	27.81	28.21	28.26	28.1	28.08	28.25	-0.31	0.77
		0.86	-0.05	A0A2N9IK03;A0A5C7HWE2	A0A2N9IK03	SKIP_SNW domain-containing protein;SKIP_SNW domain-containing protein	FSB_LOCUS52670;EZV62_012810	24.31	24.68	24.39	24.61	24.53	24.37	-0.3	0.77
		0.86	-0.05	A0A2N9ISF0;A0A5C7HJ92	A0A2N9ISF0	ATP-dependent Clp protease proteolytic subunit;ATP-dependent Clp protease proteolytic subunit	FSB_LOCUS54955;EZV62_018237	26.13	26.42	26.6	26.6	26.29	26.41	-0.3	0.77
		0.87	-0.05	A0A2N9G4B0	A0A2N9G4B0	HABP4_PAI-RBP1 domain-containing protein	FSB_LOCUS21903	28.49	28.93	28.57	28.85	28.58	28.69	-0.28	0.79
		0.89	-0.05	A0A2N9EJQ2;A0A5C7GSQ8;A0A5C7HDG9	A0A2N9EJQ2	Uncharacterized protein;Uncharacterized protein;Uncharacterized protein	FSB_LOCUS2833;EZV62_027098;EZV62_019512	28.26	28.65	28.83	28.71	28.46	28.71	-0.25	0.81
		0.89	-0.05	A0A2N9FA46;A0A2N9GXX3;A0A5C7H796;A0A5C7H7B5;A0A5C7H768	A0A2N9FA46;A0A2N9GXX3;A0A5C7H796;A0A5C7H7B5	RRM domain-containing protein;RRM domain-containing protein;RRM domain-containing protein;RRM domain-containing protein;RRM domain-containing protein	FSB_LOCUS11623;FSB_LOCUS32101;EZV62_021976;EZV62_021996;EZV62_021993	24.48	24.33	24.93	24.75	24.73	24.41	-0.25	0.81
		0.89	-0.05	A0A2N9HWD7;A0A5C7GXD5	A0A2N9HWD7	Malate dehydrogenase [NADP], chloroplastic;Malate dehydrogenase [NADP], chloroplastic	FSB_LOCUS43833;EZV62_025289	24.32	24.19	24.81	24.6	24.43	24.45	-0.26	0.8
		0.89	-0.05	A0A5C7IUB4	A0A5C7IUB4	Uncharacterized protein	EZV62_001539	28.24	27.77	27.76	27.98	28.29	27.67	-0.25	0.81
		0.9	-0.05	A0A2N9ED59;A0A5C7I669;A0A2N9EFX2;A0A5C7GPM9;A0A5C7HRH9	A0A2N9ED59	Dolichyl-diphosphooligosaccharide--protein glycosyltransferase 48 kDa subunit;Dolichyl-diphosphooligosaccharide--protein glycosyltransferase 48 kDa subunit;Dolichyl-diphosphooligosaccharide--protein glycosyltransferase 48 kDa subunit;Uncharacterized protein;Dolichyl-diphosphooligosaccharide--protein glycosyltransferase 48 kDa subunit	FSB_LOCUS371;EZV62_011492;FSB_LOCUS1341;EZV62_028010;EZV62_014153	25.64	24.93	25.22	25.16	25.32	25.46	-0.24	0.82
		0.9	-0.05	A0A2N9F010	A0A2N9F010	Importin subunit alpha	FSB_LOCUS8036	26.63	26.19	26.67	26.36	26.82	26.45	-0.23	0.83
		0.9	-0.05	A0A2N9F940;A0A5C7GUE5	A0A2N9F940	Uncharacterized protein;Uncharacterized protein	FSB_LOCUS11412;EZV62_027030	27.88	27.27	27.43	27.62	27.82	27.29	-0.23	0.82
		0.9	-0.05	A0A2N9IKG9	A0A2N9IKG9	Uncharacterized protein	FSB_LOCUS52676	26.39	27.06	26.8	26.88	26.96	26.55	-0.22	0.83
		0.9	-0.05	A0A5C7HX57	A0A5C7HX57	3-hydroxyacyl-CoA dehydrogenase	EZV62_012767	25.93	25.36	25.51	25.42	25.79	25.73	-0.24	0.82
		0.91	-0.05	A0A2N9F9F5;A0A5C7H7N9	A0A2N9F9F5	Serine/threonine-protein phosphatase 2A activator;Serine/threonine-protein phosphatase 2A activator	FSB_LOCUS11684;EZV62_021928	24.74	25.29	25.53	25.06	25.09	25.55	-0.2	0.85
		0.92	-0.05	A0A2N9EQ25	A0A2N9EQ25	TPR_REGION domain-containing protein	FSB_LOCUS4652	23.74	23.72	23.74	24.16	23.13	24.05	-0.18	0.87
		0.92	-0.05	A0A2N9GH77	A0A2N9GH77	Uncharacterized protein	FSB_LOCUS26641	24.93	25.09	25.82	25.4	25.29	25.29	-0.18	0.86
		0.92	-0.05	A0A2N9IWQ3;A0A5C7HS06	A0A2N9IWQ3	Uncharacterized protein;Uncharacterized protein	FSB_LOCUS57184;EZV62_014188	25.67	26	25.11	25.47	25.62	25.83	-0.18	0.86
		0.78	-0.06	A0A2N9EDH9	A0A2N9EDH9	Uncharacterized protein	FSB_LOCUS4959	26.38	26.54	26.55	26.46	26.63	26.56	-0.49	0.64
		0.79	-0.06	A0A2N9IM95	A0A2N9IM95	WHy domain-containing protein	FSB_LOCUS53085	28.3	28.3	28.29	28.48	28.34	28.24	-0.45	0.67
		0.8	-0.06	A0A2N9EQL6	A0A2N9EQL6	Coatomer subunit delta	FSB_LOCUS4736	25.86	25.78	25.89	26.07	25.77	25.87	-0.44	0.67
		0.8	-0.06	A0A2N9GSR5;A0A5C7HLI4;A0A2N9H1M7;A0A2N9GL23	A0A2N9GSR5	6-phosphogluconate dehydrogenase, decarboxylating;6-phosphogluconate dehydrogenase, decarboxylating;6-phosphogluconate dehydrogenase, decarboxylating;Phosphogluconate dehydrogenase (NADP(+)-dependent, decarboxylating)	FSB_LOCUS30390;EZV62_015709;FSB_LOCUS33346;FSB_LOCUS28030	26.88	27.12	27.21	27.07	27.13	27.18	-0.43	0.68
		0.81	-0.06	A0A2N9HRM0	A0A2N9HRM0	Alpha-galactosidase	FSB_LOCUS44639	26.41	26.3	26.16	26.29	26.5	26.26	-0.41	0.69
		0.82	-0.06	A0A2N9FSB4	A0A2N9FSB4	Carbamoyl-phosphate synthase (glutamine-hydrolyzing)	FSB_LOCUS17721	26.51	26.02	26.29	26.39	26.37	26.25	-0.39	0.71
		0.82	-0.06	A0A2N9H2R2;A0A2N9GUJ7;A0A5C7I6L5	A0A2N9H2R2;A0A2N9GUJ7	S-methyl-5-thioribose kinase;Uncharacterized protein;S-methyl-5-thioribose kinase	FSB_LOCUS33955;FSB_LOCUS33949;EZV62_011196	26.1	26.18	26.36	26.13	26.33	26.35	-0.4	0.7
		0.82	-0.06	A0A2N9J258;A0A5C7GS21;A0A5C7GSL2;A0A5C7GPK8	A0A2N9J258	Acetohydroxy-acid reductoisomerase;Acetohydroxy-acid reductoisomerase;Acetohydroxy-acid reductoisomerase;Acetohydroxy-acid reductoisomerase	FSB_LOCUS59499;EZV62_026855;EZV62_026859;EZV62_028043	28.68	28.66	29.06	28.9	28.97	28.73	-0.39	0.71
		0.83	-0.06	A0A2N9F8G7	A0A2N9F8G7	Uncharacterized protein	FSB_LOCUS11182	27.89	28.07	27.72	28.17	27.84	27.87	-0.38	0.71
		0.83	-0.06	A0A2N9J5C5;A0A5C7H1T7	A0A2N9J5C5	HVA22-like protein;HVA22-like protein	FSB_LOCUS59531;EZV62_022986	25.51	25.57	25.72	25.71	25.41	25.87	-0.37	0.72
		0.84	-0.06	A0A2N9IH10;A0A7U3I0E3;A0A2N9G3B2;A0A650G7A0;A0A7G7XS36;A0A7G7XVR4;A0A7G7XVH9;A0A7G7XV94;A0A7G7XV09;A0A7G7XUS4;A0A7G7XUI9;A0A7G7XTT3;A0A7G7XTJ8;A0A7G7XSU0;A0A7G7XSK5;A0A7G7XRV1;A0A650G780;A0A7D5B4H5;A0A7D5AHL9;A0A7D5A6I3;A0A7D4W650;A0A7D4W5X6;A0A6M8U7J7;A0A6H0CBW9;A0A6C0UB34;A0A6C0UAR3;A0A6B9M0R6;A0A7L8XIT5;A0A650GKC7;A0A650GHS3;A0A650GGV2;A0A650G763;A0A650G6V8;A0A650G6F5;A0A650G549;A0A650G4T6;A0A…	A0A2N9IH10;A0A7U3I0E3;A0A2N9G3B2;A0A650G7A0;A0A7G7XS36;A0A7G7XVR4;A0A7G7XVH9;A0A7G7XV94;A0A7G7XV09;A0A7G7XUS4;A0A7G7XUI9;A0A7G7XTT3;A0A7G7XTJ8;A0A7G7XSU0;A0A7G7XSK5;A0A7G7XRV1;A0A650G780;A0A7D5B4H5;A0A7D5AHL9;A0A7D5A6I3;A0A7D4W650;A0A7D4W5X6;A0A6M8U7J7;A0A6H0CBW9;A0A6C0UB34;A0A6C0UAR3;A0A6B9M0R6;A0A7L8XIT5;A0A650GKC7;A0A650GHS3;A0A650GGV2;A0A650G763;A0A650G6V8;A0A650G6F5;A0A650G549;A0A650G4T6;A0A…	ATP synthase subunit alpha, chloroplastic;ATP synthase CF1 alpha subunit;ATP synthase subunit alpha;ATP synthase subunit alpha, chloroplastic;ATP synthase subunit alpha, chloroplastic;ATP synthase subunit alpha, chloroplastic;ATP synthase subunit alpha, chloroplastic;ATP synthase subunit alpha, chloroplastic;ATP synthase subunit alpha, chloroplastic;ATP synthase subunit alpha, chloroplastic;ATP s…	atpA;atpA;FSB_LOCUS21721;atpA;atpA;atpA;atpA;atpA;atpA;atpA;atpA;atpA;atpA;atpA;atpA;atpA;atpA;atpA;atpA;atpA;atpA;atpA;atpA;atpA;atpA;atpA;atpA;atpA;atpA;atpA;atpA;atpA;atpA;atpA;atpA;atpA;atpA;atpA;atpA;atpA;atpA;atpA;atpA;atpA;atpA;atpA;atpA;atpA;atpA;atpA;atpA;atpA;atpA	24.02	23.52	23.55	23.83	23.74	23.71	-0.36	0.73
		0.84	-0.06	A0A5C7H9D9;A0A5C7HJH0	A0A5C7H9D9;A0A5C7HJH0	Phosphoglucomutase (alpha-D-glucose-1,6-bisphosphate-dependent);Phosphoglucomutase (alpha-D-glucose-1,6-bisphosphate-dependent)	EZV62_022331;EZV62_018483	25.52	25.49	25.66	25.75	25.79	25.31	-0.35	0.74
		0.86	-0.06	A0A2N9HFK3	A0A2N9HFK3	WD_REPEATS_REGION domain-containing protein	FSB_LOCUS38597	24.55	24	24.12	24.38	24.29	24.17	-0.32	0.76
		0.86	-0.06	A0A5C7H0N2	A0A5C7H0N2	Beta-adaptin-like protein	EZV62_023068	25.59	25.4	25.15	25.5	25.7	25.12	-0.3	0.77
		0.87	-0.06	A0A2N9G5D5	A0A2N9G5D5	Abhydrolase_3 domain-containing protein	FSB_LOCUS22166	24.62	25.21	25.08	25.17	25.22	24.71	-0.29	0.78
		0.88	-0.06	A0A7L7TE51;A0A5C7GQJ3;A0A5C7GNT9	A0A7L7TE51;A0A5C7GQJ3;A0A5C7GNT9	NADH dehydrogenase subunit 7;Uncharacterized protein;Uncharacterized protein	nad7;EZV62_027801;EZV62_028254	26.07	25.59	25.36	25.76	25.85	25.58	-0.27	0.8
		0.89	-0.06	A0A2N9IQS5;A0A5C7H6E3;A0A5C7HR67;A0A5C7HR80	A0A2N9IQS5;A0A5C7H6E3;A0A5C7HR67	Protein kinase domain-containing protein;Protein kinase domain-containing protein;Protein kinase domain-containing protein;Protein kinase domain-containing protein	FSB_LOCUS55738;EZV62_021686;EZV62_013882;EZV62_013871	24.09	24.29	23.7	23.92	24.41	23.92	-0.25	0.81
		0.91	-0.06	A0A2N9HQY3	A0A2N9HQY3	DNA topoisomerase (ATP-hydrolyzing)	FSB_LOCUS42055	25.82	24.71	25.38	25.43	25.26	25.4	-0.21	0.84
		0.91	-0.06	A0A2N9IE25	A0A2N9IE25	Uncharacterized protein	FSB_LOCUS50161	27.13	27.38	28.27	27.58	27.77	27.62	-0.21	0.84
		0.92	-0.06	A0A2N9EU74;A0A2N9IYA8;A0A2N9GHC6;A0A2N9IA56	A0A2N9EU74;A0A2N9IYA8	Uncharacterized protein;Uncharacterized protein;Uncharacterized protein;Uncharacterized protein	FSB_LOCUS6257;FSB_LOCUS57025;FSB_LOCUS26691;FSB_LOCUS49150	25.23	24.07	24.56	24.64	24.79	24.6	-0.19	0.86
		0.92	-0.06	A0A2N9G5V6;A0A2N9GQ27;A0A5C7INP7;A0A2N9GSE5	A0A2N9G5V6;A0A2N9GQ27	Uncharacterized protein;Uncharacterized protein;Uncharacterized protein;Uncharacterized protein	FSB_LOCUS22747;FSB_LOCUS29460;EZV62_005826;FSB_LOCUS30474	25.17	25.67	26.43	26.16	25.72	25.57	-0.18	0.86
		0.7	-0.07	A0A2N9JBJ7;A0A5C7I017	A0A2N9JBJ7	SEC7 domain-containing protein;SEC7 domain-containing protein	FSB_LOCUS61845;EZV62_009705	22.94	22.9	22.98	23.01	23.05	22.98	-0.65	0.54
		0.72	-0.07	A0A2N9FP34;A0A5C7HBV9;A0A2N9GNG6;A0A2N9IJP9;A0A2N9ISD2;A0A5C7HD11;REV__A0A5C7I338;REV__A0A2N9HFA1	A0A2N9FP34;A0A5C7HBV9;A0A2N9GNG6	Uncharacterized protein;Uncharacterized protein;Uncharacterized protein;Uncharacterized protein;Clp R domain-containing protein;Clp R domain-containing protein	FSB_LOCUS16386;EZV62_019700;FSB_LOCUS31889;FSB_LOCUS52242;FSB_LOCUS54813;EZV62_019741	25.9	25.94	26.07	26.06	25.97	26.09	-0.59	0.57
		0.72	-0.07	A0A2N9IE83;A0A5C7IDQ2;A0A5C7ID93	A0A2N9IE83	Brix domain-containing protein;Brix domain-containing protein;Brix domain-containing protein	FSB_LOCUS52038;EZV62_008324;EZV62_008339	25.69	25.7	25.78	25.87	25.67	25.85	-0.61	0.56
		0.74	-0.07	A0A2N9EDA0	A0A2N9EDA0	Glyco_transf_20 domain-containing protein	FSB_LOCUS482	24.31	24.21	24.36	24.38	24.47	24.25	-0.56	0.59
		0.75	-0.07	A0A2N9HDD7;A0A5C7GW82;A0A5C7GX45	A0A2N9HDD7	OMPdecase;Orotate phosphoribosyltransferase;Uridine 5-monophosphate synthase	FSB_LOCUS37820;EZV62_024929;EZV62_024932	27.59	27.52	27.45	27.64	27.61	27.51	-0.55	0.6
		0.76	-0.07	A0A2N9FIA8	A0A2N9FIA8	Uncharacterized protein	FSB_LOCUS14864	30.65	30.54	30.49	30.59	30.54	30.75	-0.52	0.62
		0.76	-0.07	A0A2N9HZN9;A0A5C7IMQ5;A0A5C7IQZ8	A0A2N9HZN9;A0A5C7IMQ5	Proteasome subunit alpha type;Proteasome subunit alpha type;C2 NT-type domain-containing protein	FSB_LOCUS26955;EZV62_005049;EZV62_005831	28.02	28.4	28.18	28.23	28.26	28.33	-0.52	0.62
		0.77	-0.07	A0A2N9FAJ5;A0A5C7H0G0;A0A5C7H1E3	A0A2N9FAJ5	Aldedh domain-containing protein;Aldedh domain-containing protein;Aldedh domain-containing protein	FSB_LOCUS15789;EZV62_022825;EZV62_022826	27.93	28.27	27.95	28.13	28.22	28.03	-0.49	0.64
		0.77	-0.07	A0A2N9GR98	A0A2N9GR98	Thioredoxin domain-containing protein	FSB_LOCUS29656	28.1	28.16	27.85	27.98	28.15	28.18	-0.5	0.64
		0.77	-0.07	A0A2N9H5S8;A0A5C7HK85	A0A2N9H5S8	WD_REPEATS_REGION domain-containing protein;WD_REPEATS_REGION domain-containing protein	FSB_LOCUS35314;EZV62_018542	24.91	25.01	24.79	25.09	24.87	24.94	-0.49	0.64
		0.79	-0.07	A0A2N9EP89;A0A2N9EPN9	A0A2N9EP89	Uncharacterized protein;Hydrolase_4 domain-containing protein	FSB_LOCUS4524;FSB_LOCUS4523	25.16	25.58	25.15	25.39	25.3	25.42	-0.46	0.66
		0.8	-0.07	A0A2N9FFL5;A0A5C7IIL2	A0A2N9FFL5	RanBD1 domain-containing protein;RanBD1 domain-containing protein	FSB_LOCUS17529;EZV62_004055	25.84	26.19	26.13	25.99	26.14	26.23	-0.44	0.68
		0.8	-0.07	A0A2N9FUP9;A0A2N9FVL1;A0A2N9FVH1;A0A5C7INQ3	A0A2N9FUP9	PKS_ER domain-containing protein;PKS_ER domain-containing protein;PKS_ER domain-containing protein;Uncharacterized protein	FSB_LOCUS18850;FSB_LOCUS18843;FSB_LOCUS18851;EZV62_005770	27.8	28.2	27.76	27.97	27.95	28.04	-0.44	0.67
		0.8	-0.07	A0A2N9J3Y6	A0A2N9J3Y6	PRKCSH-like domain-containing protein	FSB_LOCUS60078	24.96	24.99	24.51	24.98	24.83	24.87	-0.43	0.68
		0.81	-0.07	A0A2N9FGD5;A0A2N9ETB9	A0A2N9FGD5	RRM domain-containing protein;FoP_duplication domain-containing protein	FSB_LOCUS17778;FSB_LOCUS5987	25.39	25.84	25.6	25.78	25.68	25.57	-0.42	0.69
		0.81	-0.07	A0A2N9GXK3;A0A5C7HQS4;A0A2N9EYW5;A0A5C7J033;A0A5C7HN01;A0A5C7IXV6;A0A2N9IZ59;A0A2N9GXV8;A0A2N9HW66;A0A2N9J6M5	A0A2N9GXK3;A0A5C7HQS4;A0A2N9EYW5;A0A5C7J033;A0A5C7HN01;A0A5C7IXV6;A0A2N9IZ59;A0A2N9GXV8;A0A2N9HW66	Histone H2B;Histone H2B;Histone H2B;Histone H2B;Histone H2B;Histone H2B;Histone H2B;Histone H2B;Histone H2B;Uncharacterized protein	FSB_LOCUS32217;EZV62_016401;FSB_LOCUS7691;EZV62_002585;EZV62_016242;EZV62_002592;FSB_LOCUS58508;FSB_LOCUS32225;FSB_LOCUS43826;FSB_LOCUS43640	29.76	29.66	29.78	29.49	29.96	29.96	-0.41	0.7
		0.81	-0.07	A0A5C7HP38	A0A5C7HP38	MPN domain-containing protein	EZV62_016600	24.21	24.68	24.37	24.42	24.58	24.46	-0.41	0.7
		0.82	-0.07	A0A2N9HZ82	A0A2N9HZ82	DhaK domain-containing protein	FSB_LOCUS45310	24.47	24.69	25.04	24.88	24.86	24.67	-0.39	0.71
		0.83	-0.07	A0A2N9EDU8;A0A2N9GM52	A0A2N9EDU8	Uncharacterized protein;Uncharacterized protein	FSB_LOCUS5069;FSB_LOCUS31419	26.3	26.67	26.92	26.83	26.67	26.61	-0.37	0.72
		0.86	-0.07	A0A2N9FNN9;A0A5C7HA61	A0A2N9FNN9	ATP phosphoribosyltransferase;ATP phosphoribosyltransferase	FSB_LOCUS16592;EZV62_019047	24.88	24.21	24.2	24.68	24.28	24.55	-0.31	0.77
		0.9	-0.07	A0A2N9GSY8;A0A5C7IQY5;A0A2N9HMX2	A0A2N9GSY8;A0A5C7IQY5	Pre-mRNA cleavage factor Im 25 kDa subunit;Pre-mRNA cleavage factor Im 25 kDa subunit;Cleavage and polyadenylation specificity factor subunit 5	FSB_LOCUS30470;EZV62_005821;FSB_LOCUS40932	26.5	25.55	26	26.48	26.06	25.71	-0.23	0.83
		0.67	-0.08	A0A5C7I7W2;A0A5C7HJ61;A0A5C7I7T8	A0A5C7I7W2	AAA domain-containing protein;Uncharacterized protein;Uncharacterized protein	EZV62_006423;EZV62_018354;EZV62_006403	27.44	27.48	27.41	27.58	27.5	27.49	-0.71	0.5
		0.69	-0.08	A0A2N9E157;A0A5C7ISC6	A0A2N9E157	Methenyltetrahydrofolate cyclohydrolase;Uncharacterized protein	FSB_LOCUS209;EZV62_000882	26.11	26.23	26.03	26.27	26.2	26.15	-0.66	0.53
		0.7	-0.08	A0A2N9E7A8;A0A5C7HGX0;A0A2N9IQW4;A0A5C7IUR8	A0A2N9E7A8	ATP citrate synthase;ATP citrate synthase;ATP citrate synthase;ATP citrate synthase	FSB_LOCUS2738;EZV62_017570;FSB_LOCUS54411;EZV62_000861	25.69	25.66	25.87	25.88	25.81	25.78	-0.65	0.54
		0.71	-0.08	A0A2N9EIX5;A0A5C7I2K7;A0A5C7IQZ3	A0A2N9EIX5	Protein kinase domain-containing protein;Protein kinase domain-containing protein;Protein kinase domain-containing protein	FSB_LOCUS2391;EZV62_010212;EZV62_000068	24.33	24.38	24.39	24.59	24.44	24.31	-0.64	0.55
		0.71	-0.08	A0A2N9IZ92	A0A2N9IZ92	AAA domain-containing protein	FSB_LOCUS57516	26.03	26.08	26.33	26.26	26.24	26.18	-0.61	0.56
		0.74	-0.08	A0A2N9EJI8;A0A5C7IG13	A0A2N9EJI8;A0A5C7IG13	Proteasome subunit alpha type;Proteasome subunit alpha type	FSB_LOCUS2682;EZV62_003118	28.86	28.59	28.64	28.66	28.81	28.84	-0.57	0.59
		0.76	-0.08	A0A2N9GWL3;A0A5C7I249	A0A2N9GWL3;A0A5C7I249	Elongation factor Tu;Elongation factor Tu	FSB_LOCUS31586;EZV62_010577	27.69	27.73	27.88	27.97	27.94	27.63	-0.54	0.61
		0.76	-0.08	A0A2N9IPS4;A0A5C7ISE4	A0A2N9IPS4	Uncharacterized protein;Uncharacterized protein	FSB_LOCUS53985;EZV62_006341	24.83	24.72	24.62	25.04	24.58	24.8	-0.52	0.62
		0.76	-0.08	A0A2N9IW00;A0A5C7IU81;A0A2N9FIR1	A0A2N9IW00	Adenosylhomocysteinase;Adenosylhomocysteinase;Adenosylhomocysteinase	FSB_LOCUS56630;EZV62_001228;FSB_LOCUS14867	29.65	29.98	29.5	29.8	29.85	29.74	-0.52	0.62
		0.77	-0.08	A0A2N9I5W7	A0A2N9I5W7	Uncharacterized protein	FSB_LOCUS47700	28.5	28.15	28.48	28.47	28.55	28.34	-0.5	0.63
		0.77	-0.08	A0A2N9IA43;A0A5C7H9Z7	A0A2N9IA43	CN hydrolase domain-containing protein;CN hydrolase domain-containing protein	FSB_LOCUS49037;EZV62_019289	25.91	26.12	25.93	25.88	26.24	26.08	-0.51	0.63
		0.78	-0.08	A0A2N9F4A6;A0A5C7HSY9	A0A2N9F4A6	Uncharacterized protein;Uncharacterized protein	FSB_LOCUS49444;EZV62_014780	25.54	25.86	25.67	25.93	25.83	25.54	-0.49	0.64
		0.79	-0.08	A0A2N9HPS9;A0A2N9HST1	A0A2N9HPS9;A0A2N9HST1	Ribosomal_S10 domain-containing protein;Ribosomal_S10 domain-containing protein	FSB_LOCUS41553;FSB_LOCUS42655	29.43	29.8	29.73	29.83	29.53	29.82	-0.46	0.66
		0.79	-0.08	A0A2N9IBW5;A0A5C7HFH3;A0A2N9ICH4	A0A2N9IBW5	Citrate synthase;Citrate synthase;Citrate synthase	FSB_LOCUS49667;EZV62_020973;FSB_LOCUS49665	27.13	27.03	27.44	27.12	27.5	27.22	-0.46	0.66
		0.79	-0.08	A0A2N9IQF8	A0A2N9IQF8	UBC core domain-containing protein	FSB_LOCUS54974	26.55	26.61	26.25	26.57	26.7	26.36	-0.47	0.66
		0.8	-0.08	A0A2N9GTP4;A0A5C7HTY7;A0A5C7GXE8;A0A2N9H4M0	A0A2N9GTP4	Uncharacterized protein;Uncharacterized protein;PRP21_like_P domain-containing protein;Uncharacterized protein	FSB_LOCUS29309;EZV62_014837;EZV62_025136;FSB_LOCUS34376	25.06	25.28	25.23	25.6	25.21	25	-0.44	0.68
		0.81	-0.08	A0A2N9J5R0	A0A2N9J5R0	Uncharacterized protein	FSB_LOCUS59817	24.86	24.59	24.3	24.58	24.84	24.57	-0.42	0.69
		0.84	-0.08	A0A2N9FF89;A0A5C7GSC4	A0A2N9FF89	Uncharacterized protein;Uncharacterized protein	FSB_LOCUS13443;EZV62_026837	25.3	25.94	25.37	25.52	25.43	25.92	-0.36	0.73
		0.86	-0.08	A0A2N9IQE6	A0A2N9IQE6	PUA domain-containing protein	FSB_LOCUS54241	27.28	26.49	27.26	27.26	27.08	26.92	-0.31	0.77
		0.86	-0.08	A0A2N9ISJ9;A0A5C7IJY7	A0A2N9ISJ9	Uncharacterized protein;Uncharacterized protein	FSB_LOCUS56319;EZV62_004642	24.61	24.19	24.17	23.96	24.84	24.41	-0.31	0.77
		0.87	-0.08	A0A2N9IMQ3;A0A2N9E8R0;A0A2N9I1E7;A0A5C7HZ85	A0A2N9IMQ3;A0A2N9E8R0	Hydroxyisourate hydrolase;Hydroxyisourate hydrolase;OHCU_decarbox domain-containing protein;Hydroxyisourate hydrolase	FSB_LOCUS53650;FSB_LOCUS3238;FSB_LOCUS47759;EZV62_009425	25.4	24.62	24.46	24.75	24.95	25.01	-0.28	0.79
		0.87	-0.08	A0A2N9FIP1;A0A5C7H1U4	A0A2N9FIP1	Protein-L-isoaspartate O-methyltransferase;Protein-L-isoaspartate O-methyltransferase	FSB_LOCUS14847;EZV62_023341	25.87	26.59	26.82	26.58	26.43	26.5	-0.3	0.78
		0.87	-0.08	A0A2N9GU87;A0A5C7H173;A0A2N9FT96	A0A2N9GU87;A0A5C7H173	Serine/threonine-protein phosphatase;Serine/threonine-protein phosphatase;Serine/threonine-protein phosphatase	FSB_LOCUS31037;EZV62_023103;FSB_LOCUS18344	26.11	25.1	25.89	25.68	25.76	25.92	-0.3	0.78
		0.88	-0.08	A0A2N9IJP1;A0A5C7IMH3;A0A5C7I452	A0A2N9IJP1	Reverse transcriptase domain-containing protein;Uncharacterized protein;TPR_REGION domain-containing protein	FSB_LOCUS52387;EZV62_005335;EZV62_010889	25.95	24.88	25.27	25.46	25.65	25.22	-0.27	0.8
		0.93	-0.08	A0A2N9HG97;A0A5C7HHA5	A0A2N9HG97	Mannan endo-1,4-beta-mannosidase;Mannan endo-1,4-beta-mannosidase	FSB_LOCUS38850;EZV62_017481	23.15	22.97	24.18	23.93	24	22.6	-0.16	0.88
		0.64	-0.09	A0A2N9EY48;A0A5C7IWY6	A0A2N9EY48	Uncharacterized protein;Uncharacterized protein	FSB_LOCUS7657;EZV62_002376	25.97	25.92	25.93	26.04	26.11	25.94	-0.8	0.45
		0.65	-0.09	A0A2N9GS45;A0A2N9GK31	A0A2N9GS45;A0A2N9GK31	Uncharacterized protein;Uncharacterized protein	FSB_LOCUS30150;FSB_LOCUS27681	25.67	25.66	25.64	25.7	25.83	25.71	-0.76	0.48
		0.65	-0.09	A0A2N9H1W2;A0A5C7HW44	A0A2N9H1W2	Uncharacterized protein;Uncharacterized protein	FSB_LOCUS33665;EZV62_012716	26.89	26.94	26.94	27.06	27.09	26.89	-0.76	0.48
		0.66	-0.09	A0A2N9FVA2;A0A2N9HG41	A0A2N9FVA2;A0A2N9HG41	Pescadillo homolog;Pescadillo homolog	FSB_LOCUS18586;FSB_LOCUS38543	25.6	25.74	25.51	25.7	25.64	25.78	-0.73	0.49
		0.66	-0.09	A0A2N9GYY3	A0A2N9GYY3	Uncharacterized protein	FSB_LOCUS32640	25.64	25.91	25.72	25.83	25.88	25.84	-0.74	0.49
		0.67	-0.09	A0A2N9IVB5;A0A5C7HRL3	A0A2N9IVB5	RRM domain-containing protein;RRM domain-containing protein	FSB_LOCUS57189;EZV62_014193	25.53	25.36	25.59	25.65	25.64	25.48	-0.72	0.5
		0.68	-0.09	A0A2N9HHE9	A0A2N9HHE9	Uncharacterized protein	FSB_LOCUS38956	27.62	27.42	27.4	27.59	27.58	27.52	-0.68	0.52
		0.69	-0.09	A0A2N9GZ46;A0A5C7HHV9;A0A5C7HM87	A0A2N9GZ46	Alpha-1,4 glucan phosphorylase;Alpha-1,4 glucan phosphorylase;Alpha-1,4 glucan phosphorylase	FSB_LOCUS32522;EZV62_017914;EZV62_015738	27.82	27.64	27.98	27.87	28.01	27.84	-0.66	0.53
		0.71	-0.09	A0A2N9F3R2	A0A2N9F3R2	Uncharacterized protein	FSB_LOCUS9654	25.56	25.54	25.81	25.65	25.67	25.85	-0.62	0.56
		0.71	-0.09	A0A2N9ITJ6;A0A2N9HPY7;A0A5C7IU90;A0A2N9HPR5;A0A2N9ITS9;A0A5C7IU36;A0A5C7H7E6	A0A2N9ITJ6	Serine hydroxymethyltransferase;SHMT domain-containing protein;Serine hydroxymethyltransferase;Glycine hydroxymethyltransferase;Glycine hydroxymethyltransferase;Serine hydroxymethyltransferase;Serine hydroxymethyltransferase	FSB_LOCUS56629;FSB_LOCUS41616;EZV62_001227;FSB_LOCUS41615;FSB_LOCUS55431;EZV62_001456;EZV62_022059	28.57	28.88	28.73	28.73	28.93	28.78	-0.62	0.56
		0.72	-0.09	A0A2N9EF85;REV__A0A2N9F5D2	A0A2N9EF85	Uncharacterized protein	FSB_LOCUS1314	30.51	30.33	30.12	30.39	30.41	30.42	-0.6	0.57
		0.72	-0.09	A0A2N9EKX5;A0A5C7ISJ6	A0A2N9EKX5	Glyceraldehyde-3-phosphate dehydrogenase;Glyceraldehyde-3-phosphate dehydrogenase	FSB_LOCUS3116;EZV62_006287	26.32	26.31	26.66	26.47	26.55	26.54	-0.61	0.57
		0.74	-0.09	A0A2N9H3U3;A0A5C7HRU1	A0A2N9H3U3	Peptidyl-prolyl cis-trans isomerase;Peptidyl-prolyl cis-trans isomerase	FSB_LOCUS34457;EZV62_014346	25.9	26.23	25.91	26.31	26	26.01	-0.56	0.6
		0.75	-0.09	A0A2N9FZP5;A0A2N9GKW6	A0A2N9FZP5;A0A2N9GKW6	Uncharacterized protein;Uncharacterized protein	FSB_LOCUS23919;FSB_LOCUS28067	25.17	25.36	25.49	25.64	25.21	25.44	-0.55	0.6
		0.77	-0.09	A0A2N9EVF7;A0A5C7H0X4	A0A2N9EVF7	tRNA-binding domain-containing protein;tRNA-binding domain-containing protein	FSB_LOCUS6441;EZV62_025811	26.45	26.92	27.06	26.91	26.9	26.89	-0.5	0.64
		0.77	-0.09	A0A2N9HFL9;A0A2N9ICQ1	A0A2N9HFL9;A0A2N9ICQ1	DOG1 domain-containing protein;DOG1 domain-containing protein	FSB_LOCUS38231;FSB_LOCUS49735	23.99	24.48	24.49	24.38	24.29	24.58	-0.51	0.63
		0.78	-0.09	A0A2N9ESU9;A0A2N9HTQ1;A0A2N9EVQ6;A0A2N9H459;A0A2N9GTR6;A0A2N9HAE2;A0A5C7I875;A0A2N9EE58;A0A2N9HED0	A0A2N9ESU9;A0A2N9HTQ1;A0A2N9EVQ6	Amidase domain-containing protein;Uncharacterized protein;Uncharacterized protein;Uncharacterized protein;Amidase domain-containing protein;Amidase domain-containing protein;Amidase domain-containing protein;Amidase domain-containing protein;Uncharacterized protein	FSB_LOCUS9759;FSB_LOCUS43290;FSB_LOCUS6531;FSB_LOCUS37159;FSB_LOCUS30681;FSB_LOCUS39239;EZV62_006825;FSB_LOCUS806;FSB_LOCUS38147	26.75	27.3	27.01	27.02	26.98	27.33	-0.48	0.65
		0.78	-0.09	A0A2N9HGI9;A0A2P0ZJY1;A0A2P0ZJX8;A0A2P0ZJX6;A0A2P0ZJX1;A0A2P0ZJY6;A0A2P0ZJZ0;A0A2P0ZK08;A0A2P0ZK05;A0A2P0ZJX9;A0A2P0ZJW9;A0A2P0ZJW8;A0A2P0ZJW7;A0A2P0ZJY0;A0A2P0ZJY2;A0A2P0ZJY3;A0A2P0ZJW6;A0A2P0ZJY4;A0A2P0ZK00;A0A2P0ZJX2;A0A2P0ZJZ6	A0A2N9HGI9	Epimerase domain-containing protein;UDP-sulfoquinovose synthase (Fragment);UDP-sulfoquinovose synthase (Fragment);UDP-sulfoquinovose synthase (Fragment);UDP-sulfoquinovose synthase (Fragment);UDP-sulfoquinovose synthase (Fragment);UDP-sulfoquinovose synthase (Fragment);UDP-sulfoquinovose synthase (Fragment);UDP-sulfoquinovose synthase (Fragment);UDP-sulfoquinovose synthase (Fragment);UDP-sulfoqui…	FSB_LOCUS39134;SQD1;SQD1;SQD1;SQD1;SQD1;SQD1;SQD1;SQD1;SQD1;SQD1;SQD1;SQD1;SQD1;SQD1;SQD1;SQD1;SQD1;SQD1;SQD1;SQD1	24.39	24.91	24.83	24.95	24.72	24.73	-0.48	0.65
		0.78	-0.09	A0A2N9IIF6	A0A2N9IIF6	HTH cro/C1-type domain-containing protein	FSB_LOCUS10797	27.6	27.19	27.21	27.61	27.15	27.52	-0.48	0.65
		0.8	-0.09	A0A2N9EUZ4;A0A5C7HIH7	A0A2N9EUZ4	6-hydroxymethyl-7,8-dihydropterin pyrophosphokinase;6-hydroxymethyl-7,8-dihydropterin pyrophosphokinase	FSB_LOCUS6373;EZV62_017962	23.92	24.33	24.56	24.45	24.46	24.17	-0.44	0.67
		0.8	-0.09	A0A2N9FF97	A0A2N9FF97	PDZ_1 domain-containing protein	FSB_LOCUS17429	24.43	24.14	24.45	24.57	24.65	24.07	-0.45	0.67
		0.8	-0.09	A0A2N9ICJ0;A0A5C7IXI5	A0A2N9ICJ0	Uncharacterized protein;Uncharacterized protein	FSB_LOCUS49897;EZV62_002569	25.86	26.22	25.84	26.4	25.85	25.93	-0.44	0.68
		0.81	-0.09	A0A2N9ES58;A0A5C7IVQ8	A0A2N9ES58	UBA domain-containing protein;UBA domain-containing protein	FSB_LOCUS5567;EZV62_001181	24.84	25.44	25.14	25.08	25.03	25.59	-0.41	0.69
		0.83	-0.09	A0A2N9I6X7;A0A2N9I683;A0A5C7HGN1	A0A2N9I6X7;A0A2N9I683	NEDD8-activating enzyme E1 regulatory subunit;NEDD8-activating enzyme E1 regulatory subunit;NEDD8-activating enzyme E1 regulatory subunit	FSB_LOCUS47695;FSB_LOCUS47697;EZV62_020622	25.09	24.22	24.41	24.71	24.76	24.54	-0.38	0.72
		0.84	-0.09	A0A2N9I4I7	A0A2N9I4I7	Uncharacterized protein	FSB_LOCUS47180	23.96	24.69	24.91	24.55	24.5	24.79	-0.35	0.74
		0.85	-0.09	A0A2N9J7J0	A0A2N9J7J0	3(2),5-bisphosphate nucleotidase	FSB_LOCUS60382	25.33	24.69	24.46	24.61	25.32	24.84	-0.33	0.76
		0.86	-0.09	A0A2N9EIJ8	A0A2N9EIJ8	Uncharacterized protein	FSB_LOCUS2346	25.22	24.75	25.11	25.69	24.71	24.95	-0.32	0.76
		0.86	-0.09	A0A2N9GSQ6;A0A5C7GT85	A0A2N9GSQ6;A0A5C7GT85	Pyruvate dehydrogenase E1 component subunit beta;Pyruvate dehydrogenase E1 component subunit beta	FSB_LOCUS30405;EZV62_027232	25.49	25.49	24.54	25.54	25.26	24.99	-0.3	0.77
		0.87	-0.09	A0A2N9IQU6	A0A2N9IQU6	Uncharacterized protein	FSB_LOCUS54627	23.03	23.41	23.93	23.57	23.16	23.9	-0.29	0.78
		0.88	-0.09	A0A2N9IPJ2;A0A5C7IQD8;E7BJ53	A0A2N9IPJ2	Phytochrome;Phytochrome;Phytochrome B (Fragment)	FSB_LOCUS54076;EZV62_000186;phyB	24.58	23.37	23.72	23.7	24.28	23.96	-0.27	0.8
		0.9	-0.09	A0A5C7HH92	A0A5C7HH92	CCT-epsilon	EZV62_017461	26.53	26.72	25.5	26.78	26.3	25.92	-0.23	0.83
		0.91	-0.09	A0A5C7H3Z3	A0A5C7H3Z3	UDP-arabinopyranose mutase	EZV62_024165	25.01	23.68	24.32	24.4	24.98	23.89	-0.21	0.84
		0.63	-0.1	A0A2N9H5Y5;A0A2N9INL3	A0A2N9H5Y5	Phosphoglycerate kinase;Phosphoglycerate kinase	FSB_LOCUS34866;FSB_LOCUS53632	30.32	30.21	30.3	30.29	30.5	30.33	-0.81	0.45
		0.64	-0.1	A0A2N9GZL0;A0A5C7IA45;A0A5C7IT83	A0A2N9GZL0	Uncharacterized protein;Uncharacterized protein;Uncharacterized protein	FSB_LOCUS32711;EZV62_007322;EZV62_000917	24.83	24.77	24.86	25.02	24.78	24.96	-0.79	0.46
		0.65	-0.1	A0A2N9FBG5	A0A2N9FBG5	Acetyl-CoA carboxytransferase	FSB_LOCUS12016	24.69	24.82	24.86	24.9	24.76	25.01	-0.77	0.47
		0.67	-0.1	A0A2N9FBV0;A0A5C7GTI3	A0A2N9FBV0;A0A5C7GTI3	CULLIN_2 domain-containing protein;CULLIN_2 domain-containing protein	FSB_LOCUS16258;EZV62_027227	23.67	23.54	23.85	23.67	23.81	23.89	-0.72	0.5
		0.68	-0.1	A0A2N9FZM1;A0A5C7HUK0	A0A2N9FZM1	RuvB-like helicase;RuvB-like helicase	FSB_LOCUS20644;EZV62_014519	25.66	25.87	25.9	26.11	25.77	25.86	-0.68	0.52
		0.68	-0.1	A0A2N9J6S3	A0A2N9J6S3	Cysteine desulfurase	FSB_LOCUS60998	25.99	25.69	25.96	25.91	26.12	25.9	-0.68	0.52
		0.69	-0.1	A0A2N9G1Y6;A0A2N9I2A1;A0A2N9FXB6;A0A2N9GIC1;A0A5C7HZ70;A0A2N9GRZ4;A0A2N9EME7;A0A5C7HXB2;A0A5C7IK62	A0A2N9G1Y6	Malic enzyme;Malic_M domain-containing protein;Malic enzyme;Malic enzyme;Malic enzyme;Malic enzyme;Uncharacterized protein;Uncharacterized protein;Malic enzyme	FSB_LOCUS24679;FSB_LOCUS48058;FSB_LOCUS19814;FSB_LOCUS27061;EZV62_013342;FSB_LOCUS30120;FSB_LOCUS3837;EZV62_012818;EZV62_003771	28.41	28.09	28.23	28.28	28.48	28.26	-0.66	0.53
		0.76	-0.1	A0A2N9ESL1	A0A2N9ESL1	AAI domain-containing protein	FSB_LOCUS5446	32.23	32.66	32.16	32.28	32.53	32.52	-0.53	0.61
		0.79	-0.1	A0A2N9ERN2;A0A2N9IF71;A0A2N9G8R8	A0A2N9ERN2;A0A2N9IF71	HP domain-containing protein;Uncharacterized protein;ANK_REP_REGION domain-containing protein	FSB_LOCUS9368;FSB_LOCUS50423;FSB_LOCUS26929	24.96	24.28	24.3	24.66	24.59	24.6	-0.47	0.65
		0.8	-0.1	A0A2N9HR86	A0A2N9HR86	Ribosomal_S10 domain-containing protein	FSB_LOCUS42654	25.29	25.67	25.23	25.55	25.13	25.8	-0.43	0.68
		0.81	-0.1	A0A2N9F3A2;A0A5C7HT05;A0A5C7H8Y7	A0A2N9F3A2	Uncharacterized protein;Uncharacterized protein;Uncharacterized protein	FSB_LOCUS9484;EZV62_014800;EZV62_022583	23.73	23.25	23.93	23.5	23.99	23.71	-0.42	0.69
		0.87	-0.1	A0A2N9I2C6	A0A2N9I2C6	Non-specific lipid-transfer protein	FSB_LOCUS46051	31.39	30.83	31.25	30.65	31.25	31.85	-0.29	0.78
		0.9	-0.1	A0A2N9J7N1;A0A2N9J5D5;A0A2N9J4Y9;A0A2N9J766	A0A2N9J7N1;A0A2N9J5D5;A0A2N9J4Y9;A0A2N9J766	Uncharacterized protein;Uncharacterized protein;Uncharacterized protein;Uncharacterized protein	FSB_LOCUS59546;FSB_LOCUS59541;FSB_LOCUS59547;FSB_LOCUS60245	23.82	25.18	25.17	24.37	25.02	25.07	-0.23	0.82
		0.59	-0.11	A0A2N9EKG4;A0A5C7HUN3;A0A2S1KMY5	A0A2N9EKG4;A0A5C7HUN3;A0A2S1KMY5	Uncharacterized protein;Uncharacterized protein;Actin	FSB_LOCUS3175;EZV62_015121;	29.67	29.75	29.62	29.81	29.84	29.71	-0.92	0.39
		0.59	-0.11	A0A2N9EYV4;A0A5C7H4W3	A0A2N9EYV4	Uncharacterized protein;PCI domain-containing protein	FSB_LOCUS7812;EZV62_021173	26.34	26.51	26.56	26.56	26.6	26.59	-0.91	0.4
		0.6	-0.11	A0A2N9HZQ4;A0A5C7I501	A0A2N9HZQ4	M16C_associated domain-containing protein;M16C_associated domain-containing protein	FSB_LOCUS45447;EZV62_011331	25.67	25.61	25.69	25.74	25.92	25.65	-0.89	0.41
		0.6	-0.11	A0A2N9I2C2	A0A2N9I2C2	Uncharacterized protein	FSB_LOCUS46357	28.12	28.03	28.07	28.15	28.28	28.11	-0.9	0.4
		0.61	-0.11	A0A2N9FMC0;A0A5C7GZ87	A0A2N9FMC0	CCT-beta;CCT-beta	FSB_LOCUS15923;EZV62_025724	28.72	28.65	28.49	28.73	28.76	28.7	-0.88	0.41
		0.62	-0.11	A0A2N9ETU0;A0A5C7HP02	A0A2N9ETU0	Diaminopimelate epimerase;Diaminopimelate epimerase	FSB_LOCUS6105;EZV62_016388	26.3	26.18	26.07	26.25	26.24	26.38	-0.84	0.43
		0.64	-0.11	A0A2N9H7H3	A0A2N9H7H3	WD_REPEATS_REGION domain-containing protein	FSB_LOCUS35411	24.39	24.21	24.2	24.44	24.24	24.44	-0.8	0.45
		0.65	-0.11	A0A2N9HS12;A0A5C7IEV7;A0A5C7HGQ0;A0A2N9I650	A0A2N9HS12	Dihydrolipoyllysine-residue succinyltransferase;Dihydrolipoyllysine-residue succinyltransferase;Dihydrolipoyllysine-residue succinyltransferase;Dihydrolipoyllysine-residue succinyltransferase	FSB_LOCUS42333;EZV62_008810;EZV62_020642;FSB_LOCUS47667	27.01	27.3	27.07	27.2	27.11	27.4	-0.76	0.48
		0.66	-0.11	A0A2N9FMT5	A0A2N9FMT5	Uncharacterized protein	FSB_LOCUS16093	29.14	29.2	29.5	29.37	29.32	29.49	-0.74	0.48
		0.66	-0.11	A0A2N9HMW6;A0A2N9J831;A0A2N9HMU2;A0A2N9IJG7	A0A2N9HMW6;A0A2N9J831;A0A2N9HMU2	Uncharacterized protein;Uncharacterized protein;Uncharacterized protein;Uncharacterized protein	FSB_LOCUS41170;FSB_LOCUS60890;FSB_LOCUS41167;FSB_LOCUS52101	24.99	24.77	25.01	24.83	25.17	25.12	-0.75	0.48
		0.67	-0.11	A0A2N9EBT3;A0A5C7HHP9	A0A2N9EBT3	Uncharacterized protein;Uncharacterized protein	FSB_LOCUS13;EZV62_017727	25.27	25.14	24.96	25	25.36	25.34	-0.7	0.51
		0.67	-0.11	A0A2N9FGH6;A0A5C7IVN4	A0A2N9FGH6	EF1_GNE domain-containing protein;EF1_GNE domain-containing protein	FSB_LOCUS17819;EZV62_001940	29.83	30.23	30.23	30.13	30.3	30.19	-0.72	0.5
		0.7	-0.11	A0A2N9EXX0;A0A5C7H6R0	A0A2N9EXX0	HECT-type E3 ubiquitin transferase;HECT-type E3 ubiquitin transferase	FSB_LOCUS7286;EZV62_021810	25.78	25.33	25.85	25.8	25.83	25.66	-0.65	0.54
		0.7	-0.11	A0A2N9GIX7	A0A2N9GIX7	Uncharacterized protein	FSB_LOCUS30298	30.58	30.31	30.09	30.4	30.61	30.32	-0.65	0.54
		0.71	-0.11	A0A2N9FHL9;A0A5C7ILN7	A0A2N9FHL9	Non-reducing end alpha-L-arabinofuranosidase;Non-reducing end alpha-L-arabinofuranosidase	FSB_LOCUS14166;EZV62_005056	24.36	24.72	24.71	24.97	24.6	24.56	-0.63	0.55
		0.72	-0.11	A0A2N9FS14;A0A2N9GMN4;A0A2N9IEV6	A0A2N9FS14	Gln-synt_C domain-containing protein;Gln-synt_C domain-containing protein;Uncharacterized protein	FSB_LOCUS21389;FSB_LOCUS28754;FSB_LOCUS52238	23.94	23.78	24.3	24.1	24.28	23.96	-0.6	0.57
		0.8	-0.11	A0A2N9G8G9	A0A2N9G8G9	Oleosin	FSB_LOCUS23744	30.12	30.84	30.47	30.79	30.24	30.73	-0.43	0.68
		0.8	-0.11	A0A2N9ICZ5;A0A2N9IW44;A0A5C7I8G1;A0A5C7I0I8	A0A2N9ICZ5;A0A2N9IW44	Importin N-terminal domain-containing protein;Importin N-terminal domain-containing protein;Importin N-terminal domain-containing protein;Importin N-terminal domain-containing protein	FSB_LOCUS50494;FSB_LOCUS56153;EZV62_006702;EZV62_010037	26.88	25.93	26.51	26.62	26.58	26.44	-0.43	0.68
		0.84	-0.11	A0A2N9EET7	A0A2N9EET7	Uncharacterized protein	FSB_LOCUS1137	24.47	24.76	23.75	24.78	24.47	24.05	-0.35	0.74
		0.84	-0.11	A0A2N9FIP5;A0A2N9IP37;A0A2N9IPA8;A0A5C7IZ87	A0A2N9FIP5;A0A2N9IP37;A0A2N9IPA8	[Acyl-carrier-protein] S-malonyltransferase;PKS_AT domain-containing protein;[Acyl-carrier-protein] S-malonyltransferase;[Acyl-carrier-protein] S-malonyltransferase	FSB_LOCUS14536;FSB_LOCUS53812;FSB_LOCUS53815;EZV62_003048	24.39	24.3	25.22	25.13	24.65	24.44	-0.35	0.74
		0.92	-0.11	A0A2N9EGG1;REV__A0A2N9FIT4;REV__A0A2N9HZD3;REV__A0A5C7HC46	A0A2N9EGG1	Uncharacterized protein	FSB_LOCUS5928	22.59	25.15	24.85	24.31	24.29	24.32	-0.17	0.87
		0.95	-0.11	A0A2N9HHD2;A0A2N9G5F7;A0A5C7GRZ8	A0A2N9HHD2;A0A2N9G5F7;A0A5C7GRZ8	Uncharacterized protein;Uncharacterized protein;Uncharacterized protein	FSB_LOCUS39187;FSB_LOCUS25779;EZV62_026521	25.92	22.17	25.05	24.43	24.53	24.51	-0.12	0.91
		0.56	-0.12	A0A2N9HSF5;A0A5C7IJP4	A0A2N9HSF5	Ubiquitin carboxyl-terminal hydrolase;Ubiquitin carboxyl-terminal hydrolase	FSB_LOCUS43094;EZV62_003601	26.09	26.18	26.18	26.21	26.41	26.2	-0.99	0.36
		0.61	-0.12	A0A2N9FQY1;A0A2N9HFG9;A0A2N9GZ13;A0A2N9H8H2;A0A5C7IQT1;A0A2N9HG39	A0A2N9FQY1;A0A2N9HFG9	Uncharacterized protein;APH domain-containing protein;Acyl-CoA_dh_1 domain-containing protein;Phospholipase;Uncharacterized protein;Uncharacterized protein	FSB_LOCUS21009;FSB_LOCUS38570;FSB_LOCUS35388;FSB_LOCUS38579;EZV62_000259;FSB_LOCUS38585	25.09	24.8	24.82	24.99	25.03	25.05	-0.87	0.41
		0.61	-0.12	A0A2N9G287;A0A2N9IY67	A0A2N9G287	40S ribosomal protein S25;Formin-like protein	FSB_LOCUS21464;FSB_LOCUS56971	28.8	28.79	28.72	28.95	28.69	29.03	-0.88	0.41
		0.61	-0.12	A0A2N9J0A0;A0A5C7GTJ8	A0A2N9J0A0	WD_REPEATS_REGION domain-containing protein;WD_REPEATS_REGION domain-containing protein	FSB_LOCUS57876;EZV62_027385	23.85	23.65	23.86	23.74	23.95	24.01	-0.85	0.43
		0.62	-0.12	A0A2N9GA22;A0A2N9HPY4	A0A2N9GA22;A0A2N9HPY4	Uncharacterized protein;RRM domain-containing protein	FSB_LOCUS24304;FSB_LOCUS41613	24.12	24.07	23.99	24.35	23.97	24.23	-0.83	0.44
		0.63	-0.12	A0A2N9FIZ3	A0A2N9FIZ3	Proteasome subunit beta	FSB_LOCUS14741	27.4	27.82	27.65	27.79	27.77	27.67	-0.82	0.44
		0.64	-0.12	A0A2N9I141;A0A5C7IEB0;A0A5C7IF34;A0A2N9F3T8;A0A2N9EGA4	A0A2N9I141	Aconitate hydratase;Uncharacterized protein;Aconitase domain-containing protein;Aconitase domain-containing protein;Aconitase domain-containing protein	FSB_LOCUS45937;EZV62_008878;EZV62_008879;FSB_LOCUS13518;FSB_LOCUS5879	26.71	26.34	26.61	26.64	26.81	26.56	-0.79	0.46
		0.65	-0.12	A0A2N9GE67	A0A2N9GE67	Diphosphomevalonate decarboxylase	FSB_LOCUS28758	25.66	25.39	25.79	25.58	25.83	25.8	-0.77	0.47
		0.66	-0.12	A0A2N9F3H3	A0A2N9F3H3	Proteasome subunit beta	FSB_LOCUS13398	25.79	25.65	25.47	25.85	25.52	25.91	-0.74	0.49
		0.66	-0.12	A0A2N9GZ40;A0A5C7IAS7;A0A2N9EKH7	A0A2N9GZ40;A0A5C7IAS7	Protein-synthesizing GTPase;Protein-synthesizing GTPase;eIF2_C domain-containing protein	FSB_LOCUS35409;EZV62_007572;FSB_LOCUS2996	26.35	26.79	26.54	26.76	26.63	26.63	-0.75	0.48
		0.67	-0.12	A0A2N9FFG9;A0A2N9GWS9;A0A2N9I103	A0A2N9FFG9	Pectin acetylesterase;Pectin acetylesterase;Pectin acetylesterase	FSB_LOCUS13662;FSB_LOCUS31723;FSB_LOCUS45591	23.73	24.27	24.02	24.27	24.09	24.04	-0.71	0.51
		0.67	-0.12	A0A2N9ITE0;A0A2N9GSH1;A0A2N9IPR4	A0A2N9ITE0;A0A2N9GSH1;A0A2N9IPR4	Uncharacterized protein;Uncharacterized protein;Uncharacterized protein	FSB_LOCUS55436;FSB_LOCUS30417;FSB_LOCUS54734	25.68	25.28	25.28	25.56	25.4	25.63	-0.72	0.5
		0.67	-0.12	A0A2N9HTP6	A0A2N9HTP6	Uncharacterized protein	FSB_LOCUS45279	26.7	26.64	27.01	26.72	26.96	27.02	-0.72	0.5
		0.67	-0.12	A0A2N9ITX0	A0A2N9ITX0	Eukaryotic translation initiation factor 3 subunit A	FSB_LOCUS56748	27.5	27.08	27.34	27.25	27.46	27.56	-0.72	0.5
		0.67	-0.12	A0A5C7H996	A0A5C7H996	PCI domain-containing protein	EZV62_018876	25.79	26.32	26.07	26.16	26.27	26.12	-0.73	0.49
		0.68	-0.12	A0A2N9EJ28	A0A2N9EJ28	Uncharacterized protein	FSB_LOCUS2593	26.42	26.63	26.35	26.58	26.84	26.33	-0.68	0.52
		0.71	-0.12	A0A2N9GSN8;A0A2N9HCL6;A0A2N9HU93;A0A5C7GTX7;A0A5C7GV14;A0A5C7GT41;A0A2N9HNC3;A0A2N9HVR2;A0A2N9HN29;A0A2N9G873;A0A2N9HMB4	A0A2N9GSN8;A0A2N9HCL6;A0A2N9HU93;A0A5C7GTX7	(S)-2-hydroxy-acid oxidase;(S)-2-hydroxy-acid oxidase;(S)-2-hydroxy-acid oxidase;(S)-2-hydroxy-acid oxidase;(S)-2-hydroxy-acid oxidase;(S)-2-hydroxy-acid oxidase;FMN hydroxy acid dehydrogenase domain-containing protein;(S)-2-hydroxy-acid oxidase;(S)-2-hydroxy-acid oxidase;Uncharacterized protein;(S)-2-hydroxy-acid oxidase	FSB_LOCUS30395;FSB_LOCUS37365;FSB_LOCUS43156;EZV62_027241;EZV62_027240;EZV62_027238;FSB_LOCUS40991;FSB_LOCUS44304;FSB_LOCUS40992;FSB_LOCUS23610;FSB_LOCUS40990	26.6	25.99	26.03	26.33	26.4	26.26	-0.64	0.55
		0.73	-0.12	A0A2N9FIS2	A0A2N9FIS2	HMG box domain-containing protein	FSB_LOCUS14802	27.64	27.73	27.06	27.44	27.58	27.78	-0.57	0.59
		0.74	-0.12	A0A2N9EQ10	A0A2N9EQ10	AA_TRNA_LIGASE_II_ALA domain-containing protein	FSB_LOCUS4571	26.47	25.84	25.79	26.24	26.09	26.13	-0.57	0.59
		0.77	-0.12	A0A2N9ET99	A0A2N9ET99	Dihydrolipoyllysine-residue succinyltransferase	FSB_LOCUS5661	26.18	26.63	26.81	26.51	26.45	27.01	-0.5	0.63
		0.77	-0.12	A0A2N9G3N0;A0A5C7HY36	A0A2N9G3N0	SEC7 domain-containing protein;SEC7 domain-containing protein	FSB_LOCUS25189;EZV62_013118	24.45	23.7	23.97	23.9	24.31	24.27	-0.51	0.63
		0.79	-0.12	A0A2N9IIP7;A0A2N9HET2;A0A2N9H725;A0A2N9EVT4;A0A5C7H1F6;A0A5C7HEY4;A0A5C7ICM3	A0A2N9IIP7	NADPH-protochlorophyllide oxidoreductase;NADPH-protochlorophyllide oxidoreductase;NADPH-protochlorophyllide oxidoreductase;NADPH-protochlorophyllide oxidoreductase;Uncharacterized protein;NADPH-protochlorophyllide oxidoreductase;NADPH-protochlorophyllide oxidoreductase	FSB_LOCUS52036;FSB_LOCUS38125;FSB_LOCUS38119;FSB_LOCUS6795;EZV62_023338;EZV62_020451;EZV62_008348	24.68	24.58	24.12	24.93	24.67	24.14	-0.46	0.66
		0.83	-0.12	A0A5C7IWG5;A0A5C7H8W5	A0A5C7IWG5;A0A5C7H8W5	Uncharacterized protein;Uncharacterized protein	EZV62_002239;EZV62_022358	26.38	27.33	27.49	27.16	27.43	26.96	-0.37	0.72
		0.85	-0.12	A0A2N9IU64	A0A2N9IU64	40S ribosomal protein S4	FSB_LOCUS56838	27.41	26.01	26.42	26.59	26.94	26.67	-0.34	0.75
		0.9	-0.12	A0A2N9IQF0;A0A2N9IPL3;A0A5C7IQB0	A0A2N9IQF0	Uncharacterized protein;Uncharacterized protein;Uncharacterized protein	FSB_LOCUS54093;FSB_LOCUS54096;EZV62_000152	24.96	24.79	23.11	24.48	24.4	24.33	-0.24	0.82
		0.53	-0.13	A0A2N9HDG0	A0A2N9HDG0	Aldehyde dehydrogenase (NAD(+))	FSB_LOCUS37665	27.28	27.11	27.2	27.4	27.38	27.22	-1.05	0.33
		0.54	-0.13	A0A2N9I2Y3;A0A5C7I8X7;A0A5C7HJ59	A0A2N9I2Y3	Uncharacterized protein;Uncharacterized protein;Uncharacterized protein	FSB_LOCUS48289;EZV62_006357;EZV62_018207	26.37	26.35	26.39	26.59	26.54	26.36	-1.04	0.34
		0.55	-0.13	A0A2N9J1A0;A0A5C7HGI8	A0A2N9J1A0	WD_REPEATS_REGION domain-containing protein;WD_REPEATS_REGION domain-containing protein	FSB_LOCUS58085;EZV62_017201	26.45	26.45	26.71	26.67	26.7	26.64	-1.01	0.35
		0.56	-0.13	A0A2N9ENQ7	A0A2N9ENQ7	Uncharacterized protein	FSB_LOCUS4111	30.15	30.18	30.22	30.51	30.25	30.18	-0.98	0.37
		0.57	-0.13	A0A2N9J126	A0A2N9J126	Aspartate aminotransferase	FSB_LOCUS57903	25.64	25.74	25.87	25.79	26.01	25.82	-0.95	0.38
		0.58	-0.13	A0A2N9FYE3	A0A2N9FYE3	40S ribosomal protein S7	FSB_LOCUS19901	28.19	28.37	28.2	28.47	28.48	28.21	-0.94	0.38
		0.58	-0.13	A0A2N9GCW8;A0A5C7HNP0;A0A5C7H081;A0A2N9I6P3	A0A2N9GCW8;A0A5C7HNP0;A0A5C7H081	60S acidic ribosomal protein P0;60S acidic ribosomal protein P0;60S acidic ribosomal protein P0;60S acidic ribosomal protein P0	FSB_LOCUS25162;EZV62_016512;EZV62_026030;FSB_LOCUS47561	29.26	29.25	29.54	29.52	29.43	29.49	-0.94	0.38
		0.58	-0.13	A0A2N9GN38	A0A2N9GN38	Glucose-6-phosphate isomerase	FSB_LOCUS28536	27.99	28.29	28.05	28.17	28.2	28.34	-0.93	0.39
		0.58	-0.13	A0A2N9GZ22;A0A5C7HKN4	A0A2N9GZ22	Pectinesterase;Pectinesterase	FSB_LOCUS32501;EZV62_015419	24.59	24.54	24.62	24.9	24.64	24.59	-0.95	0.38
		0.58	-0.13	A0A2N9IEA6;A0A5C7HAB1	A0A2N9IEA6	Ribosome assembly factor mrt4;Ribosome assembly factor mrt4	FSB_LOCUS50984;EZV62_019166	25.44	25.69	25.68	25.6	25.78	25.83	-0.93	0.39
		0.59	-0.13	A0A2N9J2M1	A0A2N9J2M1	SHSP domain-containing protein	FSB_LOCUS59638	24.98	25.13	24.99	25.13	25.33	25.02	-0.92	0.39
		0.61	-0.13	A0A2N9HBA6	A0A2N9HBA6	Uncharacterized protein	FSB_LOCUS37057	26.94	27.31	27.27	27.28	27.31	27.31	-0.86	0.42
		0.63	-0.13	A0A2N9IUW8;A0A2N9IA33	A0A2N9IUW8	Pyrophosphate--fructose 6-phosphate 1-phosphotransferase subunit alpha;Mediator of RNA polymerase II transcription subunit 17	PFP-ALPHA;MED17	27.27	27.25	27.22	27.14	27.61	27.37	-0.82	0.44
		0.64	-0.13	A0A2N9I645;A0A2N9GEU4;A0A5C7IU56	A0A2N9I645;A0A2N9GEU4	Eukaryotic translation initiation factor 2A;Eukaryotic translation initiation factor 2A;Eukaryotic translation initiation factor 2A	FSB_LOCUS47372;FSB_LOCUS25830;EZV62_001294	24.24	24.55	24.56	24.82	24.51	24.42	-0.79	0.46
		0.65	-0.13	A0A2N9IYY4	A0A2N9IYY4	Uncharacterized protein	FSB_LOCUS57670	23.41	23.35	23.56	23.64	23.76	23.3	-0.77	0.47
		0.65	-0.13	A0A5C7GR35	A0A5C7GR35	WD_REPEATS_REGION domain-containing protein	EZV62_026076	24.64	24.87	24.73	24.82	24.66	25.16	-0.78	0.47
		0.66	-0.13	A0A2N9FRK3	A0A2N9FRK3	Uncharacterized protein	FSB_LOCUS17754	24.06	24.41	24.52	24.46	24.58	24.32	-0.75	0.48
		0.67	-0.13	A0A2N9EGG5	A0A2N9EGG5	Ribosomal_TL5_C domain-containing protein	FSB_LOCUS1725	24.11	24.58	24.36	24.69	24.4	24.35	-0.72	0.5
		0.67	-0.13	A0A2N9EPJ2;A0A5C7H2Y5	A0A2N9EPJ2	Uncharacterized protein;Uncharacterized protein	FSB_LOCUS4624;EZV62_023629	25.81	25.49	25.49	25.49	25.92	25.76	-0.73	0.49
		0.68	-0.13	A0A2N9F947;A0A5C7GRD0	A0A2N9F947	Uncharacterized protein;Uncharacterized protein	FSB_LOCUS11176;EZV62_026343	24.35	24.91	24.84	24.73	24.98	24.77	-0.68	0.52
		0.68	-0.13	A0A2N9FLJ3;A0A2N9FHZ3	A0A2N9FLJ3;A0A2N9FHZ3	Uncharacterized protein;zf-RVT domain-containing protein	FSB_LOCUS15661;FSB_LOCUS14286	24.86	25.12	25.23	25.19	25.5	24.92	-0.68	0.52
		0.68	-0.13	A0A5C7HPQ9;A0A5C7HKC2;A0A2N9FBP2	A0A5C7HPQ9;A0A5C7HKC2	UBC core domain-containing protein;UBC core domain-containing protein;UBC core domain-containing protein	EZV62_016001;EZV62_018508;FSB_LOCUS16169	25.52	26	26.16	26.06	26.06	25.97	-0.7	0.51
		0.69	-0.13	A0A2N9H7N3	A0A2N9H7N3	RRM domain-containing protein	FSB_LOCUS35994	25.44	25.97	26.02	26.1	25.81	25.91	-0.66	0.53
		0.71	-0.13	A0A2N9FCH0	A0A2N9FCH0	Ribosomal_L14e domain-containing protein	FSB_LOCUS12785	28.89	29.3	29.59	29.31	29.25	29.62	-0.62	0.56
		0.71	-0.13	A0A2N9G9A3	A0A2N9G9A3	Mago-bind domain-containing protein	FSB_LOCUS24044	23.34	23.74	23.96	23.59	23.98	23.86	-0.64	0.55
		0.74	-0.13	A0A2N9IY61;A0A5C7I5Z0	A0A2N9IY61	Uncharacterized protein;Uncharacterized protein	FSB_LOCUS57167;EZV62_010960	24.71	23.89	24.13	24.32	24.55	24.27	-0.57	0.59
		0.76	-0.13	A0A2N9GEN8;A0A5C7HKT5	A0A2N9GEN8;A0A5C7HKT5	Serine/threonine-protein phosphatase;Serine/threonine-protein phosphatase	FSB_LOCUS25593;EZV62_018742	24.5	25.04	25.47	25.05	25.24	25.12	-0.52	0.62
		0.76	-0.13	A0A5C7IGF4	A0A5C7IGF4	COP9 signalosome complex subunit 6	EZV62_009413	26.06	26.07	25.25	25.72	26.05	26.02	-0.52	0.62
		0.79	-0.13	A0A2N9HLH9;A0A5C7HDG2	A0A2N9HLH9	NmrA domain-containing protein;NmrA domain-containing protein	FSB_LOCUS11953;EZV62_019502	23.96	24	24.93	24.5	24.47	24.3	-0.46	0.66
		0.8	-0.13	A0A2N9IB44	A0A2N9IB44	Ribosomal protein L19	FSB_LOCUS49195	25.85	25.12	24.92	25.22	25.21	25.85	-0.44	0.68
		0.56	-0.14	A0A2N9F3P3;A0A5C7GTI8;A0A5C7HKE3	A0A2N9F3P3	Phenylalanyl-tRNA synthetase beta subunit;Phenylalanyl-tRNA synthetase beta subunit;Phenylalanyl-tRNA synthetase beta subunit	FSB_LOCUS9634;EZV62_027388;EZV62_018621	24.94	24.75	25.08	25.08	25.05	25.04	-1	0.35
		0.56	-0.14	A0A2N9J7R8	A0A2N9J7R8	CN hydrolase domain-containing protein	FSB_LOCUS60472	26.7	27.02	27.04	27.04	27.12	27.02	-0.98	0.36
		0.62	-0.14	A0A2N9FA55;A0A5C7I5E4;A0A5C7H735	A0A2N9FA55;A0A5C7I5E4	Uncharacterized protein;Uncharacterized protein;Uncharacterized protein	FSB_LOCUS11633;EZV62_011318;EZV62_021963	25.09	25.5	25.37	25.61	25.46	25.3	-0.84	0.43
		0.64	-0.14	A0A2N9EC38;A0A2N9EC23	A0A2N9EC38	CULLIN_2 domain-containing protein;CULLIN_2 domain-containing protein	FSB_LOCUS165;FSB_LOCUS167	24.02	24.25	24.57	24.55	24.43	24.3	-0.8	0.46
		0.64	-0.14	A0A2N9I9E2;A0A5C7HWU7	A0A2N9I9E2	FAD-binding FR-type domain-containing protein;NADH-cytochrome b5 reductase	FSB_LOCUS48787;EZV62_012648	27.24	27.03	26.66	27.21	27.12	27.02	-0.79	0.46
		0.65	-0.14	A0A2N9FXS6	A0A2N9FXS6	MI domain-containing protein	FSB_LOCUS19623	25.73	26.23	26.18	26.32	26.13	26.1	-0.77	0.47
		0.66	-0.14	A0A2N9EUG5	A0A2N9EUG5	Uncharacterized protein	FSB_LOCUS6193	26.61	26.57	26.05	26.49	26.55	26.6	-0.75	0.48
		0.68	-0.14	A0A2N9I8B8;A0A5C7HNZ5;A0A5C7I2Y1;A0A5C7HHS3;A0A2N9EBZ2;A0A5C7H0Q7	A0A2N9I8B8;A0A5C7HNZ5	J domain-containing protein;J domain-containing protein;DnaJ_C domain-containing protein;J domain-containing protein;J domain-containing protein;J domain-containing protein	FSB_LOCUS48172;EZV62_016636;EZV62_010438;EZV62_017747;FSB_LOCUS46;EZV62_022931	26.11	25.82	25.5	26.13	25.96	25.74	-0.68	0.52
		0.71	-0.14	A0A2N9FM38	A0A2N9FM38	Uncharacterized protein	FSB_LOCUS15696	24.94	25.35	24.6	25.19	25.2	24.91	-0.62	0.56
		0.76	-0.14	A0A2N9EDN0	A0A2N9EDN0	Uncharacterized protein	FSB_LOCUS663	29.64	30.18	29.34	30.19	29.67	29.73	-0.53	0.62
		0.76	-0.14	A0A2N9FIM8	A0A2N9FIM8	CRM1_C domain-containing protein	FSB_LOCUS14762	25.68	24.81	25.37	25.5	25.67	25.11	-0.53	0.62
		0.77	-0.14	A0A2N9J3Y1;A0A5C7IVJ9;A0A5C7IWM3	A0A2N9J3Y1	E3 ubiquitin protein ligase;Uncharacterized protein;Uncharacterized protein	FSB_LOCUS60079;EZV62_001678;EZV62_002212	24.28	24.89	24.28	24.85	24.18	24.84	-0.51	0.63
		0.79	-0.14	A0A2N9GLU0	A0A2N9GLU0	Oleosin	FSB_LOCUS31288	30.56	30.43	30.1	30.45	30.01	31.05	-0.47	0.66
		0.8	-0.14	A0A2N9H7G7	A0A2N9H7G7	Uncharacterized protein	FSB_LOCUS35401	25.47	24.42	25.11	24.68	25.34	25.4	-0.43	0.68
		0.81	-0.14	A0A2N9GMD9;A0A5C7IPN0	A0A2N9GMD9	Uncharacterized protein;Uncharacterized protein	FSB_LOCUS28565;EZV62_005699	25.24	24.8	25.28	24.75	25.97	25.04	-0.42	0.69
		0.47	-0.15	A0A2N9EC51;A0A2N9HJM8;A0A5C7IIF6	A0A2N9EC51	Uncharacterized protein;Uncharacterized protein;Uncharacterized protein	FSB_LOCUS4479;FSB_LOCUS42268;EZV62_003958	25.87	25.86	25.77	26.04	25.87	26.04	-1.23	0.26
		0.49	-0.15	A0A2N9G622	A0A2N9G622	Uncharacterized protein	FSB_LOCUS22817	29.18	29.2	29.26	29.21	29.48	29.4	-1.16	0.29
		0.53	-0.15	A0A2N9EEU9;A0A5C7H6F8	A0A2N9EEU9	Uncharacterized protein;Uncharacterized protein	FSB_LOCUS1164;EZV62_024330	27.69	27.3	27.56	27.65	27.7	27.67	-1.07	0.33
		0.53	-0.15	A0A5C7HUP2;A0A2N9EXD0	A0A5C7HUP2	Uncharacterized protein;Uncharacterized protein	EZV62_012184;FSB_LOCUS7377	25.26	25.54	25.63	25.62	25.68	25.59	-1.06	0.33
		0.58	-0.15	A0A2N9IVM4	A0A2N9IVM4	Uncharacterized protein	FSB_LOCUS56142	23.91	24.09	23.85	24.31	23.93	24.05	-0.95	0.38
		0.6	-0.15	A0A2N9EC27;A0A2N9EDA5	A0A2N9EC27	Uncharacterized protein;Uncharacterized protein	FSB_LOCUS113;FSB_LOCUS664	28.34	28.38	28.02	28.43	28.19	28.58	-0.9	0.4
		0.6	-0.15	A0A2N9FJR9;A0A2N9I5V4	A0A2N9FJR9	Uncharacterized protein;PfkB domain-containing protein	FSB_LOCUS18929;FSB_LOCUS47302	25.49	25.21	25.17	25.35	25.31	25.67	-0.9	0.4
		0.61	-0.15	A0A2N9FJW4	A0A2N9FJW4	Uncharacterized protein	FSB_LOCUS15083	27.91	27.5	27.36	27.73	27.72	27.76	-0.86	0.42
		0.61	-0.15	A0A2N9H1V6	A0A2N9H1V6	MPN domain-containing protein	FSB_LOCUS33737	25.66	26.15	25.93	26.12	25.89	26.19	-0.86	0.42
		0.61	-0.15	A0A2N9HK36;A0A2N9GBQ5;A0A2N9GC83;A0A5C7IW29;A0A2N9FJZ9	A0A2N9HK36;A0A2N9GBQ5	Uncharacterized protein;Uncharacterized protein;Helicase C-terminal domain-containing protein;Uncharacterized protein;Helicase C-terminal domain-containing protein	FSB_LOCUS39982;FSB_LOCUS24894;FSB_LOCUS24900;EZV62_001994;FSB_LOCUS15380	24.03	24.03	24.47	24.41	24.38	24.19	-0.87	0.42
		0.63	-0.15	A0A2N9H637;A0A2N9HHQ8	A0A2N9H637	Sucrose-phosphatase;S6PP domain-containing protein	FSB_LOCUS35170;FSB_LOCUS39350	26.39	25.89	25.77	26.12	26.24	26.15	-0.81	0.45
		0.71	-0.15	A0A2N9EBG3	A0A2N9EBG3	Uncharacterized protein	FSB_LOCUS4209	29.71	28.97	28.99	29.35	29.58	29.2	-0.63	0.55
		0.71	-0.15	A0A2N9I4E1;A0A2N9J4K1	A0A2N9I4E1;A0A2N9J4K1	Uncharacterized protein;Uncharacterized protein	FSB_LOCUS47424;FSB_LOCUS59396	27.22	28.03	27.92	27.99	27.87	27.76	-0.62	0.56
		0.73	-0.15	A0A2N9FK69	A0A2N9FK69	Uncharacterized protein	FSB_LOCUS15544	25.43	25.15	24.62	25.27	25.48	24.9	-0.58	0.58
		0.78	-0.15	A0A2N9IR12;A0A5C7IWJ0	A0A2N9IR12	Protein MAK16 homolog;Protein MAK16 homolog	FSB_LOCUS54471;EZV62_001445	25.22	25.12	25.65	24.95	25.48	26.01	-0.49	0.64
		0.8	-0.15	A0A2N9GUZ0	A0A2N9GUZ0	MHD domain-containing protein	FSB_LOCUS31287	24.79	23.49	23.71	24.09	24.06	24.29	-0.44	0.67
		0.44	-0.16	A0A2N9EUS7;A0A5C7GYV6	A0A2N9EUS7	Uncharacterized protein;PKS_ER domain-containing protein	FSB_LOCUS6467;EZV62_025819	26.88	26.87	26.73	26.99	26.9	27.05	-1.29	0.24
		0.44	-0.16	A0A2N9GBZ3	A0A2N9GBZ3	Proteasome subunit alpha type	FSB_LOCUS24781	28.17	28.26	28.08	28.3	28.42	28.28	-1.3	0.24
		0.44	-0.16	A0A2N9H2H2;A0A2N9HK13;A0A2N9IJY5;A0A5C7I0E0;A0A5C7GR10;A0A2N9G726;A0A2N9FLV8;A0A2N9EPZ8;A0A2N9GL46	A0A2N9H2H2;A0A2N9HK13	Uncharacterized protein;Uncharacterized protein;Uncharacterized protein;Uncharacterized protein;Uncharacterized protein;Uncharacterized protein;Uncharacterized protein;Uncharacterized protein;Peptidase A1 domain-containing protein	FSB_LOCUS36608;FSB_LOCUS40434;FSB_LOCUS53868;EZV62_009751;EZV62_026181;FSB_LOCUS18867;FSB_LOCUS15962;FSB_LOCUS4622;FSB_LOCUS28194	28.87	28.74	28.94	29.1	28.98	28.97	-1.32	0.23
		0.45	-0.16	A0A2N9EFA0;A0A2N9IJZ5;A0A5C7HPU8	A0A2N9EFA0	Uncharacterized protein;Uncharacterized protein;Uncharacterized protein	FSB_LOCUS1141;FSB_LOCUS52660;EZV62_016932	25.04	24.89	24.98	25.18	25.03	25.19	-1.28	0.25
		0.45	-0.16	A0A2N9FTN9;A0A2N9GN71	A0A2N9FTN9	Coatomer subunit beta;WD_REPEATS_REGION domain-containing protein	FSB_LOCUS18504;FSB_LOCUS28741	26.18	26.24	26.16	26.44	26.21	26.41	-1.26	0.25
		0.47	-0.16	A0A2N9ENQ6;A0A5C7H8W6;A0A5C7HAU5;A0A2N9FBF5;A0A2N9FXE5	A0A2N9ENQ6;A0A5C7H8W6	Dynamin GTPase;Dynamin GTPase;Dynamin GTPase;Uncharacterized protein;Uncharacterized protein	FSB_LOCUS4285;EZV62_022659;EZV62_018911;FSB_LOCUS12405;FSB_LOCUS19503	24.88	24.76	25.01	25.02	25.16	24.96	-1.22	0.27
		0.49	-0.16	A0A2N9FR74	A0A2N9FR74	Microsomal prostaglandin E synthase 2	FSB_LOCUS17482	24.83	24.87	24.72	25.16	24.88	24.86	-1.16	0.29
		0.49	-0.16	A0A5C7I3X6	A0A5C7I3X6	Glutaredoxin domain-containing protein	EZV62_010924	23.85	23.61	23.86	23.98	23.83	24	-1.18	0.28
		0.51	-0.16	A0A2N9H3M9;A0A2N9FW95;A0A2N9EVQ0;A0A2N9HQ16	A0A2N9H3M9	Sucrose synthase;Sucrose synthase;Sucrose synthase;Sucrose synthase	FSB_LOCUS34524;FSB_LOCUS19355;FSB_LOCUS10748;FSB_LOCUS41927	26.72	26.4	26.6	26.65	26.85	26.69	-1.11	0.31
		0.51	-0.16	A0A2N9J326	A0A2N9J326	EF-hand domain-containing protein	FSB_LOCUS59778	24.49	24.43	24.15	24.58	24.53	24.45	-1.12	0.3
		0.52	-0.16	A0A2N9GRV1	A0A2N9GRV1	40S ribosomal protein S8	FSB_LOCUS29943	27.82	28.11	28.01	28.28	28.02	28.11	-1.1	0.31
		0.58	-0.16	A0A2N9J5F0;A0A5C7GP90	A0A2N9J5F0	ANK_REP_REGION domain-containing protein;ANK_REP_REGION domain-containing protein	FSB_LOCUS59716;EZV62_028099	24.6	25.06	24.82	24.89	24.92	25.14	-0.95	0.38
		0.59	-0.16	A0A2N9F564;A0A2N9GUI8	A0A2N9F564;A0A2N9GUI8	Uncharacterized protein;Uncharacterized protein	FSB_LOCUS10130;FSB_LOCUS33939	32.51	32.96	33.05	32.91	33.03	33.08	-0.91	0.4
		0.6	-0.16	A0A2N9GU96	A0A2N9GU96	Nascent polypeptide-associated complex subunit beta	FSB_LOCUS30930	28.83	28.7	28.28	28.67	28.9	28.74	-0.9	0.4
		0.61	-0.16	A0A2N9ECP8	A0A2N9ECP8	Glutathione transferase	FSB_LOCUS201	28.12	28.13	28.6	28.28	28.5	28.54	-0.87	0.42
		0.61	-0.16	A0A2N9FIW8	A0A2N9FIW8	Uncharacterized protein	FSB_LOCUS15084	28.33	27.75	27.95	28.04	28.33	28.14	-0.86	0.42
		0.61	-0.16	A0A2N9FTF9	A0A2N9FTF9	Signal recognition particle subunit SRP72	FSB_LOCUS17906	25.09	24.92	25.49	25.21	25.38	25.38	-0.86	0.42
		0.62	-0.16	A0A2N9EUT6;A0A5C7GP59	A0A2N9EUT6	AAA domain-containing protein;ATPase_AAA_core domain-containing protein	FSB_LOCUS10439;EZV62_028153	27.47	26.88	26.99	27.33	27.34	27.15	-0.83	0.44
		0.62	-0.16	A0A2N9H0X1;A0A2N9H1G5;A0A5C7IUF6	A0A2N9H0X1;A0A2N9H1G5	WD_REPEATS_REGION domain-containing protein;WD_REPEATS_REGION domain-containing protein;WD_REPEATS_REGION domain-containing protein	FSB_LOCUS33330;FSB_LOCUS33332;EZV62_001268	25.28	24.89	24.67	25.25	24.96	25.12	-0.84	0.43
		0.62	-0.16	A0A2N9I666;A0A2N9J4U4	A0A2N9I666;A0A2N9J4U4	Uncharacterized protein;Uncharacterized protein	FSB_LOCUS47425;FSB_LOCUS59395	28.79	28.19	28.7	28.82	28.77	28.58	-0.84	0.43
		0.63	-0.16	A0A2N9I602	A0A2N9I602	3-deoxy-8-phosphooctulonate synthase	FSB_LOCUS47617	25.71	26.08	26.1	26.1	25.84	26.43	-0.81	0.45
		0.66	-0.16	A0A5C7HPF9	A0A5C7HPF9	Ubiquitinyl hydrolase 1	EZV62_015891	24.69	24.39	24.05	24.74	24.31	24.54	-0.73	0.49
		0.68	-0.16	A0A2N9IP54	A0A2N9IP54	H15 domain-containing protein	FSB_LOCUS53643	26.21	26.5	26.64	26.47	26.3	27.07	-0.68	0.52
		0.72	-0.16	A0A5C7H7T5	A0A5C7H7T5	Glucose-6-phosphate isomerase	EZV62_021415	27.55	28.28	27.56	28.01	27.61	28.25	-0.61	0.57
		0.76	-0.16	A0A2N9HF20	A0A2N9HF20	Threonine synthase	FSB_LOCUS38427	24.25	23.21	23.78	23.96	24.12	23.62	-0.53	0.61
		0.38	-0.17	A0A2N9GUW1;A0A2N9EGY5	A0A2N9GUW1;A0A2N9EGY5	Ribosomal_L18e/L15P domain-containing protein;Ribosomal_L18e/L15P domain-containing protein	FSB_LOCUS30956;FSB_LOCUS1822	29.53	29.63	29.55	29.76	29.71	29.76	-1.49	0.19
		0.4	-0.17	A0A2N9HTP4;A0A2N9H8S2	A0A2N9HTP4;A0A2N9H8S2	CBM20 domain-containing protein;CBM20 domain-containing protein	FSB_LOCUS42966;FSB_LOCUS38679	26.29	26.21	26.2	26.35	26.49	26.37	-1.44	0.2
		0.41	-0.17	A0A2N9FJC8;A0A2N9IET8;A0A5C7H3L9	A0A2N9FJC8	PCI domain-containing protein;Uncharacterized protein;PCI domain-containing protein	FSB_LOCUS14903;FSB_LOCUS51174;EZV62_023853	26.51	26.72	26.68	26.81	26.8	26.81	-1.4	0.21
		0.41	-0.17	A0A2N9H724;A0A2N9GK40	A0A2N9H724;A0A2N9GK40	Uncharacterized protein;Uncharacterized protein	FSB_LOCUS35312;FSB_LOCUS27797	28.04	28.03	28.19	28.17	28.28	28.32	-1.39	0.21
		0.44	-0.17	A0A2N9EYV6;A0A2N9IAF2;A0A2N9FEE5;A0A2N9F3C4	A0A2N9EYV6	Uncharacterized protein;Uncharacterized protein;Uncharacterized protein;Uncharacterized protein	FSB_LOCUS19624;FSB_LOCUS48911;FSB_LOCUS17128;FSB_LOCUS9525	28.04	28.27	28.28	28.46	28.3	28.35	-1.29	0.24
		0.45	-0.17	A0A2N9EBN1;A0A5C7ILF5	A0A2N9EBN1	Uncharacterized protein;Uncharacterized protein	FSB_LOCUS4268;EZV62_004950	24.99	25.11	25.26	25.19	25.4	25.29	-1.27	0.25
		0.53	-0.17	A0A2N9EH60;A0A5C7HLL4	A0A2N9EH60	40S ribosomal protein S24;40S ribosomal protein S24	FSB_LOCUS1967;EZV62_018479	27.61	27.87	28	27.89	27.93	28.18	-1.06	0.33
		0.53	-0.17	A0A2N9EP69	A0A2N9EP69	Uncharacterized protein	FSB_LOCUS4455	26.85	27.21	27.02	27.37	27.24	27	-1.07	0.33
		0.56	-0.17	A0A2N9G8Q2;A0A5C7IYA8	A0A2N9G8Q2	Proliferating cell nuclear antigen;Proliferating cell nuclear antigen	FSB_LOCUS23443;EZV62_002824	26.39	26.79	26.52	26.84	26.51	26.87	-1	0.36
		0.57	-0.17	A0A2N9FAL9;A0A5C7GPX9;A0A5C7HGD0	A0A2N9FAL9	Pyrophosphate--fructose 6-phosphate 1-phosphotransferase subunit beta;Pyrophosphate--fructose 6-phosphate 1-phosphotransferase subunit beta;Pyrophosphate--fructose 6-phosphate 1-phosphotransferase subunit beta	PFP-BETA;PFP-BETA;PFP-BETA	26.48	26.28	26.8	26.62	26.82	26.62	-0.97	0.37
		0.57	-0.17	A0A2N9FV89	A0A2N9FV89	eRF1_1 domain-containing protein	FSB_LOCUS18985	26.37	26.7	26.91	26.74	26.94	26.81	-0.97	0.37
		0.57	-0.17	A0A2N9GW26;A0A5C7IYM7	A0A2N9GW26	Epimerase domain-containing protein;Epimerase domain-containing protein	FSB_LOCUS31473;EZV62_002291	26.1	26.66	26.53	26.65	26.53	26.61	-0.97	0.37
		0.58	-0.17	A0A2N9EDN5	A0A2N9EDN5	Uncharacterized protein	FSB_LOCUS774	27.08	27.1	27.49	27.42	27.56	27.19	-0.94	0.38
		0.6	-0.17	A0A2N9HM78;A0A2N9ER36;A0A5C7IQG1	A0A2N9HM78;A0A2N9ER36	GDP-L-fucose synthase;GDP-L-fucose synthase;GDP-L-fucose synthase	FSB_LOCUS40666;FSB_LOCUS17151;EZV62_000129	25.27	25.21	25.6	25.56	25.75	25.27	-0.9	0.4
		0.61	-0.17	A0A2N9ELC9;A0A5C7GWY3	A0A2N9ELC9	RING-type domain-containing protein;RING-type domain-containing protein	FSB_LOCUS3246;EZV62_025139	23.96	24.43	24.65	24.5	24.53	24.51	-0.86	0.42
		0.61	-0.17	A0A2N9FQV3;A0A5C7IIL7	A0A2N9FQV3	60S ribosomal export protein NMD3;60S ribosomal export protein NMD3	FSB_LOCUS17362;EZV62_004142	25.01	24.48	24.51	24.99	24.74	24.77	-0.88	0.41
		0.61	-0.17	A0A5C7HGW0;A0A2N9EX40;A0A5C7H6N7	A0A5C7HGW0;A0A2N9EX40;A0A5C7H6N7	PPDK_N domain-containing protein;PPDK_N domain-containing protein;PPDK_N domain-containing protein	EZV62_017560;FSB_LOCUS7285;EZV62_021809	25.7	25.46	25.63	25.6	26.15	25.55	-0.86	0.42
		0.62	-0.17	A0A2N9EWU8	A0A2N9EWU8	WD_REPEATS_REGION domain-containing protein	FSB_LOCUS7102	24.63	24.9	25.07	25.23	24.71	25.14	-0.83	0.44
		0.65	-0.17	A0A2N9F4L8;A0A5C7IS16	A0A2N9F4L8	1,2-dihydroxy-3-keto-5-methylthiopentene dioxygenase;1,2-dihydroxy-3-keto-5-methylthiopentene dioxygenase	FSB_LOCUS9964;EZV62_000699	25.84	26.53	26.38	26.23	26.38	26.64	-0.76	0.48
		0.66	-0.17	A0A2N9J0P3	A0A2N9J0P3	Uncharacterized protein	FSB_LOCUS58644	25.26	25.66	25.83	25.57	25.61	26.08	-0.75	0.48
		0.67	-0.17	A0A2N9IEY4;A0A5C7HR74	A0A2N9IEY4	Uncharacterized protein;Uncharacterized protein	FSB_LOCUS50512;EZV62_014116	24.27	24.64	23.78	24.57	24.41	24.23	-0.72	0.5
		0.67	-0.17	A0A2N9IM74	A0A2N9IM74	Proteasome subunit beta	FSB_LOCUS53091	27.52	28.09	27.27	27.57	27.92	27.9	-0.71	0.51
		0.68	-0.17	A0A2N9I722;A0A5C7IEI6;A0A2N9EGU5;A0A5C7IFX9;A0A5C7IFW0;A0A5C7IFX0;A0A5C7IHF4	A0A2N9I722	Tryptophan synthase;Tryptophan synthase;Tryptophan synthase;Uncharacterized protein;Uncharacterized protein;Tryptophan synthase;Tryptophan synthase	FSB_LOCUS48334;EZV62_009022;FSB_LOCUS1746;EZV62_009001;EZV62_009180;EZV62_009174;EZV62_009171	25.16	25.76	26.01	25.65	25.97	25.8	-0.69	0.52
		0.7	-0.17	A0A2N9I4G2	A0A2N9I4G2	Uncharacterized protein	FSB_LOCUS46583	24.67	25.14	24.92	25.59	24.75	24.89	-0.65	0.54
		0.73	-0.17	A0A2N9FDG2;A0A2N9GI17	A0A2N9FDG2;A0A2N9GI17	Uncharacterized protein;Uncharacterized protein	FSB_LOCUS13114;FSB_LOCUS26833	24.68	25.15	25.39	25.02	24.96	25.74	-0.59	0.58
		0.8	-0.17	A0A2N9IUM0	A0A2N9IUM0	Uncharacterized protein	FSB_LOCUS56454	23.06	22.84	23.48	23.59	23.84	22.46	-0.43	0.68
		0.43	-0.18	A0A2N9FUM1	A0A2N9FUM1	Phosphoglycerate mutase (2,3-diphosphoglycerate-independent)	FSB_LOCUS18346	28.96	29.23	28.99	29.2	29.28	29.24	-1.35	0.22
		0.43	-0.18	A0A2N9J6Z0;A0A5C7IWZ9	A0A2N9J6Z0	TOG domain-containing protein;TOG domain-containing protein	FSB_LOCUS18654;EZV62_001631	23.8	23.62	23.53	23.76	23.84	23.87	-1.35	0.22
		0.45	-0.18	A0A2N9H3H6;A0A2N9H0Z7;A0A5C7GV35	A0A2N9H3H6;A0A2N9H0Z7	Uncharacterized protein;Uncharacterized protein;Uncharacterized protein	FSB_LOCUS33966;FSB_LOCUS33564;EZV62_027663	25.32	25.23	25.45	25.69	25.4	25.44	-1.27	0.25
		0.49	-0.18	A0A2N9IDT1;A0A5C7HCN4	A0A2N9IDT1	Uncharacterized protein;Uncharacterized protein	FSB_LOCUS50794;EZV62_020149	24.43	24.04	24.33	24.49	24.52	24.34	-1.18	0.28
		0.51	-0.18	Q70CE4;A0A2N9F2M0;Q3SA34	Q70CE4;A0A2N9F2M0;Q3SA34	Superoxide dismutase (Fragment);Superoxide dismutase [Cu-Zn];Superoxide dismutase (Fragment)	sod1;FSB_LOCUS26079;	30.09	30.56	30.53	30.57	30.61	30.56	-1.11	0.31
		0.51	-0.18	A0A2N9G9I7;A0A2N9G596;A0A2N9HV18;A0A2N9FKD9;A0A2N9EFQ6;A0A2N9E2K3;A0A2N9HYT6;A0A2N9HT94	A0A2N9G9I7	AAA domain-containing protein;AAA domain-containing protein;AAA domain-containing protein;AAA domain-containing protein;Uncharacterized protein;ATPase_AAA_core domain-containing protein;ATPase_AAA_core domain-containing protein;AAA domain-containing protein	FSB_LOCUS23960;FSB_LOCUS22126;FSB_LOCUS43787;FSB_LOCUS15457;FSB_LOCUS5689;FSB_LOCUS1019;FSB_LOCUS44693;FSB_LOCUS42806	26.98	27.14	27.48	27.41	27.37	27.36	-1.11	0.31
		0.52	-0.18	A0A2N9FQR1	A0A2N9FQR1	PDZ domain-containing protein	FSB_LOCUS17430	24.3	24.1	24.13	24.2	24.65	24.22	-1.09	0.32
		0.53	-0.18	A0A2N9ER52;A0A5C7IMW0;A0A5C7IBZ5;A0A2N9HK87;A0A2N9G1W2	A0A2N9ER52	S5 DRBM domain-containing protein;S5 DRBM domain-containing protein;S5 DRBM domain-containing protein;Ribosomal_S5_C domain-containing protein;Uncharacterized protein	FSB_LOCUS9169;EZV62_005373;EZV62_007959;FSB_LOCUS40042;FSB_LOCUS21161	30.68	30.23	30.36	30.64	30.74	30.43	-1.06	0.33
		0.53	-0.18	A0A2N9F8H9;A0A2N9ISK8;A0A5C7I844	A0A2N9F8H9;A0A2N9ISK8	HECT domain-containing protein;HECT domain-containing protein;HECT domain-containing protein	FSB_LOCUS11355;FSB_LOCUS55001;EZV62_011756	24.28	23.8	24.11	24.4	24.18	24.16	-1.08	0.32
		0.53	-0.18	A0A2N9H281	A0A2N9H281	Glycos_transf_3 domain-containing protein	FSB_LOCUS33582	24.11	23.66	23.76	23.99	23.91	24.16	-1.07	0.33
		0.56	-0.18	A0A2N9GRU8	A0A2N9GRU8	Coatomer subunit epsilon	FSB_LOCUS33049	26.63	26.42	26.39	26.83	26.33	26.82	-0.98	0.36
		0.56	-0.18	A0A2N9H7D6	A0A2N9H7D6	Uncharacterized protein	FSB_LOCUS35595	26.03	26.07	25.67	26.32	25.86	26.15	-0.98	0.36
		0.56	-0.18	A0A2N9IDI5;REV__A0A2N9IF34	A0A2N9IDI5	Pyruvate kinase	FSB_LOCUS51829	28.96	28.43	28.63	28.77	29.03	28.76	-1	0.36
		0.57	-0.18	A0A2N9HYH6;A0A5C7HC82	A0A2N9HYH6	Polyribonucleotide nucleotidyltransferase;Polynucleotide phosphorylase 1	FSB_LOCUS45007;EZV62_019946	24.97	24.82	24.46	24.84	24.81	25.1	-0.97	0.37
		0.58	-0.18	A0A2N9FUL2;A0A5C7IRP1;A0A2N9FNY7;A0A2N9HCU3;A0A2N9FL58;A0A2N9FLM4;A0A2N9HEX2;A0A5C7I4J9	A0A2N9FUL2;A0A5C7IRP1	CULLIN_2 domain-containing protein;CULLIN_2 domain-containing protein;CULLIN_2 domain-containing protein;CULLIN_2 domain-containing protein;CULLIN_2 domain-containing protein;CULLIN_2 domain-containing protein;CULLIN_2 domain-containing protein;CULLIN_2 domain-containing protein	FSB_LOCUS18737;EZV62_000338;FSB_LOCUS20319;FSB_LOCUS37854;FSB_LOCUS15904;FSB_LOCUS19568;FSB_LOCUS38377;EZV62_010490	25.86	25.54	25.23	25.76	25.82	25.59	-0.93	0.39
		0.6	-0.18	A0A2N9F3B4;A0A5C7H1G7	A0A2N9F3B4;A0A5C7H1G7	Uncharacterized protein;Uncharacterized protein	FSB_LOCUS13349;EZV62_023201	25.23	24.67	24.63	25.06	25.13	24.88	-0.9	0.4
		0.67	-0.18	A0A2N9HJ42;A0A5C7IF37	A0A2N9HJ42	DEK_C domain-containing protein;DEK_C domain-containing protein	FSB_LOCUS39531;EZV62_009232	24.71	25.31	25.49	25.47	25.57	25.02	-0.71	0.5
		0.79	-0.18	A0A5C7HS15	A0A5C7HS15	Succinate dehydrogenase [ubiquinone] flavoprotein subunit, mitochondrial	EZV62_014198	27.12	25.73	25.77	26.32	26.59	26.25	-0.46	0.66
		0.34	-0.19	A0A2N9GPF8;A0A5C7IXQ7;A0A5C7GYA0	A0A2N9GPF8	ADF-H domain-containing protein;ADF-H domain-containing protein;ADF-H domain-containing protein	FSB_LOCUS32219;EZV62_002589;EZV62_025599	24.53	24.6	24.67	24.77	24.8	24.8	-1.67	0.15
		0.38	-0.19	A0A2N9EU41;A6XHH5;A0A2N9HNN9;A0A5C7IXH6	A0A2N9EU41;A6XHH5	Mitogen-activated protein kinase;Mitogen-activated protein kinase (Fragment);Mitogen-activated protein kinase;Protein kinase domain-containing protein	FSB_LOCUS10178;SIPK;FSB_LOCUS43668;EZV62_002524	24.5	24.45	24.48	24.77	24.54	24.69	-1.51	0.18
		0.4	-0.19	A0A2N9HSU0;A0A5C7HWI5;A0A5C7GWR5;A0A5C7GRE8	A0A2N9HSU0	Arginyl-tRNA synthetase;Arginyl-tRNA synthetase;Arginyl-tRNA synthetase;Arginyl-tRNA synthetase	FSB_LOCUS42722;EZV62_012846;EZV62_024800;EZV62_026176	26.07	26.06	26.23	26.33	26.44	26.17	-1.44	0.2
		0.41	-0.19	A0A2N9GM11;A0A5C7IW52;A0A5C7HIZ7	A0A2N9GM11;A0A5C7IW52;A0A5C7HIZ7	Nucleolar GTP-binding protein 1;Nucleolar GTP-binding protein 1;Nucleolar GTP-binding protein 1	FSB_LOCUS28425;EZV62_001888;EZV62_018048	25.23	24.97	24.94	25.18	25.21	25.33	-1.4	0.21
		0.42	-0.19	A0A2N9J055	A0A2N9J055	PWWP domain-containing protein	FSB_LOCUS57826	23.28	23.29	23.58	23.62	23.56	23.53	-1.36	0.22
		0.46	-0.19	A0A2N9FSW2	A0A2N9FSW2	Uncharacterized protein	FSB_LOCUS17893	26.11	26.49	26.44	26.49	26.49	26.63	-1.25	0.26
		0.48	-0.19	A0A2N9H7N6;A0A2N9F7Z5;A0A2N9HD94;A0A2N9FZY9;A0A2N9HCD1;A0A2N9FJH2;A0A2N9GCQ7;A0A5C7IM58	A0A2N9H7N6;A0A2N9F7Z5;A0A2N9HD94;A0A2N9FZY9;A0A2N9HCD1;A0A2N9FJH2	S-formylglutathione hydrolase;S-formylglutathione hydrolase;S-formylglutathione hydrolase;S-formylglutathione hydrolase;S-formylglutathione hydrolase;S-formylglutathione hydrolase;S-formylglutathione hydrolase;S-formylglutathione hydrolase	FSB_LOCUS35760;FSB_LOCUS14949;FSB_LOCUS38004;FSB_LOCUS20363;FSB_LOCUS37437;FSB_LOCUS14953;FSB_LOCUS25080;EZV62_005230	27.55	27.91	28.05	28.05	28	28.03	-1.18	0.28
		0.49	-0.19	A0A2N9ILZ7;A0A5C7H9Q3	A0A2N9ILZ7	AA_TRNA_LIGASE_II domain-containing protein;Histidine--tRNA ligase	FSB_LOCUS53380;EZV62_022648	25.03	24.82	25.31	25.34	25.25	25.14	-1.15	0.29
		0.51	-0.19	A0A2N9I4B7	A0A2N9I4B7	Uncharacterized protein	FSB_LOCUS19131	26.47	26.43	26.73	26.66	26.57	26.98	-1.13	0.3
		0.53	-0.19	A0A2N9HJP3	A0A2N9HJP3	Uncharacterized protein	FSB_LOCUS42288	26.78	26.81	26.27	26.79	26.77	26.87	-1.07	0.32
		0.54	-0.19	A0A2N9F0T9	A0A2N9F0T9	Coatomer subunit alpha	FSB_LOCUS8512	25.02	24.47	24.91	25.01	24.89	25.06	-1.04	0.34
		0.58	-0.19	A0A2N9IF05	A0A2N9IF05	Elongation factor Ts, mitochondrial	EFTS	26.2	25.53	25.75	25.99	25.92	26.12	-0.94	0.38
		0.58	-0.19	A0A2N9IHU9;A0A5C7IP58;A0A2N9H052;A0A2N9I8L6;A0A5C7IP77;A0A5C7IPT9;A0A5C7INV7	A0A2N9IHU9;A0A5C7IP58	Pyruvate kinase;Pyruvate kinase;Pyruvate kinase;Pyruvate kinase;Pyruvate kinase;Pyruvate kinase;Pyruvate kinase	FSB_LOCUS51767;EZV62_005986;FSB_LOCUS24029;FSB_LOCUS50208;EZV62_006006;EZV62_006014;EZV62_006002	26.22	25.63	25.68	25.89	26.19	26.01	-0.93	0.39
		0.6	-0.19	A0A2N9G498	A0A2N9G498	Ubiquitin carboxyl-terminal hydrolase	FSB_LOCUS21893	26.73	27.34	26.94	26.95	27.2	27.41	-0.89	0.41
		0.6	-0.19	A0A2N9IPM1	A0A2N9IPM1	Uncharacterized protein	FSB_LOCUS54106	25	24.57	24.43	24.63	25.16	24.79	-0.89	0.41
		0.6	-0.19	A0A2N9JAL8;A0A2N9G9E3;A0A2N9I3Y4	A0A2N9JAL8	Importin subunit alpha;IBB domain-containing protein;IBB domain-containing protein	FSB_LOCUS61363;FSB_LOCUS27118;FSB_LOCUS46612	25.36	25.03	24.6	25.19	25.3	25.08	-0.9	0.4
		0.65	-0.19	A0A2N9F5M4;A0A5C7IRT4;A0A5C7GTE1	A0A2N9F5M4	TPR_REGION domain-containing protein;Uncharacterized protein;TPR_REGION domain-containing protein	FSB_LOCUS9976;EZV62_000696;EZV62_027325	24.14	24.95	24.84	24.82	24.69	24.98	-0.77	0.47
		0.66	-0.19	A0A2N9GSB0;A0A5C7ITM6	A0A2N9GSB0	TCTP domain-containing protein;TCTP domain-containing protein	FSB_LOCUS33199;EZV62_000305	25.32	25.93	25.62	26.28	25.65	25.52	-0.73	0.49
		0.67	-0.19	A0A2N9I998;A0A5C7GZU0	A0A2N9I998	RNase III domain-containing protein;RNase III domain-containing protein	FSB_LOCUS48501;EZV62_022832	26.46	26.65	25.84	26.81	26.16	26.58	-0.72	0.5
		0.69	-0.19	A0A2N9E1C5	A0A2N9E1C5	HMG box domain-containing protein	FSB_LOCUS539	25.61	25.24	25.25	25.68	26.01	24.99	-0.67	0.53
		0.69	-0.19	A0A2N9EZI5	A0A2N9EZI5	Uncharacterized protein	FSB_LOCUS8052	25.21	25.06	24.35	24.84	25.43	24.92	-0.66	0.53
		0.69	-0.19	A0A2N9IZM4	A0A2N9IZM4	Uncharacterized protein	FSB_LOCUS57505	23.52	23.68	22.8	23.83	23.19	23.56	-0.67	0.53
		0.79	-0.19	A0A5C7IU29;A0A2N9ILC6;A0A2N9IKM9	A0A5C7IU29	Beta-galactosidase;Beta-galactosidase;Beta-galactosidase	EZV62_001207;FSB_LOCUS52735;FSB_LOCUS52737	23.49	25.2	24.19	24.52	24.36	24.57	-0.46	0.66
		0.33	-0.2	A0A2N9J241;A0A2N9HKQ1;A0A2N9HLK4;A0A2N9GEG2;A0A2N9EXZ3;A0A2N9IB40;A0A2N9EY42;A0A2N9GGF0;A0A2N9I4N4;A0A5C7HBX6;A0A2N9GDW7;A0A2N9GDL4	A0A2N9J241;A0A2N9HKQ1;A0A2N9HLK4;A0A2N9GEG2	Glutamate-1-semialdehyde 2,1-aminomutase;Glutamate-1-semialdehyde 2,1-aminomutase;Glutamate-1-semialdehyde 2,1-aminomutase;Glutamate-1-semialdehyde 2,1-aminomutase;Uncharacterized protein;Uncharacterized protein;Uncharacterized protein;Uncharacterized protein;Uncharacterized protein;Glutamate-1-semialdehyde 2,1-aminomutase;Uncharacterized protein;Uncharacterized protein	FSB_LOCUS58452;FSB_LOCUS40427;FSB_LOCUS41014;FSB_LOCUS25523;FSB_LOCUS7403;FSB_LOCUS49162;FSB_LOCUS7401;FSB_LOCUS26410;FSB_LOCUS47147;EZV62_019677;FSB_LOCUS25522;FSB_LOCUS25525	26.2	26.27	26.13	26.39	26.48	26.34	-1.72	0.14
		0.34	-0.2	A0A2N9GMG6;A0A2N9H5K7;A0A5C7ITA4	A0A2N9GMG6;A0A2N9H5K7;A0A5C7ITA4	26S proteasome non-ATPase regulatory subunit 1 homolog;RPN1_RPN2_N domain-containing protein;26S proteasome non-ATPase regulatory subunit 1 homolog	FSB_LOCUS28647;FSB_LOCUS34726;EZV62_001149	26.89	26.94	26.82	27.18	27.08	26.99	-1.66	0.15
		0.36	-0.2	A0A2N9HEZ1;A0A5C7GWN2	A0A2N9HEZ1	Clp R domain-containing protein;Clp R domain-containing protein	FSB_LOCUS38397;EZV62_025028	29.7	29.96	29.86	30.03	30.1	30	-1.58	0.16
		0.37	-0.2	A0A2N9GAJ2;A0A2N9GAR2;A0A2N9H790	A0A2N9GAJ2	DNA damage-binding protein 1;Uncharacterized protein;CPSF_A domain-containing protein	FSB_LOCUS24464;FSB_LOCUS24467;FSB_LOCUS35610	25.74	25.48	25.72	25.8	25.88	25.86	-1.55	0.17
		0.37	-0.2	A0A2N9IBR6;A0A5C7I488;A0A2N9G1F6;A0A2N9GHN0;A0A5C7I0I1	A0A2N9IBR6	Sucrose synthase;Sucrose synthase;Sucrose synthase;Sucrose synthase;Sucrose synthase	FSB_LOCUS49183;EZV62_010380;FSB_LOCUS21011;FSB_LOCUS29899;EZV62_013265	28.31	28.09	28.32	28.47	28.52	28.34	-1.54	0.17
		0.41	-0.2	A0A2N9H4N8;A0A5C7HE70;A0A5C7HSE7;A0A2N9FMD5;A0A2N9HAF2;A0A2N9FIF7	A0A2N9H4N8;A0A5C7HE70	Ribosomal_L2_C domain-containing protein;Ribosomal_L2_C domain-containing protein;Ribosomal_L2_C domain-containing protein;Ribosomal_L2_C domain-containing protein;Ribosomal_L2_C domain-containing protein;Uncharacterized protein	FSB_LOCUS34452;EZV62_020560;EZV62_014348;FSB_LOCUS19838;FSB_LOCUS36446;FSB_LOCUS14914	29.91	30.09	30.32	30.35	30.28	30.31	-1.39	0.21
		0.41	-0.2	A0A2N9IE03;A0A5C7HZB9;A0A5C7H301;A0A2N9J4D4	A0A2N9IE03;A0A5C7HZB9;A0A5C7H301;A0A2N9J4D4	Uncharacterized protein;Uncharacterized protein;Uncharacterized protein;Uncharacterized protein	FSB_LOCUS50033;EZV62_009465;EZV62_023781;FSB_LOCUS59326	28.54	28.53	28.37	28.63	28.85	28.54	-1.39	0.21
		0.48	-0.2	A0A2N9FPT5	A0A2N9FPT5	Uncharacterized protein	FSB_LOCUS16851	25.88	25.63	25.83	25.75	26.19	26.01	-1.21	0.27
		0.48	-0.2	A0A2N9HH51;A0A5C7HPW4;A0A5C7IYQ2;A0A5C7IJH2	A0A2N9HH51;A0A5C7HPW4	SOR_SNZ domain-containing protein;SOR_SNZ domain-containing protein;Phosphoinositide phospholipase C;SOR_SNZ domain-containing protein	FSB_LOCUS41499;EZV62_016634;EZV62_002974;EZV62_003999	27.07	27.57	27.36	27.62	27.58	27.41	-1.2	0.27
		0.48	-0.2	A0A2N9ICH2;A0A2N9I192;A0A5C7I625	A0A2N9ICH2;A0A2N9I192	Usp domain-containing protein;zf-RVT domain-containing protein;Usp domain-containing protein	FSB_LOCUS49877;FSB_LOCUS46060;EZV62_011549	25.65	26.15	25.88	26.22	26.09	25.98	-1.19	0.28
		0.51	-0.2	A0A2N9J6H3;A0A5C7IB10;A0A2N9IYB8	A0A2N9J6H3	Pyruvate kinase;Pyruvate kinase;Pyruvate kinase	FSB_LOCUS60077;EZV62_007556;FSB_LOCUS57227	27.8	27.37	27.38	27.61	27.91	27.61	-1.11	0.31
		0.55	-0.2	A0A2N9HCL7;A0A5C7IT37	A0A2N9HCL7	Electron transfer flavoprotein subunit beta;Electron transfer flavoprotein subunit beta	FSB_LOCUS37206;EZV62_000867	25.34	24.86	25.53	25.45	25.38	25.5	-1	0.35
		0.55	-0.2	A0A2N9J8C3	A0A2N9J8C3	zf-RVT domain-containing protein	FSB_LOCUS60990	25.8	25.58	25.2	25.6	25.95	25.64	-1.02	0.35
		0.56	-0.2	A0A2N9FQQ9	A0A2N9FQQ9	Peptidase_M16_C domain-containing protein	FSB_LOCUS16966	23.33	23.08	23.46	23.68	23.14	23.64	-0.99	0.36
		0.57	-0.2	A0A2N9HRM2;A0A5C7GWA9	A0A2N9HRM2	Uncharacterized protein;Uncharacterized protein	FSB_LOCUS42292;EZV62_024845	25.83	26.45	25.97	26.47	26.12	26.26	-0.97	0.37
		0.58	-0.2	A0A2N9IRS9;A0A5C7HHL6	A0A2N9IRS9	Bet_v_1 domain-containing protein;Bet_v_1 domain-containing protein	FSB_LOCUS56069;EZV62_017662	27.89	28.61	28.17	28.54	28.34	28.38	-0.94	0.38
		0.62	-0.2	A0A2N9IMX8;REV__A0A5C7IL91;REV__A0A5C7HWB4;REV__A0A2N9HER1;A0A5C7HL09;A0A5C7H8R0	A0A2N9IMX8	Aspartokinase;Coilin;Coilin	FSB_LOCUS53382;EZV62_018768;EZV62_022682	26.06	25.26	25.46	25.9	25.86	25.61	-0.84	0.43
		0.62	-0.2	A0A5C7HA76	A0A5C7HA76	Uncharacterized protein	EZV62_022564	24.13	24.77	23.94	24.63	24.49	24.31	-0.83	0.44
		0.65	-0.2	A0A2N9FQ55	A0A2N9FQ55	Phytocyanin domain-containing protein	FSB_LOCUS20748	27.3	27.71	28.25	28.06	27.92	27.86	-0.77	0.47
		0.38	-0.21	A0A2N9IP66;A0A2N9IBZ2;A0A2N9HFG2;A0A5C7IR62;A0A5C7IT52;REV__A0A2N9HXF3;REV__A0A2N9E7S2;A0A2N9HVY3	A0A2N9IP66	TENA_THI-4 domain-containing protein;TENA_THI-4 domain-containing protein;Uncharacterized protein;GRAS domain-containing protein;TENA_THI-4 domain-containing protein;Uncharacterized protein	FSB_LOCUS54057;FSB_LOCUS49263;FSB_LOCUS38206;EZV62_000167;EZV62_000161;FSB_LOCUS45978	28.32	28.2	28.22	28.55	28.56	28.25	-1.49	0.19
		0.39	-0.21	A0A2N9H0L8;A0A5C7HXX3;A0A5C7IHS7;A0A2N9FZZ9;A0A2N9IFZ8;A0A2N9IJU0;A0A5C7HXV3;A0A5C7IMV0;A0A2N9I6D3;A0A5C7IK25;A0A2N9G8I2;A0A5C7HSU8;A0A5C7IKC2;A0A5C7IJS1;A0A5C7GPE6	A0A2N9H0L8	ATP-dependent 6-phosphofructokinase;ATP-dependent 6-phosphofructokinase;ATP-dependent 6-phosphofructokinase;ATP-dependent 6-phosphofructokinase;PFK domain-containing protein;ATP-dependent 6-phosphofructokinase;ATP-dependent 6-phosphofructokinase;ATP-dependent 6-phosphofructokinase;ATP-dependent 6-phosphofructokinase;PFK domain-containing protein;PFK domain-containing protein;PFK domain-containing…	PFK;PFK;PFK;PFK;FSB_LOCUS52609;PFK;PFK;PFK;PFK;EZV62_003731;FSB_LOCUS23754;EZV62_014684;EZV62_003841;PFK;PFK	27.11	26.87	27	27.09	27.39	27.13	-1.48	0.19
		0.41	-0.21	A0A2N9ICK5	A0A2N9ICK5	Uncharacterized protein	FSB_LOCUS50354	26.3	26.38	26.23	26.45	26.75	26.34	-1.4	0.21
		0.44	-0.21	A0A2N9HZS7	A0A2N9HZS7	Glutaredoxin domain-containing protein	FSB_LOCUS45013	27.45	27.87	27.53	27.7	27.88	27.9	-1.32	0.23
		0.48	-0.21	A0A2N9F9I7	A0A2N9F9I7	PfkB domain-containing protein	FSB_LOCUS11700	24.61	25.11	24.96	25.06	24.97	25.27	-1.18	0.28
		0.66	-0.21	A0A2N9G025;A0A2N9F286;A0A5C7HC36	A0A2N9G025	Uncharacterized protein;Tr-type G domain-containing protein;Uncharacterized protein	FSB_LOCUS20403;FSB_LOCUS12969;EZV62_019939	24.74	24.21	24.18	24.98	24.68	24.09	-0.75	0.48
		0.71	-0.21	A0A2N9EDV0;A0A5C7IME8	A0A2N9EDV0	Mitochondrial fission 1 protein;Mitochondrial fission 1 protein	FSB_LOCUS787;EZV62_005193	24.21	23.97	22.94	23.87	23.83	24.03	-0.62	0.56
		0.87	-0.21	A0A2N9EUR5	A0A2N9EUR5	Uncharacterized protein	FSB_LOCUS6415	25.18	22.55	25.07	24.57	24.62	24.23	-0.29	0.78
		0.29	-0.22	A0A2N9IZJ6;A0A5C7HXD9;A0A5C7HXR2	A0A2N9IZJ6;A0A5C7HXD9;A0A5C7HXR2	KH type-2 domain-containing protein;KH type-2 domain-containing protein;Uncharacterized protein	FSB_LOCUS57880;EZV62_013166;EZV62_012991	29.41	29.35	29.35	29.64	29.54	29.57	-1.89	0.11
		0.35	-0.22	A0A2N9ELQ7	A0A2N9ELQ7	Uncharacterized protein	FSB_LOCUS3381	27.05	27.03	27.1	27.28	27.46	27.1	-1.61	0.16
		0.35	-0.22	A0A2N9HP75;A0A2N9ELI3	A0A2N9HP75	Isocitrate dehydrogenase [NADP];Iso_dh domain-containing protein	FSB_LOCUS41647;FSB_LOCUS7638	27.84	28.1	27.83	28.07	28.21	28.15	-1.63	0.15
		0.38	-0.22	A0A2N9GK49	A0A2N9GK49	Tr-type G domain-containing protein	FSB_LOCUS27815	27.16	27.24	27.44	27.42	27.42	27.64	-1.52	0.18
		0.39	-0.22	A0A2N9G127;A0A5C7IM19;A0A5C7H9W3;A0A5C7IMS0	A0A2N9G127	Uncharacterized protein;DJ-1_PfpI domain-containing protein;Uncharacterized protein;Uncharacterized protein	FSB_LOCUS24358;EZV62_004829;EZV62_019249;EZV62_004827	27.59	27.77	27.47	27.77	27.71	28.02	-1.46	0.19
		0.4	-0.22	A0A2N9GCX5;A0A2N9GE56;A0A5C7I641;A0A5C7IGP6	A0A2N9GCX5	60S ribosomal protein L13;Uncharacterized protein;60S ribosomal protein L13;60S ribosomal protein L13	FSB_LOCUS28318;FSB_LOCUS25612;EZV62_011987;EZV62_008901	29.09	29.29	29.53	29.55	29.44	29.58	-1.43	0.2
		0.44	-0.22	A0A2N9J690;A0A2N9IZP6;A0A5C7I6F5	A0A2N9J690	J domain-containing protein;DnaJ-X domain-containing protein;J domain-containing protein	FSB_LOCUS59912;FSB_LOCUS57602;EZV62_011592	26.21	25.82	25.8	26.3	26.08	26.1	-1.31	0.24
		0.45	-0.22	A0A2N9GQ94;Q30D03;A0A5C7HAQ3;A0A2N9F048	A0A2N9GQ94;Q30D03	Phospho-2-dehydro-3-deoxyheptonate aldolase;Phospho-2-dehydro-3-deoxyheptonate aldolase (Fragment);Phospho-2-dehydro-3-deoxyheptonate aldolase;Phospho-2-dehydro-3-deoxyheptonate aldolase	FSB_LOCUS29694;;EZV62_019213;FSB_LOCUS8357	25.26	25.07	25.44	25.46	25.69	25.27	-1.27	0.25
		0.47	-0.22	A0A2N9FEU6	A0A2N9FEU6	Uncharacterized protein	FSB_LOCUS17269	26.07	25.73	25.6	26.18	26.07	25.81	-1.22	0.27
		0.49	-0.22	A0A2N9FPZ6	A0A2N9FPZ6	3-methyl-2-oxobutanoate hydroxymethyltransferase	FSB_LOCUS17052	24.29	23.81	24.3	24.4	24.15	24.51	-1.15	0.29
		0.5	-0.22	A0A2N9IRQ6;A0A2N9F2F3	A0A2N9IRQ6;A0A2N9F2F3	Xylulose kinase;Xylulose kinase	FSB_LOCUS54695;FSB_LOCUS9185	24.69	24.61	25.22	25.04	24.99	25.18	-1.14	0.3
		0.53	-0.22	A0A2N9EC98	A0A2N9EC98	Uncharacterized protein	FSB_LOCUS247	22.71	23.1	23.37	23.42	23.15	23.24	-1.07	0.32
		0.6	-0.22	A0A2N9ENF1	A0A2N9ENF1	Vesicle-fusing ATPase	FSB_LOCUS4195	24.3	24.29	25.09	24.69	24.77	24.88	-0.89	0.41
		0.76	-0.22	A0A2N9IWU6	A0A2N9IWU6	Ricin B-type lectin domain-containing protein	FSB_LOCUS57234	25.27	25.93	26.9	26.07	26.07	26.62	-0.53	0.62
		0.27	-0.23	A0A2N9EW44	A0A2N9EW44	HATPase_c domain-containing protein	FSB_LOCUS6915	30.77	30.82	30.79	31.08	31.05	30.94	-1.95	0.098
		0.29	-0.23	A0A2N9EVD7;A0A2N9J7T6	A0A2N9EVD7;A0A2N9J7T6	HATPase_c domain-containing protein;Uncharacterized protein	FSB_LOCUS6421;FSB_LOCUS60465	26.34	26.47	26.46	26.56	26.65	26.76	-1.86	0.11
		0.31	-0.23	A0A2N9IR40	A0A2N9IR40	Uncharacterized protein	FSB_LOCUS54717	29.86	29.7	29.63	30.01	29.92	29.93	-1.79	0.12
		0.33	-0.23	A0A2N9FHH6;A0A2N9HYM7	A0A2N9FHH6	40S ribosomal protein S4;Uncharacterized protein	FSB_LOCUS14564;FSB_LOCUS44712	28.82	28.9	29.14	29.16	29.2	29.18	-1.7	0.14
		0.36	-0.23	A0A2N9EDJ5	A0A2N9EDJ5	Uncharacterized protein	FSB_LOCUS697	24.5	24.73	24.69	24.75	25.04	24.8	-1.59	0.16
		0.38	-0.23	A0A2N9EZ98	A0A2N9EZ98	Uncharacterized protein	FSB_LOCUS8060	25.29	25.18	25.17	25.24	25.41	25.69	-1.5	0.18
		0.4	-0.23	A0A2N9HT40;A0A5C7GQL6;A0A5C7GQK4	A0A2N9HT40	Uncharacterized protein;Uncharacterized protein;Uncharacterized protein	FSB_LOCUS43027;EZV62_026093;EZV62_026094	29.52	29.41	29.19	29.41	29.61	29.77	-1.42	0.2
		0.42	-0.23	A0A2N9FS13	A0A2N9FS13	Uncharacterized protein	FSB_LOCUS17742	30.72	31.09	31.19	31.13	31.26	31.29	-1.36	0.22
		0.45	-0.23	A0A2N9ISY0	A0A2N9ISY0	Glycosyltransferase	FSB_LOCUS55844	25.32	25.49	25.85	25.87	25.87	25.62	-1.28	0.25
		0.51	-0.23	A0A2N9G4W8;A0A5C7HQI8	A0A2N9G4W8	Pyruvate kinase;Pyruvate kinase	FSB_LOCUS25588;EZV62_013900	28.83	28.09	28.38	28.66	28.77	28.57	-1.11	0.31
		0.54	-0.23	A0A2N9JA31	A0A2N9JA31	Coatomer subunit beta	FSB_LOCUS61346	24.84	24.21	24.32	24.4	24.79	24.88	-1.03	0.34
		0.55	-0.23	A0A2N9EWF2;A0A5C7HWS3	A0A2N9EWF2	Uncharacterized protein;Uncharacterized protein	FSB_LOCUS54702;EZV62_012946	26.23	26.75	27	26.87	27.06	26.75	-1.02	0.35
		0.55	-0.23	A0A2N9EY38	A0A2N9EY38	Uncharacterized protein	FSB_LOCUS11548	24.52	23.77	24.05	24.17	24.53	24.32	-1.01	0.35
		0.55	-0.23	A0A2N9H702;A0A2N9HXS6	A0A2N9H702;A0A2N9HXS6	ABC transporter domain-containing protein;ABC transporter domain-containing protein	FSB_LOCUS35241;FSB_LOCUS44363	23.42	23.7	24.07	23.87	24.29	23.73	-1.01	0.35
		0.56	-0.23	A0A2N9FMG4;A0A2N9JA48;A0A2N9I8F5;A0A5C7GX41	A0A2N9FMG4;A0A2N9JA48;A0A2N9I8F5	Peptidyl-prolyl cis-trans isomerase;Peptidyl-prolyl cis-trans isomerase;Peptidyl-prolyl cis-trans isomerase;Peptidyl-prolyl cis-trans isomerase	FSB_LOCUS16334;FSB_LOCUS11775;FSB_LOCUS50139;EZV62_025026	25	25.34	25.05	25.81	25.23	25.06	-1	0.35
		0.57	-0.23	A0A2N9HYI1	A0A2N9HYI1	RPOLD domain-containing protein	FSB_LOCUS44672	23.6	23.04	23.63	23.72	23.91	23.32	-0.96	0.37
		0.62	-0.23	A0A2N9F503	A0A2N9F503	RNA helicase	FSB_LOCUS13929	24.91	24.04	24.21	24.74	24.81	24.3	-0.84	0.43
		0.68	-0.23	A0A2N9HF83;A0A2N9J8L3	A0A2N9HF83;A0A2N9J8L3	CTP synthase;CTP_synth_N domain-containing protein	FSB_LOCUS38490;FSB_LOCUS60603	24.7	24.13	24.74	24.1	24.89	25.25	-0.68	0.52
		0.72	-0.23	A0A2N9EFD2;A0A5C7GT33;A0A5C7GTH8;A0A5C7GTD5;A0A5C7GTL5;A0A5C7GUM4	A0A2N9EFD2;A0A5C7GT33;A0A5C7GTH8;A0A5C7GTD5	DNA helicase;NAD(P)-bd_dom domain-containing protein;NAD(P)-bd_dom domain-containing protein;DNA helicase;Uncharacterized protein;Uncharacterized protein	FSB_LOCUS1364;EZV62_027182;EZV62_027179;EZV62_027177;EZV62_027405;EZV62_027441	24.82	25.76	26.09	26.05	25.23	26.1	-0.59	0.58
		0.72	-0.23	CON__P35908v2;CON__P35908;CON__P12035;CON__Q01546	CON__P35908v2;CON__P35908			24.68	25.66	25	25.02	24.96	26.06	-0.61	0.56
		0.73	-0.23	A0A2N9G0S9;A0A5C7H7R5	A0A2N9G0S9;A0A5C7H7R5	Uncharacterized protein;Biotin carboxylase	FSB_LOCUS21044;EZV62_022186	24.51	24.78	25.99	25.36	25.31	25.29	-0.59	0.58
		0.25	-0.24	A0A2N9IMZ0	A0A2N9IMZ0	Ribosome biogenesis protein WDR12 homolog	FSB_LOCUS53536	25.31	25.18	25.24	25.52	25.44	25.48	-2.04	0.086
		0.26	-0.24	A0A2N9H256;A0A2N9H6L6	A0A2N9H256	D-3-phosphoglycerate dehydrogenase;Uncharacterized protein	FSB_LOCUS33837;FSB_LOCUS35086	28.64	28.54	28.56	28.73	28.93	28.81	-2	0.091
		0.26	-0.24	A0A2N9ISF5;A0A5C7HW48	A0A2N9ISF5	Ribulose bisphosphate carboxylase small subunit;Ribulose bisphosphate carboxylase small chain	FSB_LOCUS56268;EZV62_012322	28.57	28.61	28.57	28.74	28.8	28.93	-2.01	0.09
		0.3	-0.24	A0A2N9F014;A0A5C7HB42	A0A2N9F014	Uncharacterized protein;Uncharacterized protein	FSB_LOCUS8315;EZV62_019344	24.89	24.86	24.95	25.29	25.11	25.01	-1.82	0.12
		0.37	-0.24	A0A2N9H3F7;A0A2N9J296;A0A2N9J309	A0A2N9H3F7;A0A2N9J296	S4 RNA-binding domain-containing protein;Ribosomal_S4 domain-containing protein;Ribosomal_S4 domain-containing protein	FSB_LOCUS34287;FSB_LOCUS59529;FSB_LOCUS58887	29.15	29.46	29.03	29.38	29.51	29.47	-1.55	0.17
		0.39	-0.24	A0A2N9ELC4;A0A5C7IUX8;A0A5C7HP94;A0A5C7HQZ6	A0A2N9ELC4	2-isopropylmalate synthase;2-isopropylmalate synthase;2-isopropylmalate synthase;Pyruvate carboxyltransferase domain-containing protein	FSB_LOCUS3505;EZV62_001468;EZV62_015955;EZV62_014036	25.06	24.59	24.88	25.15	25.14	24.96	-1.48	0.19
		0.48	-0.24	A0A2N9JAM3;A0A5C7HM33	A0A2N9JAM3	Tryptophan synthase;Tryptophan synthase	FSB_LOCUS61567;EZV62_015678	25.97	26.39	26.47	26.57	26.25	26.73	-1.19	0.28
		0.49	-0.24	A0A2N9J5U4;A0A5C7HIB8;A0A5C7HIC4	A0A2N9J5U4	Purple acid phosphatase;Purple acid phosphatase;Purple acid phosphatase	FSB_LOCUS59711;EZV62_017911;EZV62_017912	25.13	25.56	24.92	25.62	25.36	25.34	-1.16	0.29
		0.51	-0.24	A0A2N9EUJ7	A0A2N9EUJ7	Uncharacterized protein	FSB_LOCUS10348	24.5	24.97	24.95	25	24.77	25.37	-1.11	0.31
		0.51	-0.24	Q30D01;A0A5C7HUH3	Q30D01	Putative 3-dehydroquinate synthase;DHQ_synthase domain-containing protein	FSB_LOCUS59036;EZV62_014395	24.3	23.68	23.74	24.19	23.96	24.27	-1.13	0.3
		0.57	-0.24	A0A2N9H131;A0A5C7H3W3	A0A2N9H131;A0A5C7H3W3	UDP-glucose 6-dehydrogenase;UDP-glucose 6-dehydrogenase	FSB_LOCUS33156;EZV62_024198	24.74	23.85	24.5	24.62	24.7	24.49	-0.97	0.37
		0.57	-0.24	A0A2N9JBB0;A0A2N9F1T8	A0A2N9JBB0;A0A2N9F1T8	Uncharacterized protein;Uncharacterized protein	FSB_LOCUS61765;FSB_LOCUS12839	24.87	25.75	25.62	25.73	25.62	25.61	-0.97	0.37
		0.25	-0.25	A0A2N9GYD5	A0A2N9GYD5	Clp R domain-containing protein	FSB_LOCUS32527	26.51	26.46	26.63	26.73	26.83	26.78	-2.05	0.085
		0.3	-0.25	A0A2N9ESR3;A0A5C7GUZ6;A0A5C7H1Y6;A0A2N9J270;A0A5C7HPE1;CON__ENSEMBL:ENSBTAP00000025008	A0A2N9ESR3;A0A5C7GUZ6;A0A5C7H1Y6;A0A2N9J270	Tubulin beta chain;Tubulin beta chain;Tubulin beta chain;Tubulin beta chain;Uncharacterized protein	FSB_LOCUS5780;EZV62_027456;EZV62_023036;FSB_LOCUS58780;EZV62_016005	25.98	25.71	25.69	26.06	26.13	25.97	-1.84	0.11
		0.31	-0.25	A0A2N9HXW8	A0A2N9HXW8	Nop domain-containing protein	FSB_LOCUS44436	27.7	27.4	27.48	27.81	27.84	27.67	-1.79	0.12
		0.31	-0.25	A0A2N9J2L3;A0A5C7IVS1;A0A2N9GSI3;A0A2N9IZ17;A0A2N9G8F8;A0A2N9HXX9;A0A2N9F9C0;A0A2N9HXU1;A0A5C7GUY9;A0A2N9H0B6;A0A2N9HPX5;A0A5C7GQY5;A0A5C7HTH2;A0A5C7HT27;A0A5C7I1S9	A0A2N9J2L3	Uncharacterized protein;Uncharacterized protein;Uncharacterized protein;Uncharacterized protein;Uncharacterized protein;Uncharacterized protein;Uncharacterized protein;Uncharacterized protein;Uncharacterized protein;Uncharacterized protein;Uncharacterized protein;Uncharacterized protein;Uncharacterized protein;Uncharacterized protein;Uncharacterized protein	FSB_LOCUS58642;EZV62_001757;FSB_LOCUS30173;FSB_LOCUS57700;FSB_LOCUS23501;FSB_LOCUS44446;FSB_LOCUS11256;FSB_LOCUS44445;EZV62_027734;FSB_LOCUS35839;FSB_LOCUS41685;EZV62_026372;EZV62_014741;EZV62_014743;EZV62_010427	23.42	23.68	23.3	23.75	23.7	23.71	-1.79	0.12
		0.32	-0.25	A0A2N9EQM6;A0A5C7H267;A0A5C7GVA5	A0A2N9EQM6	Elongation factor G, chloroplastic;Elongation factor G, chloroplastic;Uncharacterized protein	FSB_LOCUS4746;EZV62_023618;EZV62_024508	24.1	24.08	24.01	24.46	24.37	24.1	-1.75	0.13
		0.34	-0.25	A0A2N9FN78;A0A2N9IDD3;A0A5C7IX00	A0A2N9FN78;A0A2N9IDD3	CCT-eta;Uncharacterized protein;Uncharacterized protein	FSB_LOCUS16086;FSB_LOCUS49962;EZV62_002003	28.08	27.79	27.74	28.14	28.25	27.98	-1.65	0.15
		0.34	-0.25	A0A2N9H8P7;A0A5C7H135	A0A2N9H8P7	Uncharacterized protein;Uncharacterized protein	FSB_LOCUS35851;EZV62_023218	26.16	25.93	25.8	26.21	26.09	26.34	-1.68	0.14
		0.36	-0.25	A0A2N9IZK5;A0A5C7IGK0	A0A2N9IZK5	Nop domain-containing protein;Nop domain-containing protein	FSB_LOCUS57475;EZV62_003100	28.04	27.88	27.66	28.28	28.09	27.97	-1.59	0.16
		0.41	-0.25	A0A2N9FBJ2	A0A2N9FBJ2	Sarcosine oxidase	FSB_LOCUS12101	23.94	24.4	24.16	24.61	24.33	24.29	-1.41	0.21
		0.44	-0.25	A0A2N9FEG4;A0A2N9GR19	A0A2N9FEG4	DAO domain-containing protein;Uncharacterized protein	FSB_LOCUS13282;FSB_LOCUS29576	24.85	25.01	24.51	24.88	25.28	24.97	-1.32	0.23
		0.44	-0.25	A0A2N9J2X6;A0A5C7HRX2;A0A5C7I678	A0A2N9J2X6	VWFA domain-containing protein;VWFA domain-containing protein;VWFA domain-containing protein	FSB_LOCUS59030;EZV62_014380;EZV62_011765	26.69	27.11	27.35	27.37	27.28	27.26	-1.3	0.24
		0.45	-0.25	A0A2N9H9I8;A0A5C7H3G0	A0A2N9H9I8	MINDY_DUB domain-containing protein;MINDY_DUB domain-containing protein	FSB_LOCUS36295;EZV62_023536	24.18	24.5	24.84	24.65	24.73	24.9	-1.28	0.25
		0.48	-0.25	A0A2N9HEB9;A0A5C7IG87	A0A2N9HEB9	Uncharacterized protein;Uncharacterized protein	FSB_LOCUS37965;EZV62_009343	25.7	25.21	25.26	25.91	25.38	25.61	-1.19	0.28
		0.49	-0.25	A0A2N9FN48;A0A2N9H2Z6	A0A2N9FN48	Uncharacterized protein;S1 motif domain-containing protein	FSB_LOCUS16520;FSB_LOCUS34100	24.78	24.25	24.4	24.4	24.92	24.85	-1.17	0.28
		0.5	-0.25	A0A2N9GVL8	A0A2N9GVL8	Ribosomal_L18e/L15P domain-containing protein	FSB_LOCUS31303	28.63	28.01	28.65	28.67	28.85	28.52	-1.14	0.3
		0.54	-0.25	A0A2N9J9Z3;A0A5C7GX19	A0A2N9J9Z3	Uncharacterized protein;MHD1 domain-containing protein	FSB_LOCUS61296;EZV62_025006	23.56	22.86	23.2	23.79	23.31	23.27	-1.04	0.34
		0.58	-0.25	A0A2N9I901	A0A2N9I901	PKS_ER domain-containing protein	FSB_LOCUS48627	26.32	25.51	25.39	25.99	26.1	25.88	-0.94	0.38
		0.6	-0.25	A0A2N9IK90	A0A2N9IK90	M20_dimer domain-containing protein	FSB_LOCUS52596	24.87	25.47	25.24	25.84	25.52	24.96	-0.9	0.4
		0.24	-0.26	A0A2N9EUH3;A0A5C7H3G3;A0A5C7H2V0	A0A2N9EUH3	Purple acid phosphatase;Purple acid phosphatase;Purple acid phosphatase	FSB_LOCUS6357;EZV62_023803;EZV62_023802	24.21	24.39	24.4	24.57	24.56	24.66	-2.13	0.076
		0.29	-0.26	A0A2N9EI94	A0A2N9EI94	Uncharacterized protein	FSB_LOCUS2347	27.08	26.92	27.16	27.46	27.21	27.26	-1.87	0.11
		0.29	-0.26	A0A2N9IS04;A0A5C7IV33	A0A2N9IS04	Formyltetrahydrofolate synthetase;Formyltetrahydrofolate synthetase	FSB_LOCUS55160;EZV62_001712	27.27	26.98	27.25	27.4	27.49	27.36	-1.87	0.11
		0.31	-0.26	A0A2N9EE85;A0A5C7IXG6	A0A2N9EE85	Cation_ATPase_N domain-containing protein;Cation_ATPase_N domain-containing protein	FSB_LOCUS863;EZV62_002549	24.23	24.07	24.28	24.28	24.63	24.46	-1.8	0.12
		0.31	-0.26	A0A2N9G4A4;A0A5C7HD52;A0A2N9EKG9;A0A5C7HC99	A0A2N9G4A4	UMP pyrophosphorylase;PRK domain-containing protein;Uridine kinase;UMP pyrophosphorylase	FSB_LOCUS22112;EZV62_020103;FSB_LOCUS3140;EZV62_019999	24.62	24.49	24.51	24.83	24.97	24.6	-1.8	0.12
		0.34	-0.26	A0A2N9GIK7;A0A5C7GXC6;A0A5C7HMU1	A0A2N9GIK7;A0A5C7GXC6;A0A5C7HMU1	Ribosome biogenesis protein NSA2 homolog;Ribosome biogenesis protein NSA2 homolog;Ribosome biogenesis protein NSA2 homolog	FSB_LOCUS27267;EZV62_025278;EZV62_015968	24.14	24.49	24.23	24.44	24.47	24.73	-1.67	0.14
		0.34	-0.26	A0A2N9IE37	A0A2N9IE37	Usp domain-containing protein	FSB_LOCUS50914	27.27	27.59	27.17	27.68	27.65	27.5	-1.68	0.14
		0.34	-0.26	A0A2N9IVR4;A0A5C7HCB2	A0A2N9IVR4	Pribosyltran domain-containing protein;Pribosyltran domain-containing protein	FSB_LOCUS56540;EZV62_019817	26.32	25.89	26.01	26.34	26.43	26.23	-1.66	0.15
		0.36	-0.26	A0A2N9F5G6	A0A2N9F5G6	Peptidase A1 domain-containing protein	FSB_LOCUS14089	25.66	25.61	26.07	26.09	26.02	25.99	-1.59	0.16
		0.37	-0.26	A0A2N9J7S8	A0A2N9J7S8	KH type-2 domain-containing protein	FSB_LOCUS60482	28.27	27.9	28.41	28.42	28.37	28.58	-1.53	0.17
		0.4	-0.26	A0A2N9HM12;A0A5C7HDD2	A0A2N9HM12;A0A5C7HDD2	eRF1_1 domain-containing protein;eRF1_1 domain-containing protein	FSB_LOCUS43079;EZV62_020250	25.3	25.81	25.77	25.97	25.94	25.75	-1.44	0.2
		0.4	-0.26	A0A5C7HDS1	A0A5C7HDS1	Ketol-acid reductoisomerase	EZV62_020307	27.81	27.27	27.58	27.66	27.98	27.81	-1.43	0.2
		0.45	-0.26	A0A5C7IYI4	A0A5C7IYI4	Elongation factor 1-alpha	EZV62_002251	30.92	30.23	30.56	30.69	30.93	30.86	-1.27	0.25
		0.56	-0.26	A0A2N9GBD8;A0A5C7HAP3	A0A2N9GBD8	Uncharacterized protein;RRM domain-containing protein	FSB_LOCUS24336;EZV62_019529	25.09	25.65	24.87	25.35	25.23	25.8	-1	0.35
		0.56	-0.26	A0A2N9H214	A0A2N9H214	C2 domain-containing protein	FSB_LOCUS33740	24.87	24.22	25.05	25.27	24.83	24.8	-0.98	0.36
		0.67	-0.26	A0A2N9EPF5	A0A2N9EPF5	Knot1 domain-containing protein	FSB_LOCUS4567	28.41	28.2	27.18	28.58	28.16	27.83	-0.71	0.5
		0.71	-0.26	A0A2N9EC83	A0A2N9EC83	Uncharacterized protein	FSB_LOCUS215	25.58	26.56	25.45	26.75	25.5	26.12	-0.61	0.56
		0.79	-0.26	A0A2N9EP56	A0A2N9EP56	Uncharacterized protein	FSB_LOCUS8509	24.63	24.3	22.65	24.75	23.69	23.93	-0.46	0.66
		0.23	-0.27	A0A2N9EIU3;A0A5C7ISR1	A0A2N9EIU3	CCHC-type domain-containing protein;CCHC-type domain-containing protein	FSB_LOCUS2436;EZV62_000021	23.71	23.85	23.63	24.07	24.03	23.91	-2.14	0.075
		0.36	-0.27	A0A2N9FHS7	A0A2N9FHS7	Tr-type G domain-containing protein	FSB_LOCUS18258	30.41	29.91	30.16	30.31	30.54	30.43	-1.57	0.17
		0.38	-0.27	A0A2N9I280	A0A2N9I280	Uncharacterized protein	FSB_LOCUS45985	31.71	32.2	31.69	32.15	32.04	32.24	-1.52	0.18
		0.41	-0.27	A0A2N9I2I9;A0A2N9HDQ0;A0A2N9I113	A0A2N9I2I9	Pyruvate decarboxylase;Pyruvate decarboxylase;Pyruvate decarboxylase	FSB_LOCUS45973;FSB_LOCUS38174;FSB_LOCUS45970	28.13	27.57	27.89	28.16	28.29	27.94	-1.39	0.21
		0.41	-0.27	A0A2N9J5Q8	A0A2N9J5Q8	Biotin carboxylase	FSB_LOCUS59816	25.86	25.85	26.41	26.37	26.39	26.19	-1.42	0.21
		0.43	-0.27	A0A2N9EUM1;A0A5C7GZH8;A0A5C7GPU9	A0A2N9EUM1;A0A5C7GZH8;A0A5C7GPU9	Ribosomal_L16 domain-containing protein;Ribosomal_L16 domain-containing protein;Ribosomal_L16 domain-containing protein	FSB_LOCUS6460;EZV62_025814;EZV62_026125	30.95	30.54	30.31	31	30.89	30.7	-1.34	0.23
		0.46	-0.27	A0A2N9IFE2;A0A5C7GZD8	A0A2N9IFE2	Adenylosuccinate lyase;Adenylosuccinase	FSB_LOCUS51060;EZV62_025774	24.93	25.58	25.04	25.63	25.26	25.48	-1.25	0.26
		0.48	-0.27	A0A2N9EPG5	A0A2N9EPG5	Uncharacterized protein	FSB_LOCUS4462	24.25	23.68	24.3	24.38	24.57	24.08	-1.2	0.27
		0.48	-0.27	A0A2N9G095	A0A2N9G095	40S ribosomal protein S26	FSB_LOCUS20707	24.83	25.33	25.35	25.1	25.55	25.66	-1.2	0.27
		0.48	-0.27	A0A2N9HWJ0;A0A2N9HQ27;A0A5C7ILZ4;A0A2N9F5E3	A0A2N9HWJ0	Transcription elongation factor spt6;S1 motif domain-containing protein;Transcription elongation factor spt6;S1 motif domain-containing protein	FSB_LOCUS44340;FSB_LOCUS44119;EZV62_005150;FSB_LOCUS10210	22.53	23.27	23.24	23.36	23.22	23.26	-1.19	0.28
		0.53	-0.27	A0A2N9H8J6;A0A2N9H4S4;A0A5C7H209	A0A2N9H8J6	Uncharacterized protein;Uncharacterized protein;Uncharacterized protein	FSB_LOCUS36304;FSB_LOCUS34492;EZV62_023542	24.79	24.55	24.83	25.45	25	24.52	-1.06	0.33
		0.65	-0.27	A0A2N9F5Q5;A0A5C7IAM4	A0A2N9F5Q5	Uncharacterized protein;Uncharacterized protein	FSB_LOCUS10365;EZV62_007665	25.63	24.47	24.27	25.14	25.08	24.97	-0.76	0.48
		0.71	-0.27	A0A2N9IGK9	A0A2N9IGK9	RRM domain-containing protein	FSB_LOCUS52798	23.84	22.34	22.48	22.95	23.55	22.96	-0.62	0.56
		0.25	-0.28	A0A2N9HCQ1	A0A2N9HCQ1	Uncharacterized protein	FSB_LOCUS37261	30.13	30.19	30.39	30.47	30.44	30.66	-2.04	0.086
		0.26	-0.28	A0A2N9FHE4;A0A2N9J6S9;A0A2N9FQD6;A0A2N9H8F1;A0A2N9JBE0;A0A2N9G2F0;A0A2N9HZ65;A0A2N9H896;A0A2N9G012;A0A2N9JBF1;A0A2N9JAA0;A0A2N9JB32;A0A2N9JBF9;A0A2N9HEU1;A0A2N9G1S1	A0A2N9FHE4;A0A2N9J6S9	Uncharacterized protein;Uncharacterized protein;Uncharacterized protein;Uncharacterized protein;TPR_REGION domain-containing protein;TPR_REGION domain-containing protein;TPR_REGION domain-containing protein;TPR_REGION domain-containing protein;TPR_REGION domain-containing protein;TPR_REGION domain-containing protein;Uncharacterized protein;CLU_N domain-containing protein;Clu domain-containing pro…	FSB_LOCUS14495;FSB_LOCUS60115;FSB_LOCUS17295;FSB_LOCUS35751;FSB_LOCUS61671;FSB_LOCUS21381;FSB_LOCUS45594;FSB_LOCUS35752;FSB_LOCUS20296;FSB_LOCUS61681;FSB_LOCUS61690;FSB_LOCUS61685;FSB_LOCUS61683;FSB_LOCUS38072;FSB_LOCUS21380	25.03	25	24.95	25.37	25.38	25.07	-2.01	0.09
		0.28	-0.28	A0A2N9HJZ1;A0A5C7H0Q3;A0A5C7H1T5	A0A2N9HJZ1;A0A5C7H0Q3	Uncharacterized protein;Uncharacterized protein;Uncharacterized protein	FSB_LOCUS42389;EZV62_023094;EZV62_023331	28.66	28.71	28.55	29.05	28.99	28.71	-1.92	0.1
		0.29	-0.28	A0A2N9FWY0	A0A2N9FWY0	Eukaryotic translation initiation factor 5A	FSB_LOCUS19595	27.95	28.29	27.94	28.42	28.26	28.33	-1.89	0.11
		0.3	-0.28	A0A2N9FP88;A0A5C7HK28;A0A5C7H057;A0A2N9FSC5;A0A5C7HZ22	A0A2N9FP88	Cysteinyl-tRNA synthetase;Cysteinyl-tRNA synthetase;Cysteinyl-tRNA synthetase;Cysteinyl-tRNA synthetase;Cysteinyl-tRNA synthetase	FSB_LOCUS16875;EZV62_018680;EZV62_022827;FSB_LOCUS18034;EZV62_013563	26.17	25.78	25.78	26.18	26.16	26.22	-1.83	0.12
		0.31	-0.28	A0A2N9EM75	A0A2N9EM75	UBR-type domain-containing protein	FSB_LOCUS3536	24.08	23.79	24.21	24.19	24.35	24.36	-1.78	0.12
		0.31	-0.28	A0A2N9FE77;A0A2N9GHG8;A0A5C7HM23;Q70CE7	A0A2N9FE77;A0A2N9GHG8;A0A5C7HM23	14_3_3 domain-containing protein;14_3_3 domain-containing protein;14_3_3 domain-containing protein;14-3-3 protein (Fragment)	FSB_LOCUS13051;FSB_LOCUS26486;EZV62_015644;14.3.3-1	28.54	28.76	28.94	28.89	29.03	29.17	-1.78	0.12
		0.33	-0.28	A0A2N9F770	A0A2N9F770	Uncharacterized protein	FSB_LOCUS10884	25.93	26.16	25.69	26.26	26.29	26.08	-1.71	0.14
		0.33	-0.28	A0A2N9G8L3;A0A5C7HD27	A0A2N9G8L3	PCI domain-containing protein;PCI domain-containing protein	FSB_LOCUS23561;EZV62_020073	24.35	24.08	24.38	24.33	24.6	24.71	-1.72	0.14
		0.34	-0.28	A0A2N9FKX7;A0A5C7HQP1	A0A2N9FKX7	FACT complex subunit SSRP1;FACT complex subunit SSRP1	FSB_LOCUS15720;EZV62_016371	24.7	24.99	24.61	24.9	25.27	24.99	-1.67	0.14
		0.38	-0.28	A0A2N9F8U0	A0A2N9F8U0	Protein transport protein SEC23	FSB_LOCUS11312	24.82	24.36	24.63	24.87	25.09	24.67	-1.52	0.18
		0.44	-0.28	A0A2N9E141	A0A2N9E141	Iwr1 domain-containing protein	FSB_LOCUS129	23.47	23.13	22.73	23.5	23.44	23.23	-1.3	0.24
		0.44	-0.28	A0A2N9F7Q8	A0A2N9F7Q8	Pre-mRNA-processing factor 19	FSB_LOCUS10932	25.75	25.62	25.83	26.4	25.65	25.97	-1.3	0.24
		0.48	-0.28	A0A2N9EI83	A0A2N9EI83	Brix domain-containing protein	FSB_LOCUS6518	24.39	23.56	23.76	24.24	24.04	24.28	-1.2	0.27
		0.48	-0.28	A0A2N9FR31	A0A2N9FR31	Uncharacterized protein	FSB_LOCUS21068	25.27	25.95	25.42	25.82	25.57	26.1	-1.2	0.28
		0.57	-0.28	A0A2N9FM92	A0A2N9FM92	Peptidyl-prolyl cis-trans isomerase	FSB_LOCUS15756	25.57	26.49	25.41	26.16	26.02	26.14	-0.97	0.37
		0.61	-0.28	A0A2N9EJV9;A0A5C7IEE1;A0A2N9JA40	A0A2N9EJV9	Uncharacterized protein;Uncharacterized protein;Uncharacterized protein	FSB_LOCUS2741;EZV62_008679;FSB_LOCUS61153	25.1	23.82	24.56	24.89	24.76	24.66	-0.86	0.42
		0.65	-0.28	A0A2N9GW74;A0A2N9ESX4	A0A2N9GW74;A0A2N9ESX4	Fe2OG dioxygenase domain-containing protein;Fe2OG dioxygenase domain-containing protein	FSB_LOCUS34488;FSB_LOCUS5531	23.48	24.25	24.88	24.24	24.74	24.45	-0.76	0.47
		0.69	-0.28	A0A2N9HW54	A0A2N9HW54	Pyruvate kinase	FSB_LOCUS44444	27.8	26.4	26.29	27	27.26	27.05	-0.67	0.53
		0.91	-0.28	A0A2N9EMV7	A0A2N9EMV7	60S ribosomal protein L29	FSB_LOCUS8059	23.71	24.51	25.91	21.88	26.63	26.48	-0.21	0.84
		0.19	-0.29	A0A2N9IK68	A0A2N9IK68	Oxoglutarate dehydrogenase (succinyl-transferring)	FSB_LOCUS52315	32.12	32.07	32.2	32.51	32.35	32.42	-2.45	0.049
		0.22	-0.29	A0A2N9FL64	A0A2N9FL64	Uncharacterized protein	FSB_LOCUS15717	25.75	25.89	25.6	26.08	26	26.02	-2.21	0.068
		0.24	-0.29	A0A2N9I7Q9;A0A5C7HA78	A0A2N9I7Q9;A0A5C7HA78	Protein phosphatase methylesterase 1;Protein phosphatase methylesterase 1	FSB_LOCUS47982;EZV62_022631	24.89	25.17	25.2	25.34	25.35	25.45	-2.11	0.079
		0.33	-0.29	A0A2N9EPY1	A0A2N9EPY1	Uncharacterized protein	FSB_LOCUS4747	27.55	28.09	27.98	28.18	28.18	28.14	-1.69	0.14
		0.35	-0.29	A0A2N9FVZ7;A0A5C7GRD1	A0A2N9FVZ7	Uncharacterized protein;Uncharacterized protein	FSB_LOCUS19187;EZV62_026542	26.46	26.79	26.36	26.98	26.62	26.86	-1.64	0.15
		0.35	-0.29	A0A2N9G0C9	A0A2N9G0C9	SWIB domain-containing protein	FSB_LOCUS20747	28.24	28.6	27.97	28.58	28.58	28.52	-1.6	0.16
		0.41	-0.29	A0A2N9FYY4	A0A2N9FYY4	Uncharacterized protein	FSB_LOCUS23689	32.07	32.79	32.54	32.77	32.82	32.69	-1.41	0.21
		0.41	-0.29	A0A2N9IF52	A0A2N9IF52	Uncharacterized protein	FSB_LOCUS50571	26.78	26.55	26.94	26.97	27.4	26.78	-1.4	0.21
		0.43	-0.29	A0A2N9FW24	A0A2N9FW24	Tim44 domain-containing protein	FSB_LOCUS19081	22.6	23.17	23.38	23.39	23.33	23.31	-1.34	0.23
		0.44	-0.29	A0A2N9GIQ3;A0A5C7GTC3	A0A2N9GIQ3;A0A5C7GTC3	C3HC-type domain-containing protein;C3HC-type domain-containing protein	FSB_LOCUS27182;EZV62_027272	23.33	23.47	24.06	23.97	24.01	23.75	-1.31	0.24
		0.53	-0.29	A0A2N9FTD0	A0A2N9FTD0	Uncharacterized protein	FSB_LOCUS18101	26.85	27.02	26.08	27	27.07	26.74	-1.06	0.33
		0.19	-0.3	A0A2N9H1H6	A0A2N9H1H6	Cytochrome f	FSB_LOCUS27470	28.45	28.54	28.46	28.86	28.84	28.65	-2.41	0.052
		0.21	-0.3	A0A2N9FFI0	A0A2N9FFI0	Fructose-bisphosphate aldolase	FSB_LOCUS13790	30.94	31.15	31.11	31.26	31.45	31.38	-2.29	0.06
		0.23	-0.3	A0A2N9F5C8	A0A2N9F5C8	Proteasome assembly chaperone 2	FSB_LOCUS14038	24.9	24.63	24.71	25.14	24.94	25.06	-2.17	0.072
		0.23	-0.3	A0A2N9G4I4;A0A2N9FMS9;A0A2N9FG24;A0A2N9IGT5;A0A2N9I4U6;A0A2N9FYJ8;A0A2N9IL09;A0A2N9H2B1;A0A2N9IKY9;A0A2N9H9I7;A0A5C7I5F2;A0A2N9EYR9;A0A2N9GUG5;A0A2N9EYK8;A0A2N9FUJ6;A0A2N9FMV6;A0A2N9IWN6;A0A2N9GEF2;A0A2N9ERI2;A0A2N9FBC2	A0A2N9G4I4;A0A2N9FMS9;A0A2N9FG24;A0A2N9IGT5	Uncharacterized protein;RuvB-like helicase;RuvB-like helicase;RuvB-like helicase;RuvB-like helicase;RuvB-like helicase;RuvB-like helicase;RuvB-like helicase;RuvB-like helicase;RuvB-like helicase;RuvB-like helicase;Reverse transcriptase domain-containing protein;Reverse transcriptase domain-containing protein;Reverse transcriptase domain-containing protein;Uncharacterized protein;Reverse transcrip…	FSB_LOCUS22151;FSB_LOCUS19969;FSB_LOCUS14010;FSB_LOCUS52868;FSB_LOCUS47300;FSB_LOCUS19961;FSB_LOCUS52866;FSB_LOCUS33643;FSB_LOCUS52856;FSB_LOCUS36192;EZV62_011202;FSB_LOCUS7877;FSB_LOCUS30806;FSB_LOCUS7800;FSB_LOCUS22209;FSB_LOCUS16327;FSB_LOCUS56870;FSB_LOCUS25844;FSB_LOCUS5152;FSB_LOCUS11966	26.09	25.98	25.94	26.36	26.43	26.11	-2.15	0.074
		0.24	-0.3	A0A2N9J6T8;A0A5C7IE15;A0A5C7GWR1;A0A5C7HED7	A0A2N9J6T8	Uncharacterized protein;Uncharacterized protein;Uncharacterized protein;Uncharacterized protein	FSB_LOCUS60187;EZV62_008805;EZV62_024812;EZV62_020646	28.94	28.59	28.84	29.11	29.17	29	-2.08	0.081
		0.26	-0.3	A0A2N9FM77;A0A5C7IKK3	A0A2N9FM77	Uncharacterized protein;Uncharacterized protein	FSB_LOCUS15873;EZV62_004748	25.03	24.79	25.1	25.45	25.24	25.14	-1.98	0.094
		0.26	-0.3	A0A2N9INP7;A0A5C7IWI8	A0A2N9INP7;A0A5C7IWI8	Uncharacterized protein;Uncharacterized protein	FSB_LOCUS55058;EZV62_002164	29.42	29.56	29.81	29.97	29.76	29.97	-1.99	0.093
		0.29	-0.3	A0A5C7HU89	A0A5C7HU89	B box-type domain-containing protein	EZV62_014335	25.66	26.06	25.75	25.99	26.14	26.23	-1.89	0.11
		0.3	-0.3	A0A2N9GS43	A0A2N9GS43	40S ribosomal protein S4	FSB_LOCUS30043	28.82	28.76	28.37	28.9	28.9	29.05	-1.84	0.11
		0.34	-0.3	A0A2N9GVR2	A0A2N9GVR2	Oxoglutarate dehydrogenase (succinyl-transferring)	FSB_LOCUS31371	26.42	26.81	26.94	26.87	27.2	27.01	-1.65	0.15
		0.41	-0.3	A0A2N9IJ04	A0A2N9IJ04	ADF-H domain-containing protein	FSB_LOCUS52310	27.04	26.32	26.73	26.89	27.2	26.91	-1.39	0.21
		0.42	-0.3	A0A2N9HVQ7;A0A5C7I499	A0A2N9HVQ7	Uncharacterized protein;Uncharacterized protein	FSB_LOCUS43676;EZV62_010822	24.7	24.17	24.92	24.94	24.74	25.01	-1.38	0.22
		0.49	-0.3	A0A5C7H5N2	A0A5C7H5N2	DUF4091 domain-containing protein	EZV62_021429	23.43	23.88	24.4	24.14	24.19	24.27	-1.17	0.29
		0.53	-0.3	A0A2N9FFS4	A0A2N9FFS4	Phytocyanin domain-containing protein	FSB_LOCUS13964	28.68	27.97	27.64	28.28	28.46	28.45	-1.08	0.32
		0.53	-0.3	A0A5C7IIR0	A0A5C7IIR0	Tr-type G domain-containing protein	EZV62_003894	27.76	28.32	28.84	28.79	28.42	28.62	-1.06	0.33
		0.54	-0.3	A0A2N9I915	A0A2N9I915	Ribosome biogenesis regulatory protein	FSB_LOCUS48800	23.56	24.19	23.46	23.83	23.76	24.53	-1.03	0.34
		0.76	-0.3	A0A2N9H595	A0A2N9H595	Peroxidase	FSB_LOCUS34947	25.53	25.26	23.48	24.99	25.48	24.69	-0.53	0.61
		0.76	-0.3	A0A2N9HQX4;A0A5C7IJI3;A0A5C7IIZ1	A0A2N9HQX4;A0A5C7IJI3	Uncharacterized protein;WD_REPEATS_REGION domain-containing protein;Utp12 domain-containing protein	FSB_LOCUS42045;EZV62_004164;EZV62_004168	24.11	21.84	23.17	22.98	23.6	23.44	-0.53	0.61
		0.17	-0.31	A0A2N9IA73;A0A2N9HRI5	A0A2N9IA73;A0A2N9HRI5	SERPIN domain-containing protein;SERPIN domain-containing protein	FSB_LOCUS49454;FSB_LOCUS42764	26.22	26.08	26.13	26.41	26.4	26.53	-2.56	0.042
		0.18	-0.31	A0A2N9GXL0	A0A2N9GXL0	Coatomer subunit alpha	FSB_LOCUS32130	25.96	25.74	25.87	26.11	26.25	26.13	-2.46	0.048
		0.21	-0.31	A0A2N9EPK9;A0A5C7H2J5	A0A2N9EPK9	Transaldolase;Transaldolase	FSB_LOCUS4630;EZV62_023625	26.61	26.69	26.43	26.97	26.79	26.88	-2.29	0.061
		0.23	-0.31	A0A2N9EMF7;A0A2N9EYY6	A0A2N9EMF7	Uncharacterized protein;EF-1-gamma C-terminal domain-containing protein	FSB_LOCUS7939;FSB_LOCUS7940	29.71	29.87	30.06	30.1	30.2	30.28	-2.2	0.069
		0.24	-0.31	A0A2N9GFG0;A0A5C7GW24;A0A5C7HBD5;A0A5C7GX77;A0A5C7GTZ4;A0A5C7IPY5	A0A2N9GFG0	60S ribosomal protein L7a;60S ribosomal protein L7a;60S ribosomal protein L7a;60S ribosomal protein L7a;60S ribosomal protein L7a;60S ribosomal protein L7a	FSB_LOCUS26031;EZV62_024570;EZV62_019669;EZV62_024571;EZV62_027555;EZV62_005799	28.92	29.34	29.18	29.5	29.43	29.44	-2.08	0.082
		0.28	-0.31	A0A2N9EWE7;A0A5C7IM35	A0A2N9EWE7	Uncharacterized protein;Glutamine amidotransferase type-2 domain-containing protein	FSB_LOCUS10978;EZV62_005103	25.38	24.92	25.09	25.34	25.48	25.48	-1.93	0.1
		0.34	-0.31	A0A2N9GA64	A0A2N9GA64	AAA domain-containing protein	FSB_LOCUS27419	24.5	24.77	25.02	25.1	25.22	24.88	-1.68	0.14
		0.35	-0.31	A0A5C7H539	A0A5C7H539	Phosphopyruvate hydratase	EZV62_024076	24.32	24.5	24.82	24.98	24.99	24.6	-1.62	0.16
		0.36	-0.31	A0A2N9HJG4;A0A2N9EZ23;A0A2N9EZW2;A0A5C7IZY7;A0A5C7IXZ3;A0A5C7GUW7	A0A2N9HJG4;A0A2N9EZ23	SHSP domain-containing protein;SHSP domain-containing protein;SHSP domain-containing protein;SHSP domain-containing protein;SHSP domain-containing protein;Uncharacterized protein	FSB_LOCUS39713;FSB_LOCUS7984;FSB_LOCUS7986;EZV62_002731;EZV62_002730;EZV62_024343	27.03	26.93	26.56	27.37	27.18	26.9	-1.59	0.16
		0.16	-0.32	A0A2N9IHI5;A0A5C7H557;A0A5C7H485;A0A2N9IS63;A0A5C7GVQ3	A0A2N9IHI5;A0A5C7H557;A0A5C7H485	AAA domain-containing protein;AAA domain-containing protein;AAA domain-containing protein;AAA domain-containing protein;AAA domain-containing protein	FSB_LOCUS51395;EZV62_021342;EZV62_024271;FSB_LOCUS56188;EZV62_024432	28.91	28.9	28.93	29.24	29.32	29.14	-2.7	0.035
		0.2	-0.32	A0A2N9HRB1	A0A2N9HRB1	Uncharacterized protein	FSB_LOCUS42172	24.92	24.85	24.74	25.07	25.32	25.08	-2.4	0.053
		0.25	-0.32	A0A2N9G6Q2;A0A2N9GB90	A0A2N9G6Q2	Uncharacterized protein;SURF6 domain-containing protein	FSB_LOCUS26199;FSB_LOCUS24734	24.22	24.34	24.34	24.56	24.88	24.43	-2.04	0.086
		0.28	-0.32	A0A2N9JBT7	A0A2N9JBT7	S5 DRBM domain-containing protein	FSB_LOCUS61997	28.13	28.34	28.08	28.71	28.55	28.26	-1.91	0.1
		0.31	-0.32	A6XHH1	A6XHH1	Superoxide dismutase (Fragment)	MnSOD	27.91	28.19	28.51	28.52	28.55	28.49	-1.78	0.12
		0.33	-0.32	A0A2N9G4C0;A0A5C7H4Q7	A0A2N9G4C0	Uncharacterized protein;Uncharacterized protein	FSB_LOCUS22225;EZV62_021119	24.92	25.03	25.24	25.46	25.64	25.06	-1.69	0.14
		0.33	-0.32	A0A2N9HBC3	A0A2N9HBC3	Bms1-type G domain-containing protein	FSB_LOCUS36766	23.48	23.45	23.79	24.17	23.89	23.62	-1.69	0.14
		0.35	-0.32	A0A2N9J954	A0A2N9J954	Importin N-terminal domain-containing protein	FSB_LOCUS61758	25.16	24.53	24.97	25.08	25.36	25.18	-1.62	0.15
		0.39	-0.32	Q30CZ7;A0A5C7GY98	Q30CZ7	Chorismate synthase;Chorismate synthase	FSB_LOCUS6591;EZV62_025426	25	24.38	24.56	24.97	25.22	24.72	-1.48	0.19
		0.5	-0.32	A0A2N9EK39;A0A2N9EJW0;A0A2N9EDQ3;A0A2N9ER95	A0A2N9EK39	Uncharacterized protein;Uncharacterized protein;Uncharacterized protein;Uncharacterized protein	FSB_LOCUS2973;FSB_LOCUS2975;FSB_LOCUS4978;FSB_LOCUS4976	27.25	28.02	27.77	27.57	28.11	28.31	-1.14	0.3
		0.54	-0.32	A0A2N9GA55;A0A5C7I6G8;A0A5C7H6B9	A0A2N9GA55;A0A5C7I6G8;A0A5C7H6B9	Uncharacterized protein;Uncharacterized protein;Uncharacterized protein	FSB_LOCUS23916;EZV62_011146;EZV62_021689	28.89	28.8	28.13	29.43	28.79	28.55	-1.03	0.34
		0.15	-0.33	A0A2N9EIQ6;A0A2N9J875;A0A5C7IJH5;A0A2N9IA72;A0A5C7I172;A0A2N9FVR9	A0A2N9EIQ6;A0A2N9J875	Phospholipase D;Phospholipase D;Phospholipase D;Phospholipase D;Phospholipase D;Phospholipase D	FSB_LOCUS6689;FSB_LOCUS60666;EZV62_004266;FSB_LOCUS48831;EZV62_013525;FSB_LOCUS22619	27.52	27.69	27.61	27.9	27.99	27.91	-2.72	0.034
		0.18	-0.33	A0A2N9EDN9	A0A2N9EDN9	Uncharacterized protein	FSB_LOCUS725	25.11	24.94	25	25.46	25.38	25.21	-2.49	0.046
		0.2	-0.33	A0A2N9E155;A0A2N9HV92;A0A2N9GTN4;A0A2N9I6D2;A0A2N9E154	A0A2N9E155;A0A2N9HV92;A0A2N9GTN4	Glutathione transferase;Glutathione transferase;Glutathione transferase;Glutathione transferase;Glutathione transferase	FSB_LOCUS199;FSB_LOCUS43880;FSB_LOCUS30526;FSB_LOCUS47461;FSB_LOCUS188	29.57	29.48	29.57	29.67	29.95	29.98	-2.37	0.055
		0.24	-0.33	A0A2N9GF98	A0A2N9GF98	Uncharacterized protein	FSB_LOCUS25783	24.61	24.7	24.34	24.71	24.96	24.97	-2.1	0.079
		0.27	-0.33	A0A2N9EC37;A0A5C7HJP1	A0A2N9EC37	Uncharacterized protein;Uncharacterized protein	FSB_LOCUS11;EZV62_017729	28.02	27.53	27.62	28.12	28.01	28.01	-1.96	0.096
		0.27	-0.33	A0A2N9F346;A0A5C7H413	A0A2N9F346;A0A5C7H413	Peptidyl-prolyl cis-trans isomerase;Peptidyl-prolyl cis-trans isomerase	FSB_LOCUS9430;EZV62_024242	25.79	25.85	26.06	26.02	26.5	26.19	-1.96	0.096
		0.29	-0.33	A0A2N9EEP3	A0A2N9EEP3	Uncharacterized protein	FSB_LOCUS1097	28.5	28.78	29.01	29.24	29.04	28.99	-1.87	0.11
		0.31	-0.33	A0A2N9EYB3	A0A2N9EYB3	SOR_SNZ domain-containing protein	FSB_LOCUS7710	25.81	26.42	26.26	26.52	26.56	26.42	-1.79	0.12
		0.32	-0.33	A0A2N9IG19;A0A5C7HPX7;A0A5C7GYK3	A0A2N9IG19;A0A5C7HPX7;A0A5C7GYK3	Uncharacterized protein;Uncharacterized protein;Uncharacterized protein	FSB_LOCUS52350;EZV62_002507;EZV62_025484	28.63	28.76	28.3	28.86	28.67	29.13	-1.73	0.13
		0.33	-0.33	A0A2N9FPW4;A0A5C7HKE4	A0A2N9FPW4	Uncharacterized protein;Uncharacterized protein	FSB_LOCUS16881;EZV62_018687	25.6	25.8	25.21	25.78	26.04	25.78	-1.72	0.13
		0.35	-0.33	A0A2N9G4W0;A0A5C7IJV7;A0A5C7GW20;A0A5C7H9E4;A0A5C7GX17	A0A2N9G4W0;A0A5C7IJV7	MPN domain-containing protein;MPN domain-containing protein;Uncharacterized protein;Uncharacterized protein;Uncharacterized protein	FSB_LOCUS22494;EZV62_004304;EZV62_027580;EZV62_019019;EZV62_024511	25.98	25.29	25.76	26.1	26.04	25.88	-1.63	0.15
		0.4	-0.33	A0A2N9ERM2	A0A2N9ERM2	Uncharacterized protein	FSB_LOCUS12433	27.94	27.19	27.69	27.88	27.76	28.17	-1.44	0.2
		0.4	-0.33	A0A2N9FDE7;A0A5C7IP60	A0A2N9FDE7	Uncharacterized protein;Uncharacterized protein	FSB_LOCUS13007;EZV62_005965	25.65	26.14	26.34	26.18	26.28	26.66	-1.45	0.2
		0.42	-0.33	A0A2N9FC57	A0A2N9FC57	Elongation factor 1-alpha	FSB_LOCUS12674	27.32	26.51	27.19	27.33	27.51	27.18	-1.36	0.22
		0.42	-0.33	A0A2N9HF21;A0A2N9GYU8;A0A5C7I5J0;A0A2N9GZR1	A0A2N9HF21;A0A2N9GYU8	Poly [ADP-ribose] polymerase;Uncharacterized protein;Poly [ADP-ribose] polymerase;Poly [ADP-ribose] polymerase	FSB_LOCUS38664;FSB_LOCUS32697;EZV62_010786;FSB_LOCUS32696	24.44	23.83	23.62	24.48	24.16	24.22	-1.37	0.22
		0.53	-0.33	A0A2N9EHG7	A0A2N9EHG7	Thioredoxin domain-containing protein	FSB_LOCUS2013	24.59	24.76	25.57	25.63	25.32	24.95	-1.05	0.33
		0.18	-0.34	A0A2N9E8I0;A0A2N9H531	A0A2N9E8I0;A0A2N9H531	Eukaryotic translation initiation factor 3 subunit C;Eukaryotic translation initiation factor 3 subunit C	FSB_LOCUS3149;FSB_LOCUS34633	25.82	26	26.02	26.42	26.16	26.28	-2.5	0.045
		0.18	-0.34	A0A5C7HYH5	A0A5C7HYH5	Uncharacterized protein	EZV62_013227	27.02	27.09	27.24	27.39	27.61	27.37	-2.48	0.047
		0.22	-0.34	A0A2N9H358	A0A2N9H358	Uncharacterized protein	FSB_LOCUS33912	24.8	24.67	24.98	25.06	25.06	25.34	-2.23	0.066
		0.24	-0.34	A0A5C7HYU2;A0A2N9HQ53;A0A2N9EN28;A0A5C7HW10;A0A2N9FKA8;A0A2N9EZG7;A0A2N9IA03	A0A5C7HYU2;A0A2N9HQ53;A0A2N9EN28;A0A5C7HW10;A0A2N9FKA8;A0A2N9EZG7	GTP-binding nuclear protein;GTP-binding nuclear protein;GTP-binding nuclear protein;GTP-binding nuclear protein;Uncharacterized protein;GTP-binding nuclear protein;GTP-binding nuclear protein	EZV62_013483;FSB_LOCUS44129;FSB_LOCUS8119;EZV62_012676;FSB_LOCUS15490;FSB_LOCUS8120;FSB_LOCUS48762	29	29.3	29.43	29.46	29.63	29.66	-2.12	0.077
		0.31	-0.34	A0A2N9EJY6;A0A2N9HDU3	A0A2N9EJY6;A0A2N9HDU3	WD_REPEATS_REGION domain-containing protein;WD_REPEATS_REGION domain-containing protein	FSB_LOCUS7078;FSB_LOCUS37626	23.75	24.26	24.34	24.54	24.35	24.5	-1.79	0.12
		0.33	-0.34	A0A2N9G6N5;A0A5C7ILQ9	A0A2N9G6N5	Ribos_L4_asso_C domain-containing protein;Ribos_L4_asso_C domain-containing protein	FSB_LOCUS26198;EZV62_005060	28.82	28.25	28.47	28.68	29.1	28.78	-1.71	0.14
		0.34	-0.34	A0A2N9EHV6	A0A2N9EHV6	Phosphoserine transaminase	FSB_LOCUS2224	26.77	27.31	27.3	27.31	27.39	27.7	-1.66	0.15
		0.41	-0.34	A0A2N9GYS8;A0A5C7GWA7	A0A2N9GYS8	Glutamine--fructose-6-phosphate transaminase (isomerizing);Glutamine--fructose-6-phosphate transaminase (isomerizing)	FSB_LOCUS32590;EZV62_024694	24.19	24.1	23.69	23.95	24.71	24.33	-1.39	0.21
		0.43	-0.34	A0A2N9GNE7;A0A2N9I5D2	A0A2N9GNE7	Acyl carrier protein;Acyl carrier protein	FSB_LOCUS31869;FSB_LOCUS47101	26.37	25.67	26.62	26.59	26.5	26.58	-1.33	0.23
		0.44	-0.34	A0A2N9FA53;A0A5C7H6W4	A0A2N9FA53	Peptidase A1 domain-containing protein;Peptidase A1 domain-containing protein	FSB_LOCUS15669;EZV62_021856	25.71	24.73	25.04	25.53	25.52	25.45	-1.31	0.24
		0.44	-0.34	A0A2N9H717	A0A2N9H717	AB hydrolase-1 domain-containing protein	FSB_LOCUS38109	24.08	24.66	24.27	24.99	24.82	24.22	-1.32	0.23
		0.66	-0.34	E7BDD7	E7BDD7	Dehydrin (Fragment)	dhn	28.26	29.52	28.26	28.46	29.69	28.89	-0.73	0.49
		0.16	-0.35	A0A2N9I010	A0A2N9I010	Phosphoenolpyruvate carboxylase	FSB_LOCUS45610	27.06	26.89	27.1	27.32	27.48	27.29	-2.67	0.036
		0.17	-0.35	A0A2N9IFL0;A0A5C7GZ59	A0A2N9IFL0	Formylglycinamide ribonucleotide amidotransferase;Formylglycinamide ribonucleotide amidotransferase	FSB_LOCUS50701;EZV62_025694	25.32	25.05	25.03	25.44	25.54	25.46	-2.57	0.041
		0.19	-0.35	A0A2N9FIM4;A0A5C7ISR5	A0A2N9FIM4;A0A5C7ISR5	Epimerase domain-containing protein;Epimerase domain-containing protein	FSB_LOCUS14506;EZV62_000728	29.16	29.48	29.43	29.78	29.74	29.59	-2.43	0.05
		0.19	-0.35	A0A2N9GRL2;A0A5C7HZ84;A0A5C7IU83	A0A2N9GRL2	Protein transport protein SEC23;Protein transport protein SEC23;Protein transport protein SEC23	FSB_LOCUS29941;EZV62_009421;EZV62_001516	25.66	25.73	25.53	26.04	26.14	25.8	-2.45	0.049
		0.2	-0.35	A0A2N9JAR9;A0A5C7HTH1	A0A2N9JAR9	Uncharacterized protein;Uncharacterized protein	FSB_LOCUS61532;EZV62_014179	23.87	24.27	24.14	24.46	24.45	24.42	-2.38	0.054
		0.21	-0.35	A0A2N9EI12;A0A5C7ISD9	A0A2N9EI12	Uncharacterized protein;Uncharacterized protein	FSB_LOCUS2295;EZV62_006331	30.99	30.65	30.76	31.26	31.2	30.99	-2.32	0.058
		0.22	-0.35	A0A2N9G7S3	A0A2N9G7S3	Phosphopyruvate hydratase	FSB_LOCUS23445	24.87	25.08	25.26	25.42	25.55	25.28	-2.23	0.066
		0.23	-0.35	A0A2N9EVT1	A0A2N9EVT1	60S ribosomal protein L27	FSB_LOCUS6643	26.73	26.9	26.81	27.21	27.38	26.91	-2.2	0.069
		0.28	-0.35	A0A2N9EP44;A0A5C7HS53	A0A2N9EP44	Inorganic diphosphatase;Inorganic diphosphatase	FSB_LOCUS4435;EZV62_014248	26.18	26.44	26.04	26.5	26.37	26.85	-1.9	0.1
		0.28	-0.35	A0A2N9F445;A0A2N9GX92;A0A2N9GY72;A0A5C7IXN9	A0A2N9F445;A0A2N9GX92	Uncharacterized protein;Uncharacterized protein;Uncharacterized protein;Uncharacterized protein	FSB_LOCUS9523;FSB_LOCUS32204;FSB_LOCUS32201;EZV62_002604	30.51	30.78	30.22	30.84	31	30.71	-1.94	0.1
		0.29	-0.35	A0A2N9FXY9;A0A5C7IVV1	A0A2N9FXY9	NTP_transf_3 domain-containing protein;NTP_transf_3 domain-containing protein	FSB_LOCUS19741;EZV62_001962	24	24.04	23.58	24.31	24.37	23.98	-1.85	0.11
		0.3	-0.35	A0A2N9HGF8;A0A5C7H0D6;A0A5C7HXV5	A0A2N9HGF8	Iron-sulfur cluster assembly protein;Iron-sulfur cluster assembly protein;Iron-sulfur cluster assembly protein	FSB_LOCUS38705;EZV62_022793;EZV62_013316	27	27.62	27.27	27.71	27.75	27.49	-1.82	0.12
		0.32	-0.35	A0A2N9FQ49;A0A2N9FM81	A0A2N9FQ49	RNA helicase;RNA helicase	FSB_LOCUS17092;FSB_LOCUS16145	24.15	23.52	24.12	24.28	24.31	24.25	-1.75	0.13
		0.37	-0.35	A0A2N9HYC1	A0A2N9HYC1	Uncharacterized protein	FSB_LOCUS44635	24.26	24.83	24.65	25.22	24.99	24.58	-1.52	0.18
		0.38	-0.35	A0A2N9HUJ0	A0A2N9HUJ0	Uncharacterized protein	FSB_LOCUS43265	24.83	24.02	24.34	24.82	24.81	24.59	-1.52	0.18
		0.38	-0.35	A0A2N9HVR1;A0A2N9FV74;A0A5C7HWN3;A0A5C7HCM0;A0A5C7ISB6;A0A5C7H6T3;A0A2N9HMD4	A0A2N9HVR1	DYW_deaminase domain-containing protein;DYW_deaminase domain-containing protein;DYW_deaminase domain-containing protein;DYW_deaminase domain-containing protein;DYW_deaminase domain-containing protein;DYW_deaminase domain-containing protein;DYW_deaminase domain-containing protein	FSB_LOCUS43613;FSB_LOCUS22439;EZV62_012900;EZV62_019980;EZV62_000720;EZV62_021301;FSB_LOCUS40661	24.77	24.4	24.07	24.48	24.82	24.99	-1.5	0.18
		0.42	-0.35	A0A2N9IDL7;A0A5C7I4Q6	A0A2N9IDL7;A0A5C7I4Q6	ATP-dependent Clp protease proteolytic subunit;ATP-dependent Clp protease proteolytic subunit	FSB_LOCUS50400;EZV62_011507	23.7	23.72	24.2	24.22	23.82	24.62	-1.36	0.22
		0.43	-0.35	A0A2N9G6Z2	A0A2N9G6Z2	W2 domain-containing protein	FSB_LOCUS23194	25.01	25.99	25.49	26.01	25.78	25.76	-1.35	0.23
		0.45	-0.35	A0A2N9FTD8	A0A2N9FTD8	Usp domain-containing protein	FSB_LOCUS18370	24.18	25.08	25.08	25.34	25	25.06	-1.26	0.25
		0.48	-0.35	A0A2N9FW79	A0A2N9FW79	B2-adapt-app_C domain-containing protein	FSB_LOCUS19093	25.32	24.36	24.37	25.07	25.22	24.81	-1.19	0.28
		0.12	-0.36	A0A2N9I5F4	A0A2N9I5F4	Uncharacterized protein	FSB_LOCUS47142	25	25.06	24.98	25.28	25.4	25.44	-3.05	0.022
		0.15	-0.36	A0A2N9FGH9;A0A2N9FGC4;A0A2N9F5J4	A0A2N9FGH9	Uncharacterized protein;Uncharacterized protein;Uncharacterized protein	FSB_LOCUS14107;FSB_LOCUS14110;FSB_LOCUS14108	24.92	24.73	24.64	25.05	25.18	25.13	-2.71	0.034
		0.15	-0.36	A0A2N9IUD4;A0A5C7I4R7	A0A2N9IUD4;A0A5C7I4R7	Coatomer subunit gamma;Coatomer subunit gamma	FSB_LOCUS55523;EZV62_011517	26.51	26.27	26.32	26.69	26.69	26.79	-2.81	0.03
		0.15	-0.36	A0A2N9J1U7	A0A2N9J1U7	Molybdopterin molybdenumtransferase	FSB_LOCUS58352	24.05	24.18	23.95	24.43	24.51	24.32	-2.76	0.032
		0.17	-0.36	A0A2N9ED42;A0A5C7HHI8	A0A2N9ED42	Uncharacterized protein;Uncharacterized protein	FSB_LOCUS426;EZV62_017145	28.25	28.3	28.05	28.62	28.41	28.63	-2.58	0.041
		0.23	-0.36	A0A2N9ILD2;A0A5C7GTM2	A0A2N9ILD2	Uncharacterized protein;Uncharacterized protein	FSB_LOCUS53150;EZV62_027382	23.37	23.25	23.09	23.77	23.66	23.35	-2.2	0.069
		0.24	-0.36	A0A2N9ITZ2	A0A2N9ITZ2	Poly [ADP-ribose] polymerase	FSB_LOCUS56769	28.61	28.24	28.68	28.93	28.97	28.71	-2.13	0.076
		0.3	-0.36	A0A2N9IZP1;A0A5C7IZ29	A0A2N9IZP1	YTH domain-containing protein;YTH domain-containing protein	FSB_LOCUS57697;EZV62_003069	25.31	24.97	24.62	25.43	25.25	25.32	-1.83	0.12
		0.42	-0.36	A0A2N9I1P3	A0A2N9I1P3	DLH domain-containing protein	FSB_LOCUS45831	27.41	28.33	27.99	28.48	28.05	28.27	-1.36	0.22
		0.54	-0.36	A0A2N9HEI8	A0A2N9HEI8	PP28 domain-containing protein	FSB_LOCUS37972	24.35	24.79	25.65	25.42	25.02	25.43	-1.04	0.34
		0.67	-0.36	A0A2N9H7U4	A0A2N9H7U4	O-phosphoserine phosphohydrolase	FSB_LOCUS38378	24.35	23.95	22.35	23.67	23.89	24.17	-0.7	0.51
		0.17	-0.37	A0A2N9EV24;A0A2N9EHK7;A0A2N9EUB2;A0A5C7IV68	A0A2N9EV24	3-isopropylmalate dehydratase;Aconitase domain-containing protein;Uncharacterized protein;Uncharacterized protein	FSB_LOCUS6301;FSB_LOCUS6298;FSB_LOCUS6297;EZV62_001011	25.83	25.7	25.98	26.28	26.3	26.04	-2.58	0.041
		0.17	-0.37	A0A2N9GP81;A0A5C7HH07	A0A2N9GP81	PABS domain-containing protein;PABS domain-containing protein	FSB_LOCUS29324;EZV62_017643	25.7	25.39	25.46	25.76	26.01	25.9	-2.55	0.042
		0.17	-0.37	A0A2N9ISF4	A0A2N9ISF4	HATPase_c domain-containing protein	FSB_LOCUS54833	28.06	28.3	27.96	28.41	28.47	28.55	-2.59	0.04
		0.17	-0.37	A0A5C7I182	A0A5C7I182	Malic enzyme	EZV62_009450	25.52	25.59	25.44	26.01	25.69	25.96	-2.6	0.04
		0.19	-0.37	A0A2N9I7K1;A0A5C7HAD4	A0A2N9I7K1	Uncharacterized protein;Uncharacterized protein	FSB_LOCUS47986;EZV62_022634	25.93	26.07	26.26	26.56	26.54	26.27	-2.44	0.049
		0.22	-0.37	A0A2N9EUE2;A0A5C7IPU5;A0A5C7H9S6;A0A5C7IQK8;A0A5C7IPE0	A0A2N9EUE2	Glutamyl-tRNA synthetase;Uncharacterized protein;Uncharacterized protein;Uncharacterized protein;tRNA-synt_1c domain-containing protein	FSB_LOCUS6096;EZV62_006024;EZV62_022394;EZV62_006019;EZV62_006020	27.01	26.73	26.59	27.27	27.18	26.98	-2.23	0.066
		0.29	-0.37	A0A2N9FCL4	A0A2N9FCL4	Annexin	FSB_LOCUS12461	24.25	24.44	24.88	24.93	25.03	24.74	-1.87	0.11
		0.29	-0.37	A0A2N9H3Y7;A0A2N9I6B7;A0A5C7HXY1	A0A2N9H3Y7;A0A2N9I6B7	Beta-ketoacyl-[acyl-carrier-protein] synthase I;3-oxoacyl-[acyl-carrier-protein] synthase;Beta-ketoacyl-[acyl-carrier-protein] synthase I	FSB_LOCUS34507;FSB_LOCUS47485;EZV62_013058	24	24.11	24.53	24.48	24.84	24.43	-1.87	0.11
		0.3	-0.37	A0A2N9ETD5	A0A2N9ETD5	Uncharacterized protein	FSB_LOCUS6010	27.52	27.4	27.02	27.99	27.46	27.61	-1.81	0.12
		0.38	-0.37	A0A2N9GGF8;A0A2N9G7M3;A0A5C7H2A8	A0A2N9GGF8;A0A2N9G7M3	L-lactate dehydrogenase;L-lactate dehydrogenase;L-lactate dehydrogenase	FSB_LOCUS26525;FSB_LOCUS26528;EZV62_023652	25.51	24.57	25.08	25.37	25.38	25.51	-1.5	0.18
		0.38	-0.37	A0A2N9GHP3;A0A5C7H1Y9;A0A2N9F5D0;A0A5C7IUK7;A0A2N9G3P1;A0A5C7IWX0	A0A2N9GHP3;A0A5C7H1Y9	Uncharacterized protein;Uncharacterized protein;Uncharacterized protein;Uncharacterized protein;Uncharacterized protein;Uncharacterized protein	FSB_LOCUS29898;EZV62_023474;FSB_LOCUS9941;EZV62_000715;FSB_LOCUS21995;EZV62_002302	26.96	26.28	26.55	27.25	27.06	26.6	-1.49	0.18
		0.39	-0.37	A0A2N9FKI8	A0A2N9FKI8	Uncharacterized protein	FSB_LOCUS15507	29.4	30.17	29.51	30.15	29.79	30.26	-1.47	0.19
		0.49	-0.37	A0A2N9J6R6;A0A5C7HNX7	A0A2N9J6R6	Uncharacterized protein;Uncharacterized protein	FSB_LOCUS60166;EZV62_016327	27.6	26.72	26.47	27.03	27.56	27.32	-1.17	0.29
		0.14	-0.38	A0A2N9EIM5;A0A5C7HU14	A0A2N9EIM5	Uncharacterized protein;Uncharacterized protein	FSB_LOCUS2514;EZV62_014983	25.93	25.82	26.04	26.34	26.41	26.18	-2.84	0.029
		0.15	-0.38	A0A2N9FGJ3	A0A2N9FGJ3	Uncharacterized protein	FSB_LOCUS17839	27.61	27.8	27.56	28.07	28.14	27.91	-2.82	0.03
		0.25	-0.38	A0A2N9IPE2;A0A2N9IMY2;A0A2N9FUP4;A0A2N9JAL0;A0A2N9HS69;A0A5C7HW84;A0A5C7HGM5;A0A2N9I248;A0A2N9I1Q8;A0A2N9I1L9;A0A2N9HVE7;A0A2N9GQW8	A0A2N9IPE2;A0A2N9IMY2	Uncharacterized protein;Uncharacterized protein;Uncharacterized protein;Uncharacterized protein;Uncharacterized protein;Uncharacterized protein;Uncharacterized protein;Uncharacterized protein;Uncharacterized protein;Uncharacterized protein;Uncharacterized protein;Uncharacterized protein	FSB_LOCUS53733;FSB_LOCUS53730;FSB_LOCUS18376;FSB_LOCUS61472;FSB_LOCUS42502;EZV62_012427;EZV62_017543;FSB_LOCUS45823;FSB_LOCUS42501;FSB_LOCUS45816;FSB_LOCUS45818;FSB_LOCUS32729	24.48	25.07	24.76	25.05	25.28	25.12	-2.06	0.084
		0.27	-0.38	A0A2N9HXP1	A0A2N9HXP1	Uncharacterized protein	FSB_LOCUS44392	23.38	23.53	23.83	24.23	23.91	23.73	-1.95	0.097
		0.53	-0.38	A0A2N9ED70;A0A2N9E1A4	A0A2N9ED70;A0A2N9E1A4	Tho2 domain-containing protein;Uncharacterized protein	FSB_LOCUS456;FSB_LOCUS448	25.36	23.99	24.37	24.91	25.01	24.93	-1.08	0.32
		0.56	-0.38	A0A2N9GZU0	A0A2N9GZU0	Uncharacterized protein	FSB_LOCUS32783	23.33	23.58	22.14	23.53	23.39	23.28	-1	0.36
		0.57	-0.38	A0A2N9F4H4	A0A2N9F4H4	Str_synth domain-containing protein	FSB_LOCUS9631	28.14	27.58	27.89	27.36	28.73	28.68	-0.96	0.37
		0.58	-0.38	A0A2N9FYT6	A0A2N9FYT6	Uncharacterized protein	FSB_LOCUS23639	22.57	22.37	23.74	23.69	23.25	22.87	-0.93	0.39
		0.66	-0.38	A0A2N9FZF2	A0A2N9FZF2	Uncharacterized protein	FSB_LOCUS20485	24.29	23.36	25.51	24.85	24.85	24.61	-0.74	0.49
		0.13	-0.39	A0A2N9J9D8;A0A2N9EYZ9;A0A2N9HXG7;A0A5C7HJV2;A0A5C7H0B3;A0A5C7ISK9	A0A2N9J9D8;A0A2N9EYZ9;A0A2N9HXG7;A0A5C7HJV2;A0A5C7H0B3	Uncharacterized protein;Uncharacterized protein;PMD domain-containing protein;Uncharacterized protein;Uncharacterized protein;Uncharacterized protein	FSB_LOCUS61107;FSB_LOCUS57727;FSB_LOCUS46479;EZV62_017809;EZV62_023004;EZV62_000393	29.28	29.49	29.3	29.74	29.67	29.85	-3	0.023
		0.14	-0.39	A0A2N9HKH7	A0A2N9HKH7	Usp domain-containing protein	FSB_LOCUS40320	24.81	24.69	25	25.28	25.2	25.19	-2.9	0.026
		0.14	-0.39	A0A2N9HZE4;A0A5C7I2D3	A0A2N9HZE4;A0A5C7I2D3	Ubiquitin;Ubiquitin	FSB_LOCUS45015;EZV62_010229	26.95	27.07	27.29	27.54	27.44	27.51	-2.83	0.029
		0.15	-0.39	A0A2N9F3G6;A0A2N9E758;A0A5C7GUL7	A0A2N9F3G6;A0A2N9E758	GST C-terminal domain-containing protein;GST C-terminal domain-containing protein;GST C-terminal domain-containing protein	FSB_LOCUS9261;FSB_LOCUS2688;EZV62_027604	25.08	25.26	25.37	25.77	25.49	25.63	-2.73	0.033
		0.16	-0.39	A0A2N9EW18	A0A2N9EW18	Uncharacterized protein	FSB_LOCUS10858	25.69	25.52	25.72	26.1	26.17	25.84	-2.7	0.035
		0.17	-0.39	A0A2N9EYP6	A0A2N9EYP6	Ubiquitin carboxyl-terminal hydrolase	FSB_LOCUS7840	27.11	27.47	27.51	27.78	27.7	27.77	-2.56	0.042
		0.18	-0.39	A0A2N9IKP7;A0A2N9IMX0;A0A5C7HAR9;A0A5C7IL84;A0A2N9JB02;A0A5C7HN13	A0A2N9IKP7;A0A2N9IMX0	Uncharacterized protein;Uncharacterized protein;Uncharacterized protein;Uncharacterized protein;Uncharacterized protein;Uncharacterized protein	FSB_LOCUS53314;FSB_LOCUS53315;EZV62_022445;EZV62_004863;FSB_LOCUS32670;EZV62_015581	29.52	29.13	29.14	29.72	29.54	29.7	-2.48	0.046
		0.18	-0.39	A0A2N9IKU7	A0A2N9IKU7	H15 domain-containing protein	FSB_LOCUS12122	24.88	24.6	24.41	25.05	25.06	24.97	-2.52	0.044
		0.23	-0.39	A0A2N9ED54;A0A2N9HVM8;A0A2N9FQL8	A0A2N9ED54	Uncharacterized protein;Uncharacterized protein;Uncharacterized protein	FSB_LOCUS545;FSB_LOCUS44264;FSB_LOCUS20898	24.3	23.98	24.49	24.46	24.83	24.67	-2.14	0.075
		0.27	-0.39	A0A2N9H8H3;A0A5C7I4G8;A0A5C7HSS5	A0A2N9H8H3;A0A5C7I4G8	Ribosomal protein L19;Ribosomal protein L19;Ribosomal_L19e domain-containing protein	FSB_LOCUS38578;EZV62_010356;EZV62_014417	28.5	28.87	28.84	29.27	28.8	29.29	-1.98	0.094
		0.36	-0.39	A0A2N9ILA3	A0A2N9ILA3	Small ubiquitin-related modifier	FSB_LOCUS52705	25.76	26.31	26.3	26.54	26.14	26.86	-1.56	0.17
		0.51	-0.39	A0A2N9I9N9;A0A5C7H310	A0A2N9I9N9	PH domain-containing protein;PH domain-containing protein	FSB_LOCUS50559;EZV62_023791	23.27	22.42	21.9	23.11	22.84	22.8	-1.12	0.31
		0.53	-0.39	A0A2N9G3S9;A0A2N9G2P9;A0A2N9JAI7;A0A5C7GZD1;A0A2N9FSR0;A0A5C7GYP4;A0A2N9J9R2;A0A2N9G2Y6	A0A2N9G3S9;A0A2N9G2P9	Glycosyltransferase;UDPGT domain-containing protein;Glycosyltransferase;Glycosyltransferase;Glycosyltransferase;Uncharacterized protein;Uncharacterized protein;Uncharacterized protein	FSB_LOCUS21636;FSB_LOCUS21635;FSB_LOCUS61475;EZV62_025752;FSB_LOCUS21638;EZV62_025753;FSB_LOCUS61490;FSB_LOCUS21637	24.54	23.34	23.7	24.71	24.08	23.97	-1.08	0.32
		0.91	-0.39	A0A2N9E7A1;A0A5C7H5U4	A0A2N9E7A1;A0A5C7H5U4	Uncharacterized protein;Uncharacterized protein	FSB_LOCUS2729;EZV62_024316	27.4	22.57	27.19	23.11	27.34	27.88	-0.22	0.83
		0.12	-0.4	A0A2N9J610;A0A5C7HSG9	A0A2N9J610	Fe2OG dioxygenase domain-containing protein;Fe2OG dioxygenase domain-containing protein	FSB_LOCUS60140;EZV62_013789	26.57	26.54	26.46	26.93	27.04	26.78	-3.1	0.02
		0.17	-0.4	A0A2N9IT79;A0A5C7HZX4;A0A2N9ED49	A0A2N9IT79;A0A5C7HZX4	Transketolase;Transketolase;TRANSKETOLASE_1 domain-containing protein	FSB_LOCUS55221;EZV62_009675;FSB_LOCUS483	27.66	27.76	27.34	27.98	28.05	27.93	-2.6	0.039
		0.2	-0.4	A0A2N9INA4	A0A2N9INA4	Phytocyanin domain-containing protein	FSB_LOCUS54204	30.33	30.21	30.7	30.75	30.77	30.92	-2.37	0.054
[truncated: 441 more rows]
