# Supplementary material for: The association of protein-bound methionine sulfoxide with proteomic basis for aging in beech seeds
Source: BMC Plant Biol. 2024 May 8;24:377. doi: 10.1186/s12870-024-05085-6 (PMC11077735; doi:10.1186/s12870-024-05085-6)
Supplement: Supplementary file 5 — Supplementary Material 5: Additional file 5: Table S3: The list of identified peptides containing oxidized methionine and respective proteins in beech seeds during storage. Statistical calculations of log2 LFQ intensities of samples referring to short- and long-term stored seeds [file 12870_2024_5085_MOESM5_ESM.xlsx]

## Sheet: Arkusz1
Significant_Long term storedvsShort term stored_FDR0 05	Significant_Long term storedvsShort term stored_FDR0 01	adj P Val_Long term storedvsShort term stored_	logFC_Long term storedvsShort term stored_	logFC_Long term storedvsShort term stored_Shotgun results	logFC_Long term storedvsShort term stored_corrected with shotgun results	PTMpeptide_id	Proteins	Leading proteins	Positions within proteins	Localization prob	PEP	Unique_identifier	name	Amino acid	Charge	Potential contaminant	Score	Delta score	Score for localization	Mass error ppm	Intensity	Position	Protein	Sequence window	Number of Oxidation M	Protein group IDs	log2_normalized intensity Long term stored_rep1	log2_normalized intensity Long term stored_rep2	log2_normalized intensity Long term stored_rep3	log2_normalized intensity Short term stored_rep1	log2_normalized intensity Short term stored_rep2	log2_normalized intensity Short term stored_rep3	t statistic_Long term storedvsShort term stored_FDR0 05	P Value_Long term storedvsShort term stored_FDR0 01
		0.034	1.74	-2.34	4.08	EZV62_016424_M8_1	A0A5C7HPA7	A0A5C7HPA7	8	1	0.000308625	UID303	EZV62_016424_M8_1	M	2		103.14	95.486	103.14	-3.814	56704000	8	A0A5C7HPA7	________MANAASGMAVHDDCKLKFLELKA	1	3687	-0.75	-0.59	-0.4	-1.73	-2.97	-2.25	4.09	0.0042
		0.9	0.07	-3.73	3.8	FSB_LOCUS3016_M368_1	A0A2N9EKL7;A0A2N9GIX7	A0A2N9EKL7;A0A2N9GIX7	366;368	1	0.0108736	UID34	FSB_LOCUS3016_M368_1	M	2		111.82	82.667	111.82	-0.49267	178760000	368	A0A2N9GIX7	THSVPFSEINKAFDYMLQGKSIRCIINMASS;THSVPFSEINKAFDYMLQGKSIRCIINMGA_	1	335;1693	0.38	0.54	0.02	0.18	0.46	0.09	0.21	0.84
		0.2	1.23	-2.38	3.61	FSB_LOCUS8260_M1_1	A0A2N9EZU1;A0A2N9I623	A0A2N9EZU1	1;1	1	1.28279e-14	UID65	FSB_LOCUS8260_M1_1	M	2		215.77	180.1	199.4	0.34654	76964000	1	A0A2N9EZU1	_______________MQNEEGVITELYIPRK	1	670	0.06	-0.73	-0.09	-0.74	-2.8	-0.9	2	0.083
+	+	0.0093	3.35	0.13	3.22	FSB_LOCUS29624_M125_2	A0A2N9GQ23	A0A2N9GQ23	125	1	0.0144821	UID478	FSB_LOCUS29624_M125_2	M	2		105.52	66.502	97.565	-1.6403	293620000	125	A0A2N9GQ23	AYYDQGQGDQQNKGLMDKVMEKIPGAGNKDK	1;2	1787	1.49	1.14	1.14	-1.88	-1.01	-3.38	5.48	0.00078
		0.22	0.73	-2.46	3.19	FSB_LOCUS34928_M158_1	A0A2N9GXJ7;A0A2N9H1D6;A0A2N9FGX4;A0A5C7HZ42;A0A2N9H607;A0A5C7GRC9	A0A2N9GXJ7;A0A2N9H1D6;A0A2N9H607;A0A5C7GRC9	99;234;234;228;158;378	1	1.3248e-11	UID178	FSB_LOCUS34928_M158_1	M	2		166.66	121.5	121.6	-2.8458	513360000	158	A0A2N9H607	ELIQRGPTPEPLCQVMLRVGDLDRSIKFYEK;ELIQRGPTPEPLCQVMLRVGDLERSIKFYEK;ELLERGPTPEPLCQVMLRVGDLDRSINFYEK	1	1915;1981;2050;3528	1.59	2.15	2.29	1.08	1.16	1.59	1.94	0.092
+	+	0.0074	3.19	0.13	3.06	FSB_LOCUS29624_M129_2	A0A2N9GQ23	A0A2N9GQ23	129	1	0.0144821	UID479	FSB_LOCUS29624_M129_2	M	2		105.52	66.502	97.565	-1.6403	256390000	129	A0A2N9GQ23	QGQGDQQNKGLMDKVMEKIPGAGNKDKIHGD	1;2	1787	1.49	1.14	1.14	-1.88	-1.01	-2.92	6.06	0.00042
+	+	0.0079	2.25	-0.62	2.87	FSB_LOCUS14918_M135_1	A0A2N9F7Y6;A0A2N9FGF0;A0A2N9HEX3	A0A2N9F7Y6;A0A2N9FGF0;A0A2N9HEX3	87;132;135	1	0.000574243	UID78	FSB_LOCUS14918_M135_1	M	2		141.29	117.26	74.944	-0.35036	508890000	135	A0A2N9HEX3	GAKKVIISAPSKDAPMFVVGVNEKDYTPELD;GAKKVIISAPSKDAPMFVVGVNEKEYKPEFN;GAKKVVISAPSKDAPMFVVGVNEKEYKPELD	1	841;999;2191	1.2	1.85	2.11	-0.57	-0.52	-0.51	5.92	0.00049
		0.054	3.16	0.44	2.72	FSB_LOCUS30046_M228_1	A0A2N9GS98	A0A2N9GS98	228	1	3.51453e-31	UID168	FSB_LOCUS30046_M228_1	M	4		193.94	179.99	167.56	0.30151	202670000	228	A0A2N9GS98	LLNLHSVADKNNDVQMADFVENQFLSEQVGA	1	1827	1.93	0.61	0.89	-2.96	0.11	-3.17	3.52	0.009
+		0.033	2.31	-0.31	2.62	FSB_LOCUS7939_M403_1	A0A2N9EMF7	A0A2N9EMF7	403	1	7.7893e-06	UID37	FSB_LOCUS7939_M403_1	M	2		119.65	97.737	119.65	-0.97957	53440000	403	A0A2N9EMF7	KVDITDEDQKERVSQMIEDFEPFEGEPLLDA	1	380	0.11	-1.28	-0.01	-2.6	-2.01	-3.5	4.13	0.0039
		0.23	1.85	-0.62	2.47	FSB_LOCUS33628_M203_1	A0A2N9GTL2;A0A2N9IPN7;A0A2N9HIN9;A0A2N9EZ29	A0A2N9GTL2	203;237;80;81	1	0.00526253	UID173	FSB_LOCUS33628_M203_1	M	3		104.01	84.004	91.867	-1.0685	165920000	203	A0A2N9GTL2	TKKIVLRLQCQSCKHMSQHAIKRCKHFEIGG	1	1850	1.49	-2.21	-2.43	-2.98	-2.74	-2.97	1.86	0.1
+		0.026	2.1	-0.08	2.18	FSB_LOCUS56630_M357_1	A0A2N9IW00	A0A2N9IW00	357	1	8.86376e-06	UID285	FSB_LOCUS56630_M357_1	M	3		102.21	94.237	81.055	-1.8662	62702000	357	A0A2N9IW00	NAIICNIGHFDNEIDMLGLENYPGIKRITIK	1	3138	0.44	-0.6	-0.53	-2.88	-1.67	-2.44	4.34	0.003
		0.08	1.64	-0.41	2.05	FSB_LOCUS18575_M122_1	A0A2N9FU49	A0A2N9FU49	122	1	0.00756226	UID117	FSB_LOCUS18575_M122_1	M	3		101.72	64.961	78.342	-0.83974	1025900000	122	A0A2N9FU49	LLDYLRQASRELPYEMDQAKRRMQDVAVYVG	1	1298	3.02	3.61	3.23	2.37	0.55	2.02	3.05	0.018
+	+	0.00078	3.37	1.43	1.94	FSB_LOCUS15436_M208_1	A0A2N9FLD9	A0A2N9FLD9	208	1	1.48123e-38	UID104	FSB_LOCUS15436_M208_1	M	4		251.3	220.41	53.793	1.954	218230000	208	A0A2N9FLD9	GSMKIPLGVIGSPLEMVLQYAKPLNQLPLVG	1	1116	1.09	0.7	0.68	-2.86	-2.3	-2.47	9.35	2.4e-05
		0.0093	1.8	-0.11	1.91	FSB_LOCUS17819_M294_1	A0A2N9FGH6;A0A5C7IVN4	A0A2N9FGH6	294;145	1	6.82396e-12	UID97	FSB_LOCUS17819_M294_1	M	2		180.09	147.83	138.55	-2.8596	42187000	294	A0A2N9FGH6	SSILLDVKPWDDETDMKKLEEAVRSIDMPGL	1	1000	-0.92	-0.73	-0.73	-2.65	-2.54	-2.58	5.48	0.00078
		0.25	1.53	-0.24	1.77	FSB_LOCUS56268_M121_1	A0A2N9ISF5	A0A2N9ISF5	121	1	1.55961e-06	UID276	FSB_LOCUS56268_M121_1	M	3		120.15	107.6	87.654	-0.30564	51201000	121	A0A2N9ISF5	PGYYDGRYWTLWKLPMFGCNDPSQVLNEIQE	1	3063	-1.31	-1.27	-0.05	-3.88	-3.03	-0.32	1.69	0.13
		0.081	1.71	-0.05	1.76	FSB_LOCUS38203_M202_1	A0A2N9HF74	A0A2N9HF74	202	1	0.000102517	UID214	FSB_LOCUS38203_M202_1	M	2		123.84	98.4	95.094	2.2746	41273000	202	A0A2N9HF74	TFFFDDVGIPQDYRHMDGSSVNTYTLVNKAG	1	2196	-1.03	-1.3	-0.44	-2.46	-3.72	-1.72	3	0.019
		0.077	2.09	0.35	1.74	FSB_LOCUS28696_M30_1	A0A2N9GNJ7	A0A2N9GNJ7	30	0.999886	0.00576783	UID159	FSB_LOCUS28696_M30_1	M	3		65.248	54.732	65.248	-0.15855	68616000	30	A0A2N9GNJ7	GQIGYALVPMIARGVMLGPNQPVILHMLDIP	1	1767	-0.41	-1.22	0.1	-3.52	-1.21	-3.09	3.09	0.017
		0.074	1.9	0.21	1.69	FSB_LOCUS52485_M227_1	A0A2N9IKN7	A0A2N9IKN7	227	1	1.288e-18	UID263	FSB_LOCUS52485_M227_1	M	2		244.72	235.07	244.72	0.18411	194830000	227	A0A2N9IKN7	VEVHKNNEGSFHLNQMEPHES__________	1	2912	0.16	0.77	0.38	-0.46	-2.76	-1.18	3.12	0.016
		0.052	1.62	-0.07	1.69	FSB_LOCUS32217_M91_1	A0A2N9GXK3;A0A5C7HQS4;A0A2N9EYW5;A0A5C7J033;A0A5C7HN01;A0A5C7IXV6;A0A2N9IZ59	A0A2N9GXK3	91;77;81;84;77;85;43	1	8.06823e-09	UID180	FSB_LOCUS32217_M91_1	M	2		165.66	148.3	165.66	-0.98432	45861000	91	A0A2N9GXK3	QVHPDIGISSKAMGIMNSFINDIFEKLAQES	1	1916	-0.26	-1.51	-1.49	-2.54	-2.66	-2.92	3.58	0.0083
		0.069	1.69	0.04	1.65	FSB_LOCUS26773_M858_1	A0A2N9GHV2	A0A2N9GHV2	858	1	1.89679e-11	UID145	FSB_LOCUS26773_M858_1	M	3		147.21	130.49	147.21	-1.3524	35925000	858	A0A2N9GHV2	VLQATDDFISKQPKVMGDTSGQIMGSHLSNL	1	1679	-1.71	-1.39	-0.05	-2.48	-2.55	-3.21	3.24	0.013
		0.081	1.62	0.06	1.56	NA_M269_1	CON__P35527	CON__P35527	269	1	0.00225816	UID314	NA_M269_1	M	2	+	140.11	65.928	140.11	-1.5596	43732000	269	CON__P35527	DADINGLRQVLDNLTMEKSDLEMQYETLQEE	1	3945	-1.61	-1.25	0.17	-2.85	-2.54	-2.16	3.02	0.018
		0.4	1.42	-0.14	1.56	FSB_LOCUS31288_M121_1	A0A2N9GLU0	A0A2N9GLU0	121	1	0.00815534	UID155	FSB_LOCUS31288_M121_1	M	3		122.52	105.98	68.893	-2.1885	722920000	121	A0A2N9GLU0	SSLSWIINYLRQATRMPEHMEYAKRRVQDTA	1;2	1735	2.18	1.99	0.61	1.73	1.43	-2.62	1.24	0.25
		0.11	1.3	-0.24	1.54	FSB_LOCUS33837_M383_1	A0A2N9H256	A0A2N9H256	383	0.999734	2.12272e-13	UID194	FSB_LOCUS33837_M383_1	M	3		141.38	130.5	141.38	1.4998	43376000	383	A0A2N9H256	AATAVNAPMVPAEVLMELKPYVELAEKLGRL	1	1993	-0.17	-1.18	-1.71	-2.57	-2.61	-1.77	2.57	0.036
		0.052	1.95	0.43	1.52	FSB_LOCUS41931_M69_1	A0A2N9HQZ3;A0A2N9EA06;A0A2N9J3C9;A0A2N9FLL3;A0A2N9IUP9;A0A2N9FYY2	A0A2N9HQZ3	69;890;8;8;8;8	1	4.61135e-05	UID220	FSB_LOCUS41931_M69_1	M	3		148.89	127.43	82.55	-1.6443	228610000	69	A0A2N9HQZ3	VTFSNEKSMRDAIEGMNGHSLDGRNITVNEA	1	2378	-0.09	0.33	-0.06	-1.18	-3.02	-1.45	3.59	0.0082
		0.25	1.31	-0.2	1.51	FSB_LOCUS34452_M165_1	A0A2N9H4N8;A0A5C7HE70;A0A5C7HSE7;A0A2N9I9T2	A0A2N9H4N8;A0A2N9I9T2	165;165;165;165	1	0.006966	UID199	FSB_LOCUS34452_M165_1	M	2		105.14	71.047	105.14	1.116	150760000	165	A0A2N9H4N8	LPSGAKKIVPSGCRAMIGQVAGGGRTEKPML	1	2033;2708	0.6	1.06	-0.02	-2.49	-0.2	0.39	1.73	0.13
		0.31	0.77	-0.64	1.41	FSB_LOCUS5869_M198_1	A0A2N9EG95;A0A2N9HI05;A0A5C7HYD1;A0A2N9IR40;A0A5C7HYH5	A0A2N9EG95;A0A2N9HI05;A0A2N9IR40;A0A5C7HYH5	184;291;185;198;185	1	0.000241976	UID20	FSB_LOCUS5869_M198_1	M	2		138.71	111.6	138.71	-1.4959	70187000	198	A0A2N9IR40	FDMLRRQSLHPDCIKMFVLDEADEMLSRGFK;FDMLRRQSLRPDYIKMFVLDEADEMLSRGFK;FDMLRRQSLRSDNIKMFVLDEADEMLSRGFK	1	221;2241;3034;3746	-0.54	-0.39	-0.48	-1.11	-0.36	-2.26	1.48	0.18
		0.25	1.33	-0.06	1.39	FSB_LOCUS4959_M150_1	A0A2N9EDH9	A0A2N9EDH9	150	1	1.79513e-13	UID12	FSB_LOCUS4959_M150_1	M	3		141.49	131.52	77.566	-1.098	69236000	150	A0A2N9EDH9	KIAVNAVNPGYTSTDMNHNTGVLTVQEGAKS	1	144	-0.72	-0.15	-0.46	-2.66	0.12	-2.78	1.71	0.13
		0.25	1.23	-0.14	1.37	FSB_LOCUS31288_M121_2	A0A2N9GLU0	A0A2N9GLU0	121	1	0.00815534	UID471	FSB_LOCUS31288_M121_2	M	3		122.52	105.98	68.893	-2.1885	722920000	121	A0A2N9GLU0	SSLSWIINYLRQATRMPEHMEYAKRRVQDTA	1;2	1735	-0.23	0.1	-1.77	-0.87	-1.73	-2.98	1.75	0.12
		0.11	0.98	-0.38	1.36	FSB_LOCUS2514_M113_1	A0A2N9EIM5;A0A5C7HU14;A0A2N9EIU7;A0A2N9EKL7;A0A2N9GG37;A0A5C7HTG3;A0A2N9GIX7	A0A2N9EIM5;A0A2N9EIU7;A0A2N9EKL7;A0A2N9GG37;A0A2N9GIX7	113;505;113;113;114;105;113	1	0.00087963	UID25	FSB_LOCUS2514_M113_1	M	2		156.35	73.921	93.111	-0.70694	62949000	113	A0A2N9GIX7	GECGDCRHCKSEESNMCDLLRINTDRGVMLS;GECKECRHCKSEESNMCDLLRINTDRGVMLN;GECRECHHCKSEESNMCDLLRINTERGVMLN	1	283;291;335;1652;1693	-0.74	-0.87	-0.67	-1.43	-2.29	-1.51	2.56	0.036
		0.13	1.26	-0.07	1.33	FSB_LOCUS32217_M88_1	A0A2N9GXK3;A0A5C7HQS4;A0A2N9EYW5;A0A5C7J033;A0A5C7HN01;A0A5C7IXV6;A0A2N9IZ59	A0A2N9GXK3	88;74;78;81;74;82;40	1	2.09111e-06	UID179	FSB_LOCUS32217_M88_1	M	2		144.65	126.84	140.39	-0.90915	75664000	88	A0A2N9GXK3	VLKQVHPDIGISSKAMGIMNSFINDIFEKLA	1	1916	0.19	-0.57	-0.24	-1.25	-0.73	-2.42	2.44	0.043
		0.2	1.64	0.32	1.32	FSB_LOCUS19777_M199_1	A0A2N9FXN3;A0A2N9H757;A0A2N9ET56	A0A2N9FXN3;A0A2N9H757	199;199;199	1	6.41378e-09	UID122	FSB_LOCUS19777_M199_1	M	3		138.66	130.56	138.66	-1.0113	196040000	199	A0A2N9H757	PKVKAFEQAQNCLLPMGITSENVAHRFGVTR	1	1364;2065	0.87	1.17	1.32	-2.48	0.88	0.03	2	0.083
		0.29	0.69	-0.62	1.31	FSB_LOCUS14918_M180_1	A0A2N9F7Y6;A0A2N9FGF0;A0A2N9HEX3;A0A5C7H3K9	A0A2N9F7Y6;A0A2N9FGF0;A0A2N9HEX3;A0A5C7H3K9	132;177;180;173	1	1.54134e-17	UID79	FSB_LOCUS14918_M180_1	M	3		182.57	161.02	103.1	-1.3854	968290000	180	A0A2N9HEX3	LAKVINDKFGIVEGLMTTVHSITATQKTVDG;LAKVINDRFGIVEGLMTTVHSITATQKTVDG;LAKVLNDRFGIVEGLMTTVHSITATQKTVDG	1	841;999;2191;3576	0.01	-0.25	0.93	-0.85	-0.16	-0.35	1.54	0.17
		0.089	1.21	-0.09	1.3	FSB_LOCUS1314_M419_1	A0A2N9EF85	A0A2N9EF85	419	1	1.04572e-07	UID15	FSB_LOCUS1314_M419_1	M	4		166.33	96.902	121.58	-2.5003	1390400000	419	A0A2N9EF85	VILGCDSCAEEEQRLMEEEEAKERKEEEASK	1	200	2.09	1.5	1.3	0.92	0.34	-0.01	2.9	0.022
		0.18	0.86	-0.41	1.27	FSB_LOCUS18575_M129_1	A0A2N9FU49	A0A2N9FU49	129	1	0.00039024	UID118	FSB_LOCUS18575_M129_1	M	2		190.03	139.07	137.98	-1.1396	346200000	129	A0A2N9FU49	ASRELPYEMDQAKRRMQDVAVYVGQKTKDVG	1	1298	1.28	1.55	2.06	0.78	0.32	1.2	2.11	0.071
		0.36	0.84	-0.43	1.27	FSB_LOCUS1377_M74_1	A0A2N9EFF1;A0A5C7HPV8;A0A2N9EFI6;A0A2N9INP7;A0A5C7IWI8;A0A2N9J0U8	A0A2N9EFF1;A0A2N9INP7;A0A2N9J0U8	74;74;466;74;126;74	1	2.37122e-07	UID17	FSB_LOCUS1377_M74_1	M	3		130.3	112.24	91.128	0.63436	144310000	74	A0A2N9INP7	MKVKADRDESSPYAAMLAAQDVSQRCKELGI	1	210;2968;3249	-0.5	-0.29	0.21	-2.43	-0.22	-0.45	1.33	0.22
		0.11	1.6	0.35	1.25	FSB_LOCUS28696_M56_1	A0A2N9GNJ7;A0A5C7IT64	A0A2N9GNJ7;A0A5C7IT64	56;56	1	0.000599983	UID160	FSB_LOCUS28696_M56_1	M	2		130.41	71.736	109.42	-0.98941	136080000	56	A0A2N9GNJ7	MLDIPPAAEALNGVKMELVDAAFPLLKGVVA	1	1767;3879	1.15	0.45	0.22	-0.39	-0.27	-2.33	2.57	0.036
		0.069	1.38	0.15	1.23	FSB_LOCUS13650_M89_1	A0A2N9FF36	A0A2N9FF36	89	1	0.000316191	UID88	FSB_LOCUS13650_M89_1	M	3		159.34	124.95	73.296	-0.45412	308880000	89	A0A2N9FF36	RLIGRRFSDPSVQGDMKLWPFKVIPGPGDKP	1	968	0.48	1.37	0.66	-0.02	-0.86	-0.75	3.23	0.013
		0.26	-1.66	-2.88	1.22	Lea1_M26_1	Q9ZPA7	Q9ZPA7	26	1	1.98377e-08	UID315	Lea1_M26_1	M	2		216.68	164.73	142.12	-0.54315	66284000	26	Q9ZPA7	AGQAKGQTQEKASNLMEKAGNAGQSAKETCL	1	3959	-1.56	-3.32	-2.36	-2.05	-1.88	1.68	-1.62	0.15
		0.069	1.59	0.38	1.21	FSB_LOCUS8317_M236_1	A0A2N9F012	A0A2N9F012	236	1	5.79119e-05	UID66	FSB_LOCUS8317_M236_1	M	2		120.14	87.189	115.8	1.7427	62575000	236	A0A2N9F012	QRIINEPTAAALSYGMNNKEGLIAVFDLGGG	1	677	-0.78	-0.37	-0.01	-2.75	-2.02	-1.16	3.21	0.014
		0.048	1.43	0.22	1.21	FSB_LOCUS28099_M47_1	A0A2N9GCB8;A0A2N9GM88;A0A2N9H4Y4	A0A2N9GCB8	47;47;47	1	6.02867e-05	UID138	FSB_LOCUS28099_M47_1	M	3		180.07	139.71	100.04	-0.79132	1114300000	47	A0A2N9GCB8	YKEEDLKNKSPLLLQMNPIHKKIPVLIHNGK	1	1597	1.81	0.98	1.31	-0.16	0.2	-0.24	3.75	0.0066
		0.59	0.45	-0.73	1.18	FSB_LOCUS39156_M326_1	A0A2N9HI05;A0A5C7HYD1;A0A2N9IR40	A0A2N9HI05;A0A2N9IR40	419;313;326	1	1.27112e-29	UID217	FSB_LOCUS39156_M326_1	M	4		273.27	264.08	60.334	-0.29774	719280000	326	A0A2N9IR40	KMRSRDHTVSATHGDMDQNTRDIIMREFRSG	1	2241;3034	0.53	0.24	-1.15	-0.01	-0.62	-1.12	0.82	0.44
		0.29	1.33	0.18	1.15	FSB_LOCUS55188_M149_1	A0A2N9IP45;E7BJ55	A0A2N9IP45	149;115	1	3.99299e-24	UID273	FSB_LOCUS55188_M149_1	M	3		186.69	174.95	174.62	0.23595	223130000	149	A0A2N9IP45	AKKGSDHLRVVFGQQMGLSDQDIVALSGGHT	1	2980	0.94	1.21	1.53	-2.25	0.84	1.12	1.53	0.17
		0.25	1.16	0.06	1.1	FSB_LOCUS33903_M116_1	A0A2N9H302	A0A2N9H302	116	1	0.0192565	UID197	FSB_LOCUS33903_M116_1	M	3		58.49	41.805	58.49	-2.4643	74336000	116	A0A2N9H302	LSVGDRLAVITTDPFMDSPSAIHVKRIADDP	1	2009	-1.47	0.01	0.12	-2.8	-0.93	-1.09	1.74	0.12
		0.27	0.96	-0.14	1.1	FSB_LOCUS31288_M125_2	A0A2N9GLU0	A0A2N9GLU0	125	1	0.00793126	UID472	FSB_LOCUS31288_M125_2	M	3		141.52	125.86	68.893	-2.1885	1391500000	125	A0A2N9GLU0	WIINYLRQATRMPEHMEYAKRRVQDTAGHYG	1;2	1735	-0.23	0.1	-1.77	-0.87	-1.73	-2.19	1.59	0.15
		0.59	0.45	-0.64	1.09	FSB_LOCUS5869_M312_1	A0A2N9EG95	A0A2N9EG95	312	1	1.27112e-29	UID19	FSB_LOCUS5869_M312_1	M	4		273.27	264.08	57.798	-1.4296	301710000	312	A0A2N9EG95	KMRGRDHTVSATHGDMDQNTRDIIMREFRSG	1	221	0.53	0.24	-1.15	-0.01	-0.62	-1.12	0.82	0.44
		0.15	0.95	-0.12	1.07	FSB_LOCUS21464_M40_1	A0A2N9G287	A0A2N9G287	40	1	4.33618e-14	UID130	FSB_LOCUS21464_M40_1	M	3		217.14	195.14	150.69	-2.4705	378750000	40	A0A2N9G287	KKKWSKGKQKEKVNNMVLFDQATYDKLLVEA	1	1442	1.71	1.95	1.32	0.73	1.21	0.18	2.3	0.053
		0.11	1.54	0.53	1.01	FSB_LOCUS29623_M93_1	A0A2N9GQZ1;E7BDD7	A0A2N9GQZ1;E7BDD7	93;82	1	2.42888e-17	UID167	FSB_LOCUS29623_M93_1	M	4		233.86	215.67	115.5	-1.9567	1567000000	93	A0A2N9GQZ1	DYRHDQQQQQHGLSGMLHRSGSGSSSSSEDD	1	1804;3949	3.12	4.34	2.41	1.72	2.32	1.22	2.66	0.031
		0.25	1.02	0.03	0.99	FSB_LOCUS27810_M17_1	A0A2N9GKF3	A0A2N9GKF3	17	1	9.54196e-32	UID153	FSB_LOCUS27810_M17_1	M	3		210.38	22.183	210.38	1.038	71374000	17	A0A2N9GKF3	AEGLVLRGTMRAHTDMVTAIATPIDNSDIIV	1	1710	-0.37	-0.25	-0.93	-1.08	-2.8	-0.74	1.73	0.12
		0.14	0.9	-0.04	0.94	FSB_LOCUS28442_M165_1	A0A2N9GME0	A0A2N9GME0	165	1	0.000256224	UID157	FSB_LOCUS28442_M165_1	M	2		158.79	110.51	158.79	-0.0072101	103240000	165	A0A2N9GME0	VPLVSAFRYEGDEVNMTLARSEAKILHEKIS	1	1747	0.15	-0.08	0.3	-1.16	-0.82	-0.34	2.39	0.047
		0.052	1.33	0.4	0.93	FSB_LOCUS46785_M145_1	A0A2N9I4E6;A0A2N9JAL7;A0A5C7IUF8	A0A2N9I4E6;A0A5C7IUF8	145;145;145	0.999034	0.00116751	UID250	FSB_LOCUS46785_M145_1	M	2		130.79	19.904	106.29	-1.6112	152340000	145	A0A2N9I4E6	IFSEGCKSVAAGMNAMDLRRGISMAVDAVVT;IFTEGCKSVAAGMNAMDLRRGISMAVDAVVT	1	2612;3887	0.28	0.91	0.94	-0.41	-0.66	-0.78	3.6	0.008
		0.15	1.47	0.58	0.89	FSB_LOCUS6537_M106_1	A0A2N9EUZ9	A0A2N9EUZ9	106	1	1.65601e-05	UID56	FSB_LOCUS6537_M106_1	M	3		99.603	84.833	83.606	-0.67951	46542000	106	A0A2N9EUZ9	EAEVREVSNQLNAKLMIIGNLVHDSVPVSND	1	571	-1.27	-0.87	-0.43	-2.93	-0.91	-3.14	2.29	0.054
		0.84	0.31	-0.56	0.87	FSB_LOCUS56667_M32_1	A0A2N9IWQ7	A0A2N9IWQ7	32	1	2.62418e-14	UID287	FSB_LOCUS56667_M32_1	M	3		140.38	129.86	140.38	2.3452	115160000	32	A0A2N9IWQ7	DMATDSTQTLPIPDVMKASIRPDIVNFVHHQ	1	3165	0.25	-0.52	-0.12	0.43	-2.61	0.86	0.35	0.73
		0.097	1.19	0.33	0.86	FSB_LOCUS55037_M66_1	A0A2N9IRZ6	A0A2N9IRZ6	66	1	9.25852e-08	UID275	FSB_LOCUS55037_M66_1	M	3		145	124.13	40.801	-0.91413	103340000	66	A0A2N9IRZ6	SVKLPHIPRPKMKVCMLGDAQHVEEAEKMGL	1	3055	-0.01	0.1	-1.01	-1.74	-1.21	-1.55	2.76	0.027
		0.089	1.33	0.53	0.8	FSB_LOCUS44457_M418_1	A0A2N9HWV4	A0A2N9HWV4	418	1	8.30189e-07	UID230	FSB_LOCUS44457_M418_1	M	2		147.62	118.67	147.62	-0.28845	28197000	418	A0A2N9HWV4	KREDAAALTEDDLLQMPRGVRTMEGLRLNTR	1	2482	-2.01	-1.38	-0.81	-2.31	-3.19	-2.67	2.92	0.021
		0.35	0.62	-0.14	0.76	FSB_LOCUS31288_M125_1	A0A2N9GLU0	A0A2N9GLU0	125	1	0.00793126	UID156	FSB_LOCUS31288_M125_1	M	3		141.52	125.86	68.893	-2.1885	1391500000	125	A0A2N9GLU0	WIINYLRQATRMPEHMEYAKRRVQDTAGHYG	1;2	1735	2.87	3.05	2.02	2.57	1.79	1.73	1.38	0.21
		0.09	1.07	0.32	0.75	FSB_LOCUS58460_M230_1	A0A2N9J188;A0A2N9J1I4	A0A2N9J188;A0A2N9J1I4	230;208	1	0.0127839	UID290	FSB_LOCUS58460_M230_1	M	2		95.523	54.494	95.523	-0.43573	33218000	230	A0A2N9J188	CSSFEGRLYPTQDATMDKTFAKDLKQVCPAI;CTSFEDRLYPTQDATMDKTFAKDLKQICPAK	1	3262;3268	-1.61	-0.98	-0.94	-2.18	-2.47	-2.09	2.88	0.023
		0.15	0.89	0.15	0.74	FSB_LOCUS13650_M64_1	A0A2N9FF36;A0A2N9GZQ5;A0A2N9IQU1;A0A2N9J9S4;A0A5C7GZ05	A0A2N9FF36;A0A2N9GZQ5;A0A2N9IQU1;A0A2N9J9S4;A0A5C7GZ05	63;64;28;64;64	1	9.93074e-17	UID93	FSB_LOCUS13650_M64_1	M	3		231.83	206.39	130.06	-1.3355	1037400000	64	A0A2N9J9S4	DSERLIGDAAKNQVAMNPTNTVFDAKRLIGR;DTERLIGDAAKNQVAMNPTNTVFDAKRLIGR	1	968;1948;3026;3475;3554	2.48	2.8	3.21	2.08	2.16	1.6	2.32	0.052
		0.11	1.14	0.44	0.7	FSB_LOCUS25768_M164_1	A0A2N9G5D3;A0A2N9I485	A0A2N9G5D3	164;309	1	7.44083e-07	UID132	FSB_LOCUS25768_M164_1	M	3		134.33	125.1	134.33	-0.85514	254120000	164	A0A2N9G5D3	MPFNLENIFSKYARTMPDKLTLGELWDMTQG	1	1489	1.37	0.85	1.26	0.54	0.2	-0.68	2.62	0.033
		0.38	0.83	0.13	0.7	FSB_LOCUS54789_M286_1	A0A2N9IMU1;A0A5C7H478	A0A2N9IMU1	286;294	1	0.000917895	UID271	FSB_LOCUS54789_M286_1	M	2		134.68	98.342	134.68	-1.3535	57225000	286	A0A2N9IMU1	IVAFIAGLTAPPGRRMGHAGAIVSGGKGTAQ	1	2953	-1.14	-0.54	-2.25	-1.17	-2.14	-3.1	1.3	0.23
		0.33	0.82	0.13	0.69	FSB_LOCUS29624_M274_1	A0A2N9GQ23	A0A2N9GQ23	274	1	0.000772817	UID165	FSB_LOCUS29624_M274_1	M	2		168.59	129.84	96.171	0.073809	194910000	274	A0A2N9GQ23	AQGHGQQPEKQGQGCMDKVFEKIPGAGNKDK	1	1787	-0.68	0.82	0.38	0.12	-0.58	-1.49	1.43	0.19
		0.71	0.49	-0.2	0.69	FSB_LOCUS38397_M1_1	A0A2N9HEZ1;A0A5C7GWN2;A0A5C7H415	A0A2N9HEZ1;A0A5C7H415	1;1;1	1	0.00190657	UID209	FSB_LOCUS38397_M1_1	M	3		103.19	87.531	91.867	-1.7214	121090000	1	A0A2N9HEZ1	_______________MNPDKFTHKTNEAIAG;_______________MNPDKFTHKTNETLAS	1	2192;3581	-0.99	0.16	-1.52	0.04	-0.92	-2.93	0.6	0.56
		0.59	0.58	-0.1	0.68	FSB_LOCUS5446_M49_1	A0A2N9ESL1	A0A2N9ESL1	49	1	2.34598e-28	UID48	FSB_LOCUS5446_M49_1	M	3		259.85	238.31	177.58	-0.8576	4669500000	49	A0A2N9ESL1	DEDDSRQSKCRAQVQMQDLNQCEQFLKRAIQ	1	502	2.46	2.68	0.01	1.03	1.27	1.1	0.82	0.44
		0.25	0.92	0.27	0.65	FSB_LOCUS30478_M301_1	A0A2N9GJG9	A0A2N9GJG9	301	1	1.09453e-26	UID147	FSB_LOCUS30478_M301_1	M	4		213.94	179.25	81.849	-1.127	105120000	301	A0A2N9GJG9	IQDTPQLPESLGTTKMEDQPYDISAKPSNQS	1	1700	-1.16	-1.26	-0.5	-1.51	-1.28	-2.88	1.76	0.12
		0.2	0.75	0.11	0.64	FSB_LOCUS34932_M47_1	A0A2N9H607	A0A2N9H607	47	1	0.0136727	UID202	FSB_LOCUS34932_M47_1	M	2		106.04	81.887	105.25	-1.7497	102380000	47	A0A2N9H607	GDLERTIKFYTEIFGMKLLRKRDIPEEKYSN	1	2050	-0.44	0.21	0.27	-0.77	-0.58	-0.86	2.03	0.08
		0.49	0.36	-0.23	0.59	FSB_LOCUS17742_M445_1	A0A2N9FS13	A0A2N9FS13	445	0.999358	3.2664e-31	UID110	FSB_LOCUS17742_M445_1	M	2		265.95	242.27	264.29	0.92699	1013000000	445	A0A2N9FS13	NRPQFLVGANSLLRAMMGPELAAGLGIPEDE	1	1246	2.53	2.18	2.3	1.88	1.72	2.32	1.02	0.34
		0.25	0.74	0.16	0.58	FSB_LOCUS30481_M330_1	A0A2N9GT72;A0A2N9GNV1	A0A2N9GT72	330;188	1	1.09453e-26	UID171	FSB_LOCUS30481_M330_1	M	2		213.94	179.25	154.51	-1.3616	69417000	330	A0A2N9GT72	IQDTLQLPESFGTTKMEDQPYDISAKPSNQS	1	1845	-1.16	-1.26	-0.5	-1.51	-1.28	-2.36	1.69	0.13
		0.4	0.49	-0.09	0.58	FSB_LOCUS56629_M464_1	A0A2N9ITJ6;A0A2N9HPY7	A0A2N9ITJ6	464;1040	0.99403	4.88005e-06	UID279	FSB_LOCUS56629_M464_1	M	2		138.75	133.26	138.75	-0.97278	75110000	464	A0A2N9ITJ6	DVEKFSSSFDMPGFQMSEMKYKD________	1	3089	-1.09	-0.35	-0.09	-0.92	-0.91	-1.16	1.23	0.26
		0.11	1.04	0.48	0.56	FSB_LOCUS20282_M97_1	A0A2N9I4V7	A0A2N9I4V7	97	1	2.66067e-05	UID251	FSB_LOCUS20282_M97_1	M	3		112.56	103.15	112.56	-0.59057	44814000	97	A0A2N9I4V7	PAIRDPDLQIAFKDLMAASWDNLEDTLIHDV	1	2619	-0.62	-1.45	-0.76	-2.17	-2.12	-1.66	2.63	0.032
		0.24	0.82	0.31	0.51	FSB_LOCUS20213_M95_1	A0A2N9FZJ3	A0A2N9FZJ3	95	1	7.7738e-09	UID125	FSB_LOCUS20213_M95_1	M	2		155.26	135.16	155.26	-0.72108	361430000	95	A0A2N9FZJ3	TLKGLPEGFSGKEEEMGGDYAGVKEGVSDFK	1	1403	0.58	1.65	1.69	0.42	0.94	0.11	1.79	0.12
		0.23	0.71	0.21	0.5	FSB_LOCUS26196_M332_1	A0A2N9GGP1	A0A2N9GGP1	332	1	7.72555e-41	UID143	FSB_LOCUS26196_M332_1	M	3		241.14	205.33	65.155	-0.73953	1584900000	332	A0A2N9GGP1	GPGDIIGVPAGTPFYMINRNENKKLYIVQFI	1	1664	2.97	2.63	2.34	1.49	2.18	2.14	1.84	0.11
		0.72	0.24	-0.23	0.47	FSB_LOCUS43027_M157_1	A0A2N9HT40;A0A5C7GQL6	A0A2N9HT40	157;222	1	0.0098607	UID224	FSB_LOCUS43027_M157_1	M	2		113.91	87.733	113.91	-1.3792	82438000	157	A0A2N9HT40	ITVTLGTKVLRAMQLMTDNRIRHIPVVDGKG	1	2417	-0.47	-0.44	-1.03	-0.38	-1.45	-0.83	0.58	0.58
		0.86	0.14	-0.33	0.47	FSB_LOCUS199_M127_1	A0A2N9E155	A0A2N9E155	127	1	2.01328e-09	UID2	FSB_LOCUS199_M127_1	M	3		139.28	133.05	55.994	1.5158	141450000	127	A0A2N9E155	ASKLAWELGIKPLFGMDTDTAIVEENEAKLA	1	14	1.1	0	-0.27	-0.08	0.46	0.04	0.29	0.78
		0.56	-0.39	-0.85	0.46	FSB_LOCUS39179_M6_1	A0A2N9HA87	A0A2N9HA87	6	1	4.15049e-31	UID205	FSB_LOCUS39179_M6_1	M	4		189.23	174.3	189.23	-2.4822	91514000	6	A0A2N9HA87	__________MDLRIMGLESPLLSTLQHMME	1	2123	-0.19	-1.2	-0.63	-0.19	0.08	-0.75	-0.91	0.39
		0.84	0.24	-0.2	0.44	FSB_LOCUS38397_M907_1	A0A2N9HEZ1	A0A2N9HEZ1	907	1	0.000359051	UID208	FSB_LOCUS38397_M907_1	M	2		118.4	112.16	118.4	-0.90022	64436000	907	A0A2N9HEZ1	KAVKKMKIEEIDDDEMDE_____________	1	2192	-1.56	-0.68	-0.44	-0.47	-2.45	-0.47	0.37	0.72
		0.91	0.14	-0.3	0.44	FSB_LOCUS60187_M86_1	A0A2N9J6T8;A0A5C7IE15	A0A2N9J6T8	86;86	1	4.25337e-24	UID296	FSB_LOCUS60187_M86_1	M	2		226.23	151.69	226.23	-0.27164	69056000	86	A0A2N9J6T8	SGDPEDIDIVSLKNYMDAQYFGEIGIGTPPQ	1	3399	0.24	-2.49	0.22	-0.91	-0.8	-0.75	0.19	0.85
		0.23	-0.82	-1.26	0.44	FSB_LOCUS1013_M93_1	A0A2N9EEM9;A0A5C7I1M1;A0A5C7IPE8;A0A2N9INE2	A0A2N9EEM9;A0A2N9INE2	93;93;93;93	1	0.020375	UID13	FSB_LOCUS1013_M93_1	M	3		80.755	52.983	80.755	-2.17	177380000	93	A0A2N9EEM9	RKLGTHKRAKKKREEMSNVLRKMRSGGAAEK;RKLGTHKRAKKKREEMSNVLRKMRSGGAGEK	1	177;2963	0.6	0.43	-0.63	1.14	0.73	1	-1.86	0.1
		0.72	0.19	-0.23	0.42	FSB_LOCUS17742_M446_1	A0A2N9FS13	A0A2N9FS13	446	0.998886	2.88646e-37	UID111	FSB_LOCUS17742_M446_1	M	2		276.97	244.72	244	-0.89999	467590000	446	A0A2N9FS13	RPQFLVGANSLLRAMMGPELAAGLGIPEDEL	1	1246	2.04	1.84	2.03	1.66	1.78	1.91	0.57	0.59
		0.9	0.11	-0.27	0.38	FSB_LOCUS45985_M99_1	A0A2N9I280	A0A2N9I280	99	1	6.61549e-10	UID238	FSB_LOCUS45985_M99_1	M	3		198.14	183.26	124.29	-1.2883	15220000000	99	A0A2N9I280	GQARKEQIGHEGYQEMGRKGGLSTKDKSGEE	1	2575	6.4	6.36	4.96	6.27	5.36	5.75	0.22	0.83
		0.26	0.9	0.53	0.37	FSB_LOCUS29623_M64_1	A0A2N9GQZ1;E7BDD7	A0A2N9GQZ1;E7BDD7	64;53	1	1.16098e-17	UID166	FSB_LOCUS29623_M64_1	M	2		187.62	167.42	150.14	-1.3482	572420000	64	A0A2N9GQZ1	AAYGTGGFDTNTLQGMRHDATTGAGHGGVDY	1	1804;3949	0.61	1.9	1.78	0.05	1.4	0.15	1.64	0.14
		0.84	0.42	0.05	0.37	FSB_LOCUS47936_M518_1	A0A2N9I7G4	A0A2N9I7G4	518	1	0.0179345	UID256	FSB_LOCUS47936_M518_1	M	2		87.913	65.384	87.913	-2.0845	96709000	518	A0A2N9I7G4	PFGGYKMSGNGREKGMYGLSNYLQVKAVVTP	1	2665	-3.48	0	1.31	-1.42	-0.98	-1.02	0.38	0.72
		0.82	-0.18	-0.55	0.37	FSB_LOCUS33135_M183_1	A0A2N9H0D8	A0A2N9H0D8	183	1	1.38241e-31	UID187	FSB_LOCUS33135_M183_1	M	3		210.98	191.37	106.12	-1.3877	85928000	183	A0A2N9H0D8	RATGTNEITPGGVAAMAQSAADVNPRVMLDE	1	1964	-1.67	-1.2	-0.85	-1.68	-0.59	-0.92	-0.41	0.69
		0.91	0.11	-0.25	0.36	FSB_LOCUS44436_M292_1	A0A2N9HXW8	A0A2N9HXW8	292	1	8.97969e-06	UID234	FSB_LOCUS44436_M292_1	M	2		128.06	104.83	110.55	-0.56465	61122000	292	A0A2N9HXW8	LSEYRGRLYSYLVTKMNDIAPNLASLIGDVV	1	2500	-0.46	-1.78	-1.44	-2.27	-0.94	-0.79	0.19	0.85
		0.92	-0.11	-0.43	0.32	FSB_LOCUS52731_M1_1	A0A2N9IL82	A0A2N9IL82	1	1	0.00676464	UID264	FSB_LOCUS52731_M1_1	M	2		76.478	51.846	76.478	-0.028722	57769000	1	A0A2N9IL82	_______________MHSPVLVLKDSLKRES	1	2925	-1.68	-1	-0.65	-2.54	-0.12	-0.32	-0.17	0.87
		0.27	0.58	0.27	0.31	FSB_LOCUS30478_M404_1	A0A2N9GJG9	A0A2N9GJG9	404	1	0.0053883	UID152	FSB_LOCUS30478_M404_1	M	2		108.43	85.003	108.43	-1.7034	338240000	404	A0A2N9GJG9	LSPVYKTVAEAGSTMMSKVQGGGTDSTTTGN	1;2	1700	1.51	1.88	1.56	0.68	1.33	1.19	1.59	0.15
		0.69	0.22	-0.07	0.29	FSB_LOCUS14864_M105_1	A0A2N9FIA8;A0A5C7H9K1	A0A2N9FIA8;A0A5C7H9K1	105;106	1	0.0014625	UID101	FSB_LOCUS14864_M105_1	M	2		126.19	98.02	99.752	-0.083009	520040000	105	A0A2N9FIA8	YKDGKYSQVVSNALDMKLRDDLERLKKIRNH	1	1043;3615	2	2.35	2.3	1.95	1.98	2.06	0.65	0.54
		0.7	-0.26	-0.55	0.29	FSB_LOCUS33135_M167_1	A0A2N9H0D8	A0A2N9H0D8	167	1	9.95104e-24	UID188	FSB_LOCUS33135_M167_1	M	4		175.38	159.99	68.589	-0.54293	217610000	167	A0A2N9H0D8	KPIDQSDAAAIQAAEMRATGTNEITPGGVAA	1	1964	0.54	-0.31	-0.58	0.3	0.08	0.05	-0.62	0.55
		0.84	0.17	-0.11	0.28	FSB_LOCUS46357_M58_1	A0A2N9I2C2	A0A2N9I2C2	58	0.993816	3.53185e-07	UID240	FSB_LOCUS46357_M58_1	M	2		158.05	8.0879	158.05	-2.3819	54187000	58	A0A2N9I2C2	EKQRFIGTAGAASTMMNPKNSISQIKRLIGR	1	2577	-1.13	-0.81	-1.38	-0.47	-2.02	-1.34	0.37	0.73
		0.78	0.22	-0.05	0.27	FSB_LOCUS61969_M555_1	A0A2N9J9S4	A0A2N9J9S4	555	1	0.0201867	UID297	FSB_LOCUS61969_M555_1	M	2		91.584	68.844	79.986	-0.80332	34362000	555	A0A2N9J9S4	KKVEAKNALENYSYNMRNTIKDEKIGSKLSP	1	3475	-1.98	-1.46	-1.47	-2.54	-2.01	-1.04	0.47	0.65
		0.84	0.16	-0.1	0.26	FSB_LOCUS34866_M296_1	A0A2N9H5Y5	A0A2N9H5Y5	296	1	4.06243e-10	UID200	FSB_LOCUS34866_M296_1	M	2		142.45	46.206	61.265	-0.70439	464010000	296	A0A2N9H5Y5	ANCKVVPASAIPDGWMGLDIGPDSIKTFSEA	1	2048	1.84	0.62	0.74	0.77	1.15	0.81	0.36	0.73
		0.98	0.01	-0.23	0.24	FSB_LOCUS17742_M104_1	A0A2N9FS13	A0A2N9FS13	104	1	0.00292295	UID112	FSB_LOCUS17742_M104_1	M	2		114.39	96.335	114.39	0.83758	132400000	104	A0A2N9FS13	MRVVRSFDGRVVDRRMHIGFITMEPKTLFIP	1	1246	-0.92	0.11	-0.01	-0.7	-0.22	0.06	0.02	0.98
		0.72	0.34	0.12	0.22	FSB_LOCUS52955_M7_1	A0A2N9ILW2;A0A5C7I0Q6	A0A2N9ILW2	7;7	1	1.07613e-19	UID267	FSB_LOCUS52955_M7_1	M	2		166.38	141.53	157.56	-0.13302	269680000	7	A0A2N9ILW2	_________MEQTFIMIKPDGVQRGLVGEII	1	2933	0.32	0.74	1.36	-0.69	0.93	1.15	0.58	0.58
		0.25	-0.63	-0.85	0.22	FSB_LOCUS39179_M47_1	A0A2N9HA87;A0A2N9HA89	A0A2N9HA87;A0A2N9HA89	47;47	1	1.3241e-05	UID204	FSB_LOCUS39179_M47_1	M	3		108.44	100.37	108.44	-1.5113	104770000	47	A0A2N9HA87	SINAPTRTYVRDAKAMASTPADVKEYPNSYV	1	2123;2124	-0.58	-1.16	-0.45	-0.01	-0.35	0.07	-1.69	0.13
		0.98	-0.02	-0.23	0.21	FSB_LOCUS6915_M613_1	A0A2N9EW44	A0A2N9EW44	613	1	4.85894e-09	UID59	FSB_LOCUS6915_M613_1	M	2		172.13	148.52	172.13	-1.0508	54979000	613	A0A2N9EW44	LRDSSMAGYMSSKKTMEINPENSIMEELRKR	1	593	-2.01	-1.56	-2.43	-1.24	-2.76	-1.95	-0.04	0.97
		0.88	0.09	-0.11	0.2	FSB_LOCUS3175_M201_1	A0A2N9EKG4;A0A5C7HUN3;A0A2S1KMY5	A0A2N9EKG4	201;201;201	1	0.00271571	UID33	FSB_LOCUS3175_M201_1	M	2		119.21	102.3	119.21	-0.70234	80394000	201	A0A2N9EKG4	DLTDALMKILTERGYMFTTTAEREIVRDMKE	1	332	-0.72	-0.22	-0.82	-0.47	-0.73	-0.82	0.25	0.81
		0.64	0.6	0.41	0.19	FSB_LOCUS42470_M81_1	A0A2N9HRD6	A0A2N9HRD6	81	1	0.00695523	UID222	FSB_LOCUS42470_M81_1	M	2		132.25	101.69	132.25	-0.72257	68719000	81	A0A2N9HRD6	SVAAVGKAGGEKWKSMSETDKAPYKVKAEKR	1	2389	-0.53	-0.02	-2.5	-0.43	-2.62	-1.79	0.75	0.48
		0.47	0.43	0.26	0.17	FSB_LOCUS46724_M11_1	A0A2N9I2F3	A0A2N9I2F3	11	1	8.26532e-07	UID244	FSB_LOCUS46724_M11_1	M	2		172.88	144.15	70.977	-2.9216	274020000	11	A0A2N9I2F3	_____MASNPKVFFDMTIGGQPAGRIVMELF	1	2582	0.12	0.68	1.26	0.3	0.3	0.17	1.06	0.32
		0.88	0.11	-0.05	0.16	FSB_LOCUS38203_M361_1	A0A2N9HF74	A0A2N9HF74	361	1	1.65254e-07	UID215	FSB_LOCUS38203_M361_1	M	2		188.87	170.13	156.83	-1.2453	167450000	361	A0A2N9HF74	FAYGDTQRHRLGPNYMQLPVNAPKCAHHNNH	1	2196	0.04	0.39	1.22	0.7	0.34	0.26	0.27	0.8
		0.86	0.15	0	0.15	FSB_LOCUS49901_M114_1	A0A2N9ID91;A0A2N9F8P2	A0A2N9ID91	114;113	1	0.00884854	UID82	FSB_LOCUS49901_M114_1	M	1		114.59	86.479	108	-1.3151	302550000	114	A0A2N9ID91	DIRADKKKIKAAVKKMYDIQAKKVNTLIRPD	1	853	0.33	1.75	1.28	1.21	0.37	1.34	0.29	0.78
		0.88	0.1	-0.05	0.15	FSB_LOCUS38203_M145_1	A0A2N9HF74	A0A2N9HF74	145	1	6.90781e-12	UID213	FSB_LOCUS38203_M145_1	M	2		174.42	153.17	174.24	-1.9306	110970000	145	A0A2N9HF74	EGNFDLVGNNFPVFFMRDAMQFPDVVHAFKP	1	2196	0.34	-0.5	0.16	-0.35	0	0.06	0.25	0.81
		0.77	0.39	0.26	0.13	FSB_LOCUS46724_M23_1	A0A2N9I2F3	A0A2N9I2F3	23	1	0.000266651	UID243	FSB_LOCUS46724_M23_1	M	2		120.09	79.061	85.958	-3.6086	119490000	23	A0A2N9I2F3	FFDMTIGGQPAGRIVMELFADVTPRTAENFR	1	2582	0.33	0.67	-2.08	-1.09	-1.26	0.1	0.5	0.63
		0.98	0.02	-0.1	0.12	FSB_LOCUS34866_M176_1	A0A2N9H5Y5	A0A2N9H5Y5	176	1	0.00104462	UID201	FSB_LOCUS34866_M176_1	M	2		115.78	91.751	115.78	-0.59565	260500000	176	A0A2N9H5Y5	EGVAKYLKPSVAGFLMQKELDYLVGAISNPK	1	2048	0.35	0.27	0.97	0.53	0.69	0.31	0.06	0.95
		0.98	0.02	-0.1	0.12	FSB_LOCUS5446_M121_2	A0A2N9ESL1	A0A2N9ESL1	121	1	2.46997e-45	UID366	FSB_LOCUS5446_M121_2	M	2		308.61	267.21	240.85	-1.6335	7948200000	121	A0A2N9ESL1	IREQQGELEGQEMQKMSQAASNLPAMCGLRA	1;2	502	1.96	0.72	1.62	0.42	1.57	2.25	0.03	0.98
		0.98	0.02	-0.1	0.12	FSB_LOCUS5446_M131_2	A0A2N9ESL1	A0A2N9ESL1	131	1	1.30491e-38	UID367	FSB_LOCUS5446_M131_2	M	2		248.98	199.8	204.34	-0.42871	4767600000	131	A0A2N9ESL1	QEMQKMSQAASNLPAMCGLRARRCKIKSSEW	1;2	502	1.96	0.72	1.62	0.42	1.57	2.25	0.03	0.98
		0.9	-0.11	-0.23	0.12	FSB_LOCUS25588_M171_1	A0A2N9G4W8;A0A5C7HL03	A0A2N9G4W8;A0A5C7HL03	171;171	1	0.00253905	UID131	FSB_LOCUS25588_M171_1	M	2		170.95	126.25	170.95	-0.94996	115800000	171	A0A2N9G4W8	DLDAGTVRCRCENTAMLGERKNVNLPGVVVD;DTNAGTVRCRCENTAMLGERKNVNLPGIVVD	1	1483;3668	-1.22	0.5	-0.01	-0.32	-0.16	0.08	-0.22	0.83
		0.43	-0.73	-0.83	0.1	FSB_LOCUS45383_M138_1	A0A2N9I0W1;A0A5C7HB99	A0A2N9I0W1;A0A5C7HB99	138;124	1	0.000141989	UID236	FSB_LOCUS45383_M138_1	M	3		119.39	100.56	67.019	-2.1681	32155000	138	A0A2N9I0W1	IWKLAEAGMNVARLNMSHGDHASHQKTIDLV;IWKLAEDGMNVARLNMSHGDHASHQKTIDLV	1	2549;3620	-1.78	-2.63	-1.93	-0.57	-0.85	-2.72	-1.18	0.28
		0.15	1	0.91	0.09	FSB_LOCUS49388_M48_1	A0A2N9I671	A0A2N9I671	48	1	0.00376594	UID254	FSB_LOCUS49388_M48_1	M	2		80.014	57.437	80.014	-0.38546	341750000	48	A0A2N9I671	YKQATVGAVNTSRPGMFNLRDRAKWDAWKAV	1	2644	1.01	1.75	1.71	0.89	0.74	-0.17	2.28	0.055
		0.98	-0.01	-0.1	0.09	FSB_LOCUS5446_M121_1	A0A2N9ESL1	A0A2N9ESL1	121	1	2.46997e-45	UID50	FSB_LOCUS5446_M121_1	M	2		308.61	267.21	240.85	-1.6335	7948200000	121	A0A2N9ESL1	IREQQGELEGQEMQKMSQAASNLPAMCGLRA	1;2	502	5.15	5.86	5.25	5.56	5.66	5.06	-0.02	0.98
		0.36	-0.59	-0.65	0.06	FSB_LOCUS21929_M30_1	A0A2N9FTM8	A0A2N9FTM8	30	1	0.00852099	UID116	FSB_LOCUS21929_M30_1	M	2		98.048	59.756	98.048	1.4369	40739000	30	A0A2N9FTM8	RKAHFTAPSSVRRVLMSAPVSTELRAKYNVR	1	1284	-2.14	-2.04	-1.27	-0.63	-1.47	-1.57	-1.34	0.22
		0.25	0.62	0.57	0.05	FSB_LOCUS61975_M64_1	A0A2N9JBX1;A0A5C7HNB7	A0A2N9JBX1;A0A5C7HNB7	64;64	1	4.85894e-09	UID298	FSB_LOCUS61975_M64_1	M	2		172.13	139.8	90.653	-2.3849	158600000	64	A0A2N9JBX1	DTERLIGDAAKNQVAMNPINTVFDAKRLIGR	1	3513;3679	-0.09	0.15	0.44	-0.18	-0.5	-0.7	1.73	0.13
		0.98	0.02	-0.02	0.04	FSB_LOCUS3164_M87_1	A0A2N9EKF2;A0A5C7HMN1;A0A5C7IM12;A0A2N9ER63	A0A2N9EKF2;A0A2N9ER63	87;169;82;87	0.895678	0.00226421	UID31	FSB_LOCUS3164_M87_1	M	2		140.35	104.86	134.26	-3.373	221860000	87	A0A2N9EKF2	KAQCPIVERLTNSLMMHGRNNGKKLMAVRII;KAQCPIVERLTNSLMMHGRNNGKKLMAVRIV	1	330;473	-0.88	-0.67	-1.48	-0.98	-1.71	-0.4	0.05	0.96
		0.7	-0.22	-0.18	-0.04	FSB_LOCUS18346_M75_1	A0A2N9FUM1	A0A2N9FUM1	75	1	2.2284e-34	UID119	FSB_LOCUS18346_M75_1	M	3		211.5	198.23	177.41	-0.54057	285620000	75	A0A2N9FUM1	VRAHGTAVGLPTEDDMGNSEVGHNALGAGRI	1	1305	-0.07	0.35	0.17	0.71	0.3	0.12	-0.62	0.56
		0.84	0.14	0.2	-0.06	FSB_LOCUS96_M368_1	A0A2N9EC57	A0A2N9EC57	368	1	4.7133e-06	UID10	FSB_LOCUS96_M368_1	M	2		138.02	114.79	128.54	-2.5293	84565000	368	A0A2N9EC57	RKLVDEAIAQAKESPMPDPSELFTNVYSKGL	1	96	-1.11	-0.27	0	-0.54	-0.47	-0.78	0.34	0.74
		0.92	-0.08	-0.01	-0.07	FSB_LOCUS20021_M160_1	A0A2N9H3I0	A0A2N9H3I0	160	1	1.39689e-19	UID198	FSB_LOCUS20021_M160_1	M	3		214	177.02	49.638	-0.75925	344840000	160	A0A2N9H3I0	FSSKYGPGYRDTDYGMGATTGVDPIHKGAAP	1	2016	-0.29	0.37	1.03	0.39	0.45	0.5	-0.18	0.86
+	+	0.0079	-3.23	-3.15	-0.08	FSB_LOCUS53620_M1_1	A0A2N9IMM5	A0A2N9IMM5	1	1	2.83572e-23	UID270	FSB_LOCUS53620_M1_1	M	2		256.96	241.07	217.62	-0.40514	509750000	1	A0A2N9IMM5	_______________MDKSQNTCFQAGQAKG	1	2947	0.81	0.13	-1.17	3.16	2.79	3.51	-5.78	0.00056
		0.052	1.31	1.41	-0.1	FSB_LOCUS24022_M68_1	A0A2N9G9J2	A0A2N9G9J2	68	1	0.0142841	UID136	FSB_LOCUS24022_M68_1	M	2		93.258	76.232	93.258	-1.8057	37265000	68	A0A2N9G9J2	GFQLLDIYWKNEHRLMCTSEICTAAERDRFE	1	1557	-1.35	-0.89	-1.34	-2.24	-2.48	-2.79	3.61	0.008
		0.84	0.12	0.22	-0.1	FSB_LOCUS28099_M189_1	A0A2N9GCB8;A0A2N9GM88;A0A2N9H4Y4	A0A2N9GCB8	189;212;212	1	0.0159583	UID139	FSB_LOCUS28099_M189_1	M	2		101.33	62.521	95.531	-0.84174	304240000	189	A0A2N9GCB8	KTLPDQKKVYEFVGQMRKRFGLE________	1	1597	1.18	1.61	1.37	1.41	1.29	1.1	0.36	0.73
		0.72	-0.2	-0.09	-0.11	FSB_LOCUS32522_M353_1	A0A2N9GZ46	A0A2N9GZ46	353	1	0.00256814	UID184	FSB_LOCUS32522_M353_1	M	2		99.752	53.02	99.752	-1.3506	107290000	353	A0A2N9GZ46	NAEKICYILYPGDESMEGKILRLKQQYTLCS	1	1942	-0.09	-0.28	-0.26	0.3	-0.08	-0.26	-0.56	0.59
		0.65	-0.31	-0.2	-0.11	FSB_LOCUS38397_M638_1	A0A2N9HEZ1;A0A5C7GWN2;A0A5C7H415	A0A2N9HEZ1;A0A5C7H415	638;639;639	1	5.10309e-09	UID207	FSB_LOCUS38397_M638_1	M	2		204	194.36	204	-1.1874	298370000	638	A0A2N9HEZ1	FDDENLLVRIDMSEYMEQHSVSRLIGAPPGY	1	2192;3581	0.24	1.06	0.06	1.18	0.69	0.42	-0.73	0.49
		0.72	-0.22	-0.1	-0.12	FSB_LOCUS5446_M131_1	A0A2N9ESL1	A0A2N9ESL1	131	1	1.30491e-38	UID51	FSB_LOCUS5446_M131_1	M	2		248.98	199.8	204.34	-0.42871	4767600000	131	A0A2N9ESL1	QEMQKMSQAASNLPAMCGLRARRCKIKSSEW	1;2	502	4.71	5.26	4.69	4.8	5.36	5.14	-0.58	0.58
		0.84	0.19	0.37	-0.18	FSB_LOCUS19103_M1093_1	A0A2N9FW90	A0A2N9FW90	1093	0.835018	0.000286982	UID120	FSB_LOCUS19103_M1093_1	M	3		84.933	78.356	84.933	-2.1385	139060000	1093	A0A2N9FW90	VAKALTLPGEGEIMDMMEVADPDAVHAVRSF	1	1340	0.36	-1.14	0.54	-0.15	-0.09	-0.56	0.36	0.73
		0.64	-0.3	-0.1	-0.2	FSB_LOCUS5446_M118_1	A0A2N9ESL1	A0A2N9ESL1	118	1	6.45595e-61	UID49	FSB_LOCUS5446_M118_1	M	4		265.99	245.54	95.823	-0.48436	6036100000	118	A0A2N9ESL1	FEVIREQQGELEGQEMQKMSQAASNLPAMCG	1	502	1.24	1.29	0.34	1.3	1.49	0.99	-0.74	0.48
		0.11	1.47	1.72	-0.25	FSB_LOCUS39974_M121_1	A0A2N9HIR2	A0A2N9HIR2	121	1	0.00229269	UID218	FSB_LOCUS39974_M121_1	M	3		88.101	67.994	88.101	-1.4379	209190000	121	A0A2N9HIR2	ALVAGLSWMYRYFRGMHPPGSDQVDYARSRI	1	2252	0.77	1.82	0.05	0.03	-1.25	-0.55	2.59	0.035
		0.98	0.01	0.28	-0.27	FSB_LOCUS20131_M181_1	A0A2N9FZ26	A0A2N9FZ26	181	0.999999	3.38845e-05	UID124	FSB_LOCUS20131_M181_1	M	2		128.21	106.96	128.21	-1.7	170830000	181	A0A2N9FZ26	NGGSHAGNKLAMQEFMILPVGASCFKEAMKM	1	1397	0.56	-0.49	0.11	0.01	0.43	-0.3	0.03	0.98
		0.82	0.16	0.44	-0.28	FSB_LOCUS30046_M246_1	A0A2N9GS98	A0A2N9GS98	246	1	1.41746e-07	UID170	FSB_LOCUS30046_M246_1	M	2		164.53	105.72	142.79	-0.9807	504820000	246	A0A2N9GS98	FVENQFLSEQVGAIKMISEYVAQLRRVGKGH	1	1827	1.53	1.97	2.2	1.67	2.04	1.52	0.42	0.68
		0.12	-0.88	-0.59	-0.29	FSB_LOCUS6600_M264_1	A0A2N9EV21;A0A2N9EFX1;A0A2N9EVT6	A0A2N9EV21	264;264;217	1	2.6037e-05	UID18	FSB_LOCUS6600_M264_1	M	3		101.92	89.115	59.55	-0.76614	125330000	264	A0A2N9EV21	TVPVGRVETGVIKPGMVVTFGPTGLTTEVKS	1	218	-0.38	-0.62	-0.1	0.48	0.38	0.66	-2.53	0.038
		0.86	-0.11	0.21	-0.32	FSB_LOCUS26196_M448_1	A0A2N9GGP1	A0A2N9GGP1	448	1	1.12895e-06	UID142	FSB_LOCUS26196_M448_1	M	2		168.22	147.52	140.78	-1.9321	1965300000	448	A0A2N9GGP1	DLDISVAFANITRGSMAGPFYYSSATKISVV	1	1664	2.68	3.1	3.52	3.24	2.98	3.43	-0.3	0.77
		0.34	-0.52	-0.19	-0.33	FSB_LOCUS35760_M1_1	A0A2N9H7N6;A0A2N9F7Z5;A0A2N9HD94	A0A2N9H7N6	1;1;1	1	0.000193095	UID80	FSB_LOCUS35760_M1_1	M	2		125.23	17.671	66.663	1.6603	250930000	1	A0A2N9H7N6	_______________METKPTEISSSKMFGG	1	843	0.47	0.88	1.26	1.34	1.28	1.56	-1.41	0.2
		0.93	0.06	0.4	-0.34	FSB_LOCUS46785_M153_1	A0A2N9I4E6;A0A2N9JAL7	A0A2N9I4E6	153;153	1	0.000282343	UID249	FSB_LOCUS46785_M153_1	M	3		115.33	96.012	51.147	4.1355	221700000	153	A0A2N9I4E6	VAAGMNAMDLRRGISMAVDAVVTHLKSSARK	1	2612	-0.08	1.16	0.56	0.6	0.38	0.48	0.14	0.89
+	+	0.0079	-3.23	-2.88	-0.35	Lea1_M1_1	Q9ZPA7	Q9ZPA7	1	1	2.83572e-23	UID316	Lea1_M1_1	M	3		256.96	241.07	126.51	-1.6667	535840000	1	Q9ZPA7	_______________MDKSQNTCFQAGQAKG	1	3959	0.81	0.13	-1.17	3.16	2.79	3.51	-5.78	0.00056
		0.43	-0.96	-0.61	-0.35	FSB_LOCUS1944_M16_1	A0A2N9GEG3;A0A2N9I6N8;A0A5C7I476;A0A2N9EHA0	A0A2N9GEG3	16;1;16;16	1	1.05898e-07	UID140	FSB_LOCUS1944_M16_1	M	2		139.3	106.35	95.822	2.4641	58395000	16	A0A2N9GEG3	MSKRGRGGSAGNKFRMSLGLPVAATVNCADN	1	1627	-1.91	-3.49	-0.17	-1.08	-1.4	-0.23	-1.17	0.28
+		0.048	-2.71	-2.33	-0.38	EZV62_020299_M34_1	A0A5C7HD30	A0A5C7HD30	34	1	0.0202158	UID302	EZV62_020299_M34_1	M	3		57.52	9.3423	57.52	0.10177	35407000	34	A0A5C7HD30	SEPAPGISASPSEENMRYFNVMILGPSQSPY	1	3635	-3.84	-4	-2.43	-0.67	-1.98	0.51	-3.76	0.0065
		0.43	-0.41	0.01	-0.42	FSB_LOCUS2406_M112_1	A0A2N9EIR1	A0A2N9EIR1	112	1	2.25072e-05	UID28	FSB_LOCUS2406_M112_1	M	3		116.65	97.35	116.65	-0.92095	187820000	112	A0A2N9EIR1	PILADPNREIIKQLNMVDPDEKDSSGKPLPS	1	286	-0.92	-0.68	-0.62	-0.17	-0.7	-0.12	-1.16	0.28
		0.21	-0.69	-0.27	-0.42	FSB_LOCUS6460_M189_1	A0A2N9EUM1	A0A2N9EUM1	189	1	1.19035e-10	UID55	FSB_LOCUS6460_M189_1	M	2		184.11	155.15	75.736	0.1099	278660000	189	A0A2N9EUM1	TKFSRADYLRYKAENMIAPDGVNAKLLGCHG	1	560	-0.13	-0.15	-0.36	0.51	0.17	0.75	-1.96	0.089
		0.86	-0.15	0.29	-0.44	FSB_LOCUS197_M127_1	A0A2N9EC45	A0A2N9EC45	127	1	7.87597e-12	UID9	FSB_LOCUS197_M127_1	M	3		153.17	130.64	109.68	0.14739	145880000	127	A0A2N9EC45	ASKLVWELGVKPLVGMDTDTAIVEENESKLA	1	93	0.93	0.23	-0.65	0.29	0.35	0.3	-0.31	0.76
		0.56	-0.72	-0.27	-0.45	FSB_LOCUS6460_M102_1	A0A2N9EUM1;A0A5C7GZH8;A0A5C7GPU9	A0A2N9EUM1	102;143;102	1	0.00913848	UID54	FSB_LOCUS6460_M102_1	M	2		142.79	124.41	84.568	-0.74386	177970000	102	A0A2N9EUM1	LRVRVHPFHVLRINKMLSCAGADRLQTGMRG	1	560	-1.02	1.31	-1.27	1.56	-0.2	-0.17	-0.89	0.4
		0.22	-0.69	-0.23	-0.46	FSB_LOCUS17742_M111_1	A0A2N9FS13	A0A2N9FS13	111	1	0.00534387	UID113	FSB_LOCUS17742_M111_1	M	2		77.379	60.437	74.424	-2.8818	151340000	111	A0A2N9FS13	DGRVVDRRMHIGFITMEPKTLFIPQYLDSSL	1	1246	-0.57	0.08	-0.42	0.39	0.55	0.23	-1.92	0.094
		0.68	-0.43	0.04	-0.47	FSB_LOCUS9124_M96_1	A0A2N9F2C0;A0A5C7GXN2;A0A5C7HNC0;A0A2N9E7F1	A0A2N9F2C0	96;96;96;90	1	0.00342588	UID69	FSB_LOCUS9124_M96_1	M	3		120.09	73.628	98.254	-1.5762	59650000	96	A0A2N9F2C0	TGYMGSIGKDKFGEEMKKNSKLAGVNVHYYE	1	713	-1.21	-0.35	-2.72	-0.55	-0.89	-1.57	-0.66	0.53
		0.72	-0.87	-0.39	-0.48	FSB_LOCUS2729_M20_1	A0A2N9E7A1	A0A2N9E7A1	20	1	0.0011118	UID5	FSB_LOCUS2729_M20_1	M	3		145.25	121.29	60.305	-1.6366	191400000	20	A0A2N9E7A1	RYAFGRADEATHPDSMRATLAEFISTFIFVF	1	53	0.23	-5.29	-1.01	-3.59	0.23	-0.09	-0.56	0.59
		0.45	-0.51	-0.01	-0.5	NA_M94_1	CON__P00761	CON__P00761	94	1	8.43904e-27	UID313	NA_M94_1	M	3	+	207.92	178.85	91.637	-4.2331	1201300000	94	CON__P00761	ITHPNFNGNTLDNDIMLIKLSSPATLNSRVA	1	3938	2.29	2.48	3.5	2.85	3.39	3.56	-1.11	0.3
		0.82	-0.18	0.33	-0.51	FSB_LOCUS55037_M184_1	A0A2N9IRZ6	A0A2N9IRZ6	184	1	5.7733e-06	UID274	FSB_LOCUS55037_M184_1	M	3		101.53	79.983	54.103	-1.4446	36097000	184	A0A2N9IRZ6	GNVAMEEKQVFQNVQMSVNFLVSLLKKNWQN	1	3055	-1.53	-2.78	-2.7	-2.31	-2.04	-2.12	-0.41	0.69
		0.25	-0.85	-0.33	-0.52	FSB_LOCUS6689_M657_1	A0A2N9EIQ6	A0A2N9EIQ6	657	1	9.67191e-05	UID27	FSB_LOCUS6689_M657_1	M	3		108.56	92.028	108.56	-2.3601	36461000	657	A0A2N9EIQ6	INQRSMDGARDSEIAMGAYQPHHLATRQPAR	1	285	-2.75	-1.12	-2.24	-0.84	-1.54	-1.19	-1.68	0.13
		0.67	-0.31	0.25	-0.56	FSB_LOCUS21149_M494_1	A0A2N9FRC4;A0A2N9J6T8	A0A2N9FRC4;A0A2N9J6T8	494;494	1	0.00243734	UID108	FSB_LOCUS21149_M494_1	M	2		114.4	91.821	87.298	-0.36499	46972000	494	A0A2N9J6T8	VAPPRGPLWILGDVFMGRYHTVFDYGNSRVG;VPPPRGPLWILGDVFMGRYHTVFDYGNQRVG	1	1235;3399	-0.83	-1.77	-1.75	-1.47	-0.54	-1.41	-0.68	0.52
		0.45	-0.41	0.15	-0.56	FSB_LOCUS13650_M554_1	A0A2N9FF36;A0A2N9GZQ5;A0A2N9IQU1;A0A2N9JBX1;A0A5C7HNB7	A0A2N9FF36;A0A2N9GZQ5;A0A2N9IQU1;A0A2N9JBX1;A0A5C7HNB7	554;523;519;555;555	1	0.00135028	UID92	FSB_LOCUS13650_M554_1	M	2		137.28	40.659	123.88	-0.96895	241230000	554	A0A2N9FF36	KKIEAKNALENYAYNMRNTINDEKISSKLSA;KKVEAKNALENYAYNMRNTIKDEKIAAKLPA;KKVEAKNALENYAYNMRNTVKDEKIGAKLDA;KKVETKNALENYAYNMRNTVKDEKIGAKLPP	1	968;1948;3026;3513;3679	0.51	0.8	1.32	1.3	1.14	1.42	-1.1	0.31
		0.67	-0.3	0.27	-0.57	FSB_LOCUS30478_M21_1	A0A2N9GJG9	A0A2N9GJG9	21	1	4.28641e-16	UID150	FSB_LOCUS30478_M21_1	M	3		173.43	155.37	134.87	0.09482	667220000	21	A0A2N9GJG9	SHPHVAEGEDEQPHEMSVLQKVKAKAKKIKD	1	1700	1.38	2.47	1.63	2.18	1.74	2.43	-0.68	0.51
		0.24	-0.67	-0.09	-0.58	FSB_LOCUS56629_M330_1	A0A2N9ITJ6;A0A2N9HPY7	A0A2N9ITJ6	330;906	1	0.000281422	UID278	FSB_LOCUS56629_M330_1	M	2		137.95	111.44	124.81	-1.2489	212560000	330	A0A2N9ITJ6	AKQVKANAVALGNYLMGKGYKLVTEGTENHL	1	3089	0.06	0.7	0.86	1.38	1.21	1.05	-1.77	0.12
		0.094	-0.95	-0.35	-0.6	FSB_LOCUS9523_M237_1	A0A2N9F445;A0A2N9GX92	A0A2N9F445	237;114	1	9.01226e-66	UID70	FSB_LOCUS9523_M237_1	M	4		290.44	286.99	223.7	-0.86614	529700000	237	A0A2N9F445	SCPSTFTYAHDNPSLMHECSSPRELKVIFCH	1	751	1.46	1.55	1.71	2.73	2.37	2.46	-2.8	0.025
		0.068	-1.16	-0.56	-0.6	FSB_LOCUS56667_M18_1	A0A2N9IWQ7	A0A2N9IWQ7	18	1	7.63517e-28	UID286	FSB_LOCUS56667_M18_1	M	3		190.25	181.73	190.25	-0.34617	414570000	18	A0A2N9IWQ7	AAARPVATIQSLEGDMATDSTQTLPIPDVMK	1	3165	0.9	0.75	1.23	2.14	2.28	1.92	-3.31	0.012
		0.17	-0.87	-0.25	-0.62	FSB_LOCUS57475_M277_1	A0A2N9IZK5;A0A5C7IGK0	A0A2N9IZK5	277;277	1	8.43374e-06	UID289	FSB_LOCUS57475_M277_1	M	2		128.76	98.034	95.57	0.062064	46155000	277	A0A2N9IZK5	LSEYRVLLYDYLKTRMNTIAPNLTALVGELV	1	3221	-1.54	-2.53	-2.34	-1.4	-1.24	-1.16	-2.19	0.063
		0.38	-0.92	-0.25	-0.67	FSB_LOCUS32527_M321_1	A0A2N9GYD5;A0A5C7HMT7	A0A2N9GYD5;A0A5C7HMT7	321;310	1	0.00339706	UID183	FSB_LOCUS32527_M321_1	M	2		111.06	63.859	109.42	-0.38613	27821000	321	A0A2N9GYD5	GLAQRIVQGDVPQALMNRKLISLDMGALIAG;GLAQRIVQGDVPQALMNRKVCAYLKVCDNIL	1	1932;3676	-3.5	-2.61	-0.69	-1.37	-1.02	-1.66	-1.3	0.23
		0.21	-0.84	-0.16	-0.68	FSB_LOCUS10130_M245_1	A0A2N9F564;A0A2N9GUI8;A0A2N9H8Q1	A0A2N9F564;A0A2N9H8Q1	245;245;217	1	2.348e-58	UID72	FSB_LOCUS10130_M245_1	M	4		225.97	212.43	225.97	-1.048	486530000	245	A0A2N9F564	VLSGFSSELLADVFNMDVQTIRKLQGSEEER	1	781;2098	1.78	0.53	1.2	1.76	2.2	2.07	-1.96	0.089
		0.23	-1.04	-0.33	-0.71	FSB_LOCUS11_M6_1	A0A2N9EC37	A0A2N9EC37	6	1	7.78438e-05	UID8	FSB_LOCUS11_M6_1	M	2		181.53	134.45	173.24	-0.78243	127720000	6	A0A2N9EC37	__________MAHEEMVKDDSKLSSYDAYFE	1	91	-1.76	-1.18	-3.15	-0.71	-1.39	-0.86	-1.86	0.1
		0.22	-0.84	-0.12	-0.72	FSB_LOCUS21464_M92_1	A0A2N9G287	A0A2N9G287	92	1	1.03838e-07	UID129	FSB_LOCUS21464_M92_1	M	2		199.82	88.299	90.689	0.33503	133560000	92	A0A2N9G287	ARRAIKDLMARGAIRMISSHSSQQIYTRATN	1	1442	-1.24	-1.11	-0.93	-0.81	-0.48	0.54	-1.88	0.1
		0.68	-0.75	-0.02	-0.73	FSB_LOCUS3164_M86_1	A0A2N9EKF2;A0A5C7HMN1;A0A5C7IM12;A0A2N9ER63	A0A2N9EKF2;A0A2N9ER63	86;168;81;86	0.90617	0.00340768	UID30	FSB_LOCUS3164_M86_1	M	2		116.05	84.116	109.66	-2.2483	177510000	86	A0A2N9EKF2	RKAQCPIVERLTNSLMMHGRNNGKKLMAVRI	1	330;473	0.39	0.97	-3.59	-0.23	-0.11	0.37	-0.68	0.52
		0.17	-0.92	-0.18	-0.74	FSB_LOCUS9169_M253_1	A0A2N9ER52	A0A2N9ER52	253	1	0.00149834	UID42	FSB_LOCUS9169_M253_1	M	3		93.226	73.928	93.226	-1.1472	153010000	253	A0A2N9ER52	KETRFTKSPFQEHTDMLAKPTGKQLLLEETE	1	472	-1.21	-0.92	-0.66	0.48	-0.66	0.15	-2.16	0.066
		0.56	-0.33	0.44	-0.77	FSB_LOCUS30046_M182_1	A0A2N9GS98	A0A2N9GS98	182	1	0.00326726	UID169	FSB_LOCUS30046_M182_1	M	3		79.514	61.813	79.514	-1.6726	113520000	182	A0A2N9GS98	YQNKRGGRVRLQSIVMPLSEFDHAEKGDALY	1	1827	-1.22	-1.88	-1.7	-1.28	-1.03	-1.51	-0.89	0.4
		0.46	-0.65	0.13	-0.78	FSB_LOCUS29624_M174_1	A0A2N9GQ23	A0A2N9GQ23	174	1	0.000608873	UID161	FSB_LOCUS29624_M174_1	M	3		108.31	49.717	45.879	-1.1261	27775000	174	A0A2N9GQ23	YNAQGHGQQPEKKGAMDKVFEKIPGAGNKDR	1	1787	-2.11	-3.03	-0.75	-1.44	-0.94	-1.56	-1.08	0.32
		0.24	-0.76	0.02	-0.78	FSB_LOCUS32043_M255_1	A0A2N9GXR7	A0A2N9GXR7	255	1	0.0127742	UID182	FSB_LOCUS32043_M255_1	M	2		107.9	87.341	107.9	-0.82264	92585000	255	A0A2N9GXR7	DRGYISPQFVTNTEKMISEFENARVLVTDQK	1	1919	-1.29	-0.76	-0.05	0.19	-0.18	0.18	-1.79	0.12
		0.22	-1.09	-0.3	-0.79	FSB_LOCUS43676_M127_1	A0A2N9HVQ7	A0A2N9HVQ7	127	1	0.000699378	UID229	FSB_LOCUS43676_M127_1	M	2		138.08	110.78	126.31	-0.19267	24322000	127	A0A2N9HVQ7	FSEVASEKVLDEMVKMIDNPQTHQGNKKKGM	1	2461	-1.6	-3.6	-3.02	-1.3	-1.48	-2.17	-1.88	0.1
		0.1	-1.29	-0.47	-0.82	FSB_LOCUS59510_M467_1	A0A2N9J469	A0A2N9J469	467	1	1.55059e-09	UID292	FSB_LOCUS59510_M467_1	M	3		185.95	119.89	144.73	-1.7706	277850000	467	A0A2N9J469	RELEAKRSAERKGEYMKGESQIQETKIEGKV	1	3335	1.13	-0.24	-0.26	1.43	1.36	1.71	-2.72	0.028
		0.22	-1.25	-0.4	-0.85	FSB_LOCUS54204_M116_1	A0A2N9INA4	A0A2N9INA4	116	1	3.2777e-08	UID272	FSB_LOCUS54204_M116_1	M	2		155.39	142.58	141.65	-3.451	50650000	116	A0A2N9INA4	QNFFICSFAGHCQSGMKIAVTAI________	1	2961	-1.2	-1.25	-3.41	-1.05	-0.3	-0.75	-1.93	0.093
		0.21	-1.12	-0.23	-0.89	FSB_LOCUS6915_M453_1	A0A2N9EW44	A0A2N9EW44	453	1	7.26242e-08	UID58	FSB_LOCUS6915_M453_1	M	3		131.06	97.169	62.378	-1.4179	124310000	453	A0A2N9EW44	IAELLRYHSTKSGEEMTSLKDYVTRMKEGQN	1	593	-1.61	-2.97	-0.93	-1.19	-0.41	-0.56	-1.95	0.09
		0.43	-1.07	-0.15	-0.92	FSB_LOCUS113_M97_1	A0A2N9EC27	A0A2N9EC27	97	1	0.00542448	UID7	FSB_LOCUS113_M97_1	M	3		100.88	85.906	57.567	-1.7105	55276000	97	A0A2N9EC27	GTSGNREMCGKCYTDMTTHGNKPKCP_____	1	89	-0.96	-1.37	-4.64	-1.2	-1.64	-0.92	-1.15	0.29
		0.15	-1.22	-0.28	-0.94	FSB_LOCUS13051_M14_1	A0A2N9FE77;A0A2N9GHG8	A0A2N9FE77	14;14	1	0.000559187	UID86	FSB_LOCUS13051_M14_1	M	2		118.87	95.015	95.094	-0.87916	56240000	14	A0A2N9FE77	__MSPADSSREENVYMAKLAEQAERYEEMVE	1	956	-2.24	-2.05	-0.98	0.04	-1.4	-0.26	-2.25	0.058
		0.14	-1.37	-0.36	-1.01	FSB_LOCUS56769_M191_1	A0A2N9ITZ2	A0A2N9ITZ2	191	0.966052	0.000573081	UID281	FSB_LOCUS56769_M191_1	M	3		94.057	84.874	94.057	-2.1064	46870000	191	A0A2N9ITZ2	PHRDLGPTDKPFTGMMISLMGRLSQTHDYWR	1	3094	-1.05	-1.87	-3.27	-0.8	-0.58	-0.69	-2.37	0.048
		0.14	-1.17	-0.1	-1.07	FSB_LOCUS24679_M557_1	A0A2N9G1Y6;A0A2N9I2A1;A0A2N9EME7	A0A2N9G1Y6	557;278;794	1	0.00722625	UID128	FSB_LOCUS24679_M557_1	M	2		102.06	76.038	102.06	-1.0805	31319000	557	A0A2N9G1Y6	RLPRPENLIKYAESCMYTPLYRNYR______	1	1437	-2.22	-1.85	-3.49	-1.42	-1.14	-1.49	-2.37	0.048
		0.44	-0.98	0.12	-1.1	FSB_LOCUS20670_M30_1	A0A2N9FZT9	A0A2N9FZT9	30	1	0.0103306	UID126	FSB_LOCUS20670_M30_1	M	2		96.342	54.913	96.342	2.5028	76811000	30	A0A2N9FZT9	RKAHFTAPSSVRRVLMSSPLSNDLRSKYNVR	1	1408	-0.66	-0.18	-3.57	-0.06	-0.44	-0.96	-1.14	0.29
		0.13	-1.54	-0.4	-1.14	FSB_LOCUS55221_M471_1	A0A2N9IT79	A0A2N9IT79	471	1	3.44545e-06	UID277	FSB_LOCUS55221_M471_1	M	2		124.16	104.89	85.163	1.086	61634000	471	A0A2N9IT79	LPGLLGGSADLASSNMTLLKMFGDFQKDTPE	1	3080	-0.69	-1.54	-3.17	-0.28	-0.22	-0.29	-2.46	0.042
		0.18	-1.77	-0.55	-1.22	FSB_LOCUS33135_M239_1	A0A2N9H0D8	A0A2N9H0D8	239	1	0.00122814	UID190	FSB_LOCUS33135_M239_1	M	2		81.226	67.243	79.013	0.38292	245520000	239	A0A2N9H0D8	DAEGVIGVEVRNKPDMSTTIGGVAASIAAAA	1	1964	0.26	0.72	-2.56	1.51	1.25	0.96	-2.13	0.069
		0.4	-0.91	0.33	-1.24	FSB_LOCUS36_M174_1	A0A2N9EBY2;A0A2N9EBP5;A0A2N9HM42;A0A2N9EBV1;A0A2N9GBZ3	A0A2N9EBY2;A0A2N9GBZ3	174;730;174;557;174	1	0.000474492	UID6	FSB_LOCUS36_M174_1	M	2		114.76	95.157	105.25	-1.2156	87769000	174	A0A2N9GBZ3	WKAAAIGANNQAAQSMLKQDYKDDISREEAV;WKAAAIGANNQAAQSMLKQDYKDDITREEAV	1	85;1590	-2.64	-0.1	-0.31	-0.63	0.59	-0.27	-1.25	0.25
		0.51	-1.04	0.23	-1.27	FSB_LOCUS50745_M88_1	A0A2N9IFM2	A0A2N9IFM2	88	1	1.94707e-06	UID260	FSB_LOCUS50745_M88_1	M	3		133.86	114.54	73.168	-0.20937	242390000	88	A0A2N9IFM2	VKLVKGLCADHNVSLMTVPSAKTLGEWAGLC	1	2815	1.16	0.64	-3.15	0.58	0.52	0.68	-0.99	0.35
		0.092	-1.4	-0.11	-1.29	FSB_LOCUS46357_M274_1	A0A2N9I2C2	A0A2N9I2C2	274	1	1.36976e-07	UID241	FSB_LOCUS46357_M274_1	M	3		127.8	105.68	127.8	-3.7793	37636000	274	A0A2N9I2C2	RACLRLRAACEKLKKMLSANPEAPLNIECLM	1	2577	-2.21	-2.64	-1.15	-0.89	-0.79	-0.13	-2.84	0.024
		0.089	-1.45	-0.15	-1.3	FSB_LOCUS47424_M792_1	A0A2N9I4E1;A0A2N9J4K1	A0A2N9I4E1	792;1005	1	0.0185352	UID248	FSB_LOCUS47424_M792_1	M	2		90.827	70.523	90.827	-0.66343	30231000	792	A0A2N9I4E1	ELRRHYGLSRQATDAMVVVAAYKVLRDRAPY	1	2611	-2.44	-3.15	-1.41	-0.95	-0.67	-1.02	-2.91	0.022
		0.23	-1.48	-0.16	-1.32	FSB_LOCUS201_M127_1	A0A2N9ECP8	A0A2N9ECP8	127	1	1.78375e-11	UID11	FSB_LOCUS201_M127_1	M	3		143.67	135.38	143.67	-0.36273	219050000	127	A0A2N9ECP8	ASKLVWELGVKPLVGMDTDTAIVEENEPKLA	1	120	1.1	0.74	-2.05	1.4	1.51	1.3	-1.84	0.11
+		0.023	-2.1	-0.67	-1.43	FSB_LOCUS13877_M1_1	A0A2N9FFW1;A0A2N9I983;A0A5C7H9T7;A0A5C7HVD7	A0A2N9FFW1;A0A2N9I983;A0A5C7HVD7	1;1;1;1	1	2.28351e-05	UID96	FSB_LOCUS13877_M1_1	M	2		113.38	85.202	113.38	-1.0729	42780000	1	A0A2N9FFW1	_______________MKFNIANPTTGCQKKL	1	991;2692;3728	-3.31	-3.58	-2.51	-0.94	-1.64	-0.53	-4.49	0.0025
		0.069	-1.71	-0.17	-1.54	FSB_LOCUS19624_M92_1	A0A2N9EYV6	A0A2N9EYV6	92	1	0.00116645	UID62	FSB_LOCUS19624_M92_1	M	3		142	107.74	81.703	-1.7274	75750000	92	A0A2N9EYV6	RLIGRRFSDPSVQSDMKLWPFKVIPGPADKP	1	649	-3.28	-1.51	-2.4	-0.19	-0.81	-1.07	-3.21	0.014
		0.096	-2.03	-0.38	-1.65	FSB_LOCUS2514_M36_1	A0A2N9EIM5;A0A2N9EIU7	A0A2N9EIM5;A0A2N9EIU7	36;36	1	0.00047747	UID24	FSB_LOCUS2514_M36_1	M	3		81.839	72.442	81.839	-0.84715	54853000	36	A0A2N9EIM5	KPLVIEQVEVAPPQAMEVRMKVKYTSLCHTD	1	283;291	-0.49	-3.43	-2.63	0	-0.08	-0.38	-2.78	0.026
		0.071	-1.51	0.15	-1.66	FSB_LOCUS13650_M243_1	A0A2N9FF36;A0A2N9GZQ5;A0A2N9IQU1;A0A2N9J9S4;A0A2N9JBX1;A0A5C7GZ05;A0A5C7HNB7	A0A2N9FF36;A0A2N9GZQ5;A0A2N9IQU1;A0A2N9J9S4;A0A2N9JBX1;A0A5C7GZ05;A0A5C7HNB7	242;211;207;243;243;243;243	1	0.00557666	UID89	FSB_LOCUS13650_M243_1	M	2		108.57	74.481	89.029	-1.5024	45406000	243	A0A2N9J9S4	TAGDTHLGGEDFDNRMVNHFVQEFKRKHKKD;TAGDTHLGGEDFDNRMVNHFVQEFKRKNKKD	1	968;1948;3026;3475;3513;3554;3679	-1.65	-1.75	-3.01	-0.79	-0.25	-0.84	-3.16	0.015
		0.097	-2.04	-0.36	-1.68	FSB_LOCUS56769_M673_1	A0A2N9ITZ2	A0A2N9ITZ2	673	1	0.00483091	UID282	FSB_LOCUS56769_M673_1	M	2		93.772	71.574	93.772	-1.5845	59074000	673	A0A2N9ITZ2	KGFLPSICDVPVPGYMFGRAIVCSDAAAEAT	1	3094	-0.39	-3.35	-2.44	-0.4	0.42	-0.08	-2.75	0.027
		0.069	-1.97	-0.27	-1.7	FSB_LOCUS20707_M71_1	A0A2N9G095;A0A2N9J4S0;A0A2N9HIV1;A0A5C7GZ14;A0A5C7IKD9	A0A2N9G095;A0A2N9J4S0	71;71;71;71;207	1	0.00245031	UID127	FSB_LOCUS20707_M71_1	M	4		83.692	76.875	83.692	-2.0524	53258000	71	A0A2N9J4S0	ACVFDGYTLPKLYLKMQYCVSCAIHSHVVRV;ACVYDQYVLPKLYAKMQYCVSCAIHSHVVRV	1	1414;2254	-3.27	-0.97	-2.66	-0.43	-0.37	-0.17	-3.26	0.013
+		0.018	-2.3	-0.48	-1.82	FSB_LOCUS15777_M48_1	A0A2N9FLD1	A0A2N9FLD1	48	1	0.000847666	UID103	FSB_LOCUS15777_M48_1	M	3		97.86	80.371	97.86	-2.0668	44135000	48	A0A2N9FLD1	RANVSKVELKEKLARMYEVKDPNVIFVFKFR	1	1115	-2.73	-1.99	-3.61	-0.33	-0.26	-0.81	-4.69	0.0019
		0.13	1.1	2.96	-1.86	FSB_LOCUS58490_M1_1	A0A2N9J1B6	A0A2N9J1B6	1	1	1.52238e-05	UID291	FSB_LOCUS58490_M1_1	M	3		102.87	72.305	50.397	0.11712	2789000000	1	A0A2N9J1B6	_______________MSSTTINYFSTVQSSR	1	3265	3.95	5.04	4.84	3.72	3	3.82	2.44	0.043
		0.069	-2.34	-0.3	-2.04	FSB_LOCUS13790_M228_1	A0A2N9FFI0	A0A2N9FFI0	228	1	0.0102892	UID94	FSB_LOCUS13790_M228_1	M	4		63.491	51.066	63.491	0.069617	58119000	228	A0A2N9FFI0	NDHHVLLEGTLLKPNMVTPGSDAPKVAPEVI	1	982	-0.72	-3.32	-3.06	-0.04	-0.44	0.4	-3.28	0.013
		0.25	-2.09	0.12	-2.21	FSB_LOCUS52955_M1_1	A0A2N9ILW2;A0A5C7I0Q6	A0A2N9ILW2	1;1	1	4.70964e-14	UID266	FSB_LOCUS52955_M1_1	M	2		203.39	178.54	193.81	-0.068555	388250000	1	A0A2N9ILW2	_______________MEQTFIMIKPDGVQRG	1	2933	-2.01	-1.6	3.03	1.98	2.09	1.64	-1.69	0.13
		0.2	-2.35	-0.08	-2.27	FSB_LOCUS41553_M5_1	A0A2N9HPS9	A0A2N9HPS9	5	1	0.00544843	UID219	FSB_LOCUS41553_M5_1	M	2		100.74	57.873	56.011	-2.1741	163600000	5	A0A2N9HPS9	___________MAYAMKPPKQLGAEEPQEQI	1	2344	-3.6	1.17	-2.39	1.55	0.19	0.49	-2.06	0.077
+		0.01	-2.51	-0.23	-2.28	FSB_LOCUS43027_M46_1	A0A2N9HT40	A0A2N9HT40	46	1	1.11523e-11	UID225	FSB_LOCUS43027_M46_1	M	3		186.16	162.78	105.77	-3.1721	332880000	46	A0A2N9HT40	QPVMFSRFESVTSARMEEHGFESTTIADVLK	1	2417	-2.16	-1.16	-2.05	0.98	1.17	0.03	-5.29	0.00097
		0.0093	-1.95	0.38	-2.33	FSB_LOCUS8317_M141_1	A0A2N9F012;A0A5C7HB18	A0A2N9F012	141;141	1	0.000316479	UID67	FSB_LOCUS8317_M141_1	M	3		169.82	133.91	86.405	-0.21977	476210000	141	A0A2N9F012	RLIGRRFDDPQTQKEMKMVPFKIVKAPNGDA	1	677	0.73	0.92	0.33	2.77	2.56	2.5	-5.52	0.00075
+	+	0.0014	-2.91	-0.56	-2.35	FSB_LOCUS56667_M343_1	A0A2N9IWQ7	A0A2N9IWQ7	343	1	0.00888709	UID288	FSB_LOCUS56667_M343_1	M	2		124.92	95.773	124.92	-2.0079	45642000	343	A0A2N9IWQ7	NALLKLNPYAKTARRMALLAEADRVKSKKEK	1	3165	-3.07	-2.66	-2.9	-0.15	0	0.26	-8.4	5e-05
		0.22	-2.46	-0.09	-2.37	FSB_LOCUS1314_M292_1	A0A2N9EF85	A0A2N9EF85	292	0.999755	4.62094e-06	UID14	FSB_LOCUS1314_M292_1	M	3		113.26	105.64	111.49	-0.068164	453250000	292	A0A2N9EF85	VNLTKGSMMGPHWNPMANEIAIVLQGKGMVR	1	200	2.36	-3.15	1.56	2.95	2.64	2.57	-1.88	0.1
+	+	0.0095	-2.94	-0.55	-2.39	FSB_LOCUS33135_M195_1	A0A2N9H0D8	A0A2N9H0D8	195	1	1.29388e-27	UID191	FSB_LOCUS33135_M195_1	M	3		210.47	189.87	105.06	-1.3865	239400000	195	A0A2N9H0D8	VAAMAQSAADVNPRVMLDENKTTLSDVLADA	1	1964	-1.74	-2.1	-0.38	1.74	0.99	1.86	-5.42	0.00084
+		0.047	-3.08	-0.52	-2.56	FSB_LOCUS42963_M140_1	A0A2N9HTU3;A0A5C7GWM8	A0A2N9HTU3	140;114	1	3.50702e-09	UID228	FSB_LOCUS42963_M140_1	M	3		122.89	105.02	61.25	1.3829	138940000	140	A0A2N9HTU3	VISTKRQPKGPKPGFMVEGATLETVTPIPYD	1	2431	-0.53	-1.1	-3.78	1.27	1.13	1.43	-3.82	0.006
+		0.05	-2.87	-0.3	-2.57	FSB_LOCUS60187_M339_1	A0A2N9J6T8	A0A2N9J6T8	339	1	0.00989187	UID295	FSB_LOCUS60187_M339_1	M	2		159.28	120.31	159.28	0.31469	105490000	339	A0A2N9J6T8	ECKAVVAEYGETIIKMILEKDQPQKICSQIG	1	3399	-3	-0.36	-2.93	-0.04	1.15	1.21	-3.69	0.0071
+	+	0.0025	-2.73	0	-2.73	FSB_LOCUS17462_M460_1	A0A2N9FR54;A0A5C7H6K2	A0A2N9FR54;A0A5C7H6K2	460;459	1	0.00250306	UID106	FSB_LOCUS17462_M460_1	M	2		150.27	107.4	150.27	-1.1508	34620000	460	A0A2N9FR54	GLVDSDTLPLNVSREMLQQHSSLKTIKKKLI	1	1228;3593	-3.45	-3.03	-2.81	-0.18	-0.32	-0.63	-7.45	0.00011
		0.093	-2.62	0.17	-2.79	FSB_LOCUS35403_M170_1	A0A2N9H7A0	A0A2N9H7A0	170	0.997626	1.18814e-18	UID203	FSB_LOCUS35403_M170_1	M	4		160.26	150.76	160.26	0.44303	162060000	170	A0A2N9H7A0	LPRLVGLSKALEMILMSKPVKGEEANSLGLV	1	2066	0.87	-2	-3.01	1.59	1.07	1.04	-2.83	0.024
+	+	0.00072	-3.52	-0.47	-3.05	FSB_LOCUS59510_M81_1	A0A2N9J469	A0A2N9J469	81	1	0.00507987	UID293	FSB_LOCUS59510_M81_1	M	3		96.103	73.186	65.395	-2.7437	67472000	81	A0A2N9J469	EKQKEKNADQARSRNMVEDKKVEARGDRREG	1	3335	-3.21	-3.7	-3.04	0.07	0.12	0.4	-9.67	1.9e-05
+		0.014	-2.27	0.83	-3.1	FSB_LOCUS18106_M5_1	A0A2N9I9Z0	A0A2N9I9Z0	5	1	2.08616e-06	UID258	FSB_LOCUS18106_M5_1	M	4		132.05	114.35	132.05	-2.5142	30828000	5	A0A2N9I9Z0	___________MAGIMHKIEETLHLGGKKKE	1	2713	-2.5	-3.41	-2.51	-0.78	0.09	-0.9	-5	0.0014
+	+	0.00038	-4.5	-1.2	-3.3	FSB_LOCUS2377_M139_1	A0A2N9EIB6	A0A2N9EIB6	139	1	2.47949e-15	UID22	FSB_LOCUS2377_M139_1	M	2		225.85	185.35	203.7	-2.0004	1164300000	139	A0A2N9EIB6	EAKERASQKAGETKNMATQKAEEAKEAAKNK	1	270	-3.51	-2.4	-2.99	1.32	1.48	1.79	-10.89	8.4e-06
+	+	0.0025	-3.64	-0.23	-3.41	FSB_LOCUS17742_M89_1	A0A2N9FS13	A0A2N9FS13	89	1	0.0119845	UID114	FSB_LOCUS17742_M89_1	M	2		117.89	94.819	116.05	-1.7863	88766000	89	A0A2N9FS13	LLQESKRVVKTDAGEMRVVRSFDGRVVDRRM	1	1246	-3.24	-3.18	-2.94	1.44	0.31	-0.2	-7.49	0.00011
+	+	0.0028	-2.95	0.84	-3.79	FSB_LOCUS33421_M14_1	A0A2N9H1P1	A0A2N9H1P1	14	1	4.71956e-12	UID193	FSB_LOCUS33421_M14_1	M	3		158.05	146.55	158.05	-1.3632	46220000	14	A0A2N9H1P1	__MSDQSKDSKPFSQMLPESAPSSRQVAKFL	1	1987	-2.51	-3.06	-3.32	0.07	-0.5	0.38	-7.12	0.00015
+	+	0.0002	-5.67	0.3	-5.97	EZV62_008026_M34_1	A0A5C7IC75	A0A5C7IC75	34	1	0.0195838	UID308	EZV62_008026_M34_1	M	3		58.159	34.116	58.159	0.96564	400730000	34	A0A5C7IC75	SEPAPGISASPSEDNMRYFNVMILGPTQSPY	1	3814	-3.59	-3.38	-4.04	2.7	1.33	1.99	-12.37	3.4e-06
+	+	0.0028	-3.17	4.56	-7.73	FSB_LOCUS50449_M1_1	A0A2N9I9C4	A0A2N9I9C4	1	1	1.37862e-10	UID257	FSB_LOCUS50449_M1_1	M	3		176.91	151.48	101.64	-1.8123	62059000	1	A0A2N9I9C4	_______________MDAIDSVVDPLREFSK	1	2696	-2.45	-3.83	-3.04	0.02	-0.04	0.21	-7.18	0.00014
+	+	9.6e-05	5.47			EZV62_026305_M928_2	A0A5C7GQD7	A0A5C7GQD7	928	1	0.0179382	UID615	EZV62_026305_M928_2	M	3		61.641	23.276	47.752	-2.8965	568950000	928	A0A5C7GQD7	ETRDGHKEGFFNEFTMFCMLILPIEDRRFID	2	3524	3.09	2.52	2.82	-2.47	-2.55	-2.96	15.06	8.5e-07
+	+	0.0002	5.25			EZV62_026305_M931_2	A0A5C7GQD7	A0A5C7GQD7	931	1	0.0179382	UID616	EZV62_026305_M931_2	M	3		61.641	23.276	47.752	-2.8965	568950000	931	A0A5C7GQD7	DGHKEGFFNEFTMFCMLILPIEDRRFIDSDH	2	3524	3.09	2.52	2.82	-1.92	-2.34	-3.07	12.32	3.6e-06
+		0.016	2.29			FSB_LOCUS10630_M594_1	A0A2N9F6I5;A0A2N9FHS7	A0A2N9F6I5;A0A2N9FHS7	594;594	1	7.96399e-05	UID77	FSB_LOCUS10630_M594_1	M	2		140	124.99	102.66	0.46589	50730000	594	A0A2N9FHS7	KSPNKHNRLYMEARPMEEGLAEAIDDGRIGP	1	820;1035	-0.34	-0.88	-0.12	-2.07	-2.66	-3.49	4.83	0.0017
+	+	9.6e-05	-6.86			FSB_LOCUS9378_M7_1	A0A2N9ERN8	A0A2N9ERN8	7	1	0.0150643	UID43	FSB_LOCUS9378_M7_1	M	2		57.794	38.47	54.95	1.4471	676270000	7	A0A2N9ERN8	_________MTVALRMLVYGVAADSTDEYVR	1	486	-2.82	-2.4	-3.56	3.96	4.22	3.62	-16.02	5.5e-07
		0.054	1.47			FSB_LOCUS35032_M299_1	A0A2N9IHP6;A0A2N9IKP7;A0A2N9IMX0	A0A2N9IHP6;A0A2N9IKP7	299;299;299	1	0.00367141	UID261	FSB_LOCUS35032_M299_1	M	2		102.87	88.182	89.629	-0.65285	26357000	299	A0A2N9IKP7	KIYKLGKNGQESHAAMTEFDRTEKDITPMGG	1	2862;2913	-1.67	-1.61	-1	-3.37	-2.36	-2.96	3.51	0.0091
		0.25	1.15			FSB_LOCUS19222_M567_1	A0A2N9FW67;A0A2N9I8L2;A0A2N9GSF0;A0A2N9ERP7;A0A2N9GIN1	A0A2N9FW67	567;619;737;857;1874	1	0.0155801	UID44	FSB_LOCUS19222_M567_1	M	1		70.816	15.752	70.816	-2.0418	67073000	567	A0A2N9FW67	DLREVLERKKKRKERMAEDESAPRCIRVQMP	1	487	-0.69	-0.82	0.14	-0.95	-0.77	-3.1	1.7	0.13
		0.57	1.13			FSB_LOCUS26235_M939_2	A0A2N9GFM3;A0A2N9FHB6;A0A2N9FHU4;A0A2N9EC85;A0A2N9HXU5;A0A2N9FHV7;A0A2N9GWD6;A0A2N9H102;A0A2N9IGX2;A0A2N9FN85;A0A2N9IHH3;A0A2N9HVC3;A0A2N9F085;A0A2N9HBQ7;A0A2N9HC15;A0A2N9HFF4;A0A2N9FDH0;A0A2N9HQU7;A0A2N9GK55;A0A2N9I7E8;A0A2N9G307;A0A2N9HTH4;A0A2N9F1X4;A0A2N9GZB1;A0A2N9G6V1;A0A2N9FUS7;A0A2N9FKJ5;A0A2N9FLC3;A0A2N9EX96;A0A2N9H655;A0A2N9ES65;A0A2N9GS24;A0A2N9H2J7;A0A2N9FUH8;A0A2N9H968;A0A2N9H3Y5;A0A…	A0A2N9GFM3	939;1036;1194;1185;1180;1180;1183;1155;942;1153;248;1096;1121;1118;1073;1074;1142;257;534;1209;1223;1255;1261;1269;1270;1276;1284;1289;1289;1313;1327;1341;1339;1194;892;910;573;560;484;569;597;582;577;543;1128;523;518;469;435;421;607;606;859;882;607;584;613;603;639;632;607;624;632;639;667;660;855;2099	1	0.00126939	UID415	FSB_LOCUS26235_M939_2	M	2		104.44	52.034	104.44	3.9003	58541000	939	A0A2N9GFM3	SMQTEATRREGEMVQMQRDLAQSQRDLGSRD	2	1024	-4.92	-0.1	0.3	-2.63	-3.37	-2.12	0.87	0.41
		0.15	1.12			FSB_LOCUS9578_M77_1	A0A2N9ESC5;A0A5C7HG86;A0A2N9J5G2	A0A2N9ESC5;A0A2N9J5G2	77;77;77	1	0.00124826	UID47	FSB_LOCUS9578_M77_1	M	2		119.34	99.032	119.34	-0.93662	254180000	77	A0A2N9J5G2	IFKEGVMVAADSRASMGGYISSQSVKKIIEI	1	499;3365	1.11	1.44	1.62	1.05	-0.59	0.34	2.29	0.054
		0.6	1.05			FSB_LOCUS26235_M936_2	A0A2N9GFM3;A0A2N9FHB6;A0A2N9FHU4;A0A2N9EC85;A0A2N9HXU5;A0A2N9FHV7;A0A2N9GWD6;A0A2N9H102;A0A2N9IGX2;A0A2N9FN85;A0A2N9IHH3;A0A2N9HVC3;A0A2N9F085;A0A2N9HBQ7;A0A2N9HC15;A0A2N9HFF4;A0A2N9FDH0;A0A2N9HQU7;A0A2N9GK55;A0A2N9I7E8;A0A2N9G307;A0A2N9HTH4;A0A2N9F1X4;A0A2N9GZB1;A0A2N9G6V1;A0A2N9FUS7;A0A2N9FKJ5;A0A2N9FLC3;A0A2N9EX96;A0A2N9H655;A0A2N9ES65;A0A2N9GS24;A0A2N9H2J7;A0A2N9FUH8;A0A2N9H968;A0A2N9H3Y5;A0A…	A0A2N9GFM3	936;1033;1191;1182;1177;1177;1180;1152;939;1150;245;1093;1118;1115;1070;1071;1139;254;531;1206;1220;1252;1258;1266;1267;1273;1281;1286;1286;1310;1324;1338;1336;1191;889;907;570;557;481;566;594;579;574;540;1125;520;515;466;432;418;604;603;856;879;604;581;610;600;636;629;604;621;629;636;664;657;852;2096	1	0.00126939	UID414	FSB_LOCUS26235_M936_2	M	2		104.44	52.034	104.44	3.9003	58541000	936	A0A2N9GFM3	EMASMQTEATRREGEMVQMQRDLAQSQRDLG	2	1024	-4.92	-0.1	0.3	-2.39	-3.37	-2.12	0.8	0.45
		0.09	0.99			EZV62_012280_M1_1	A0A5C7HUZ7	A0A5C7HUZ7	1	1	0.00413528	UID305	EZV62_012280_M1_1	M	2		73.632	27.842	52.693	2.2282	138530000	1	A0A5C7HUZ7	_______________MLTPCSSNPPSVEFNE	1	3723	0.36	0.66	0.57	-0.56	-0.2	-0.62	2.87	0.023
		0.56	0.84			FSB_LOCUS398_M46_2	A0A2N9E195;A0A2N9E196;A0A5C7HMM0;A0A5C7IY72;A0A2N9EGA0;A0A2N9EKG4;A0A5C7HUN3;A0A2S1KMY5;A0A5C7HNF2	A0A2N9E195;A0A2N9E196;A0A2N9EGA0;A0A2N9EKG4;A0A5C7HNF2	46;46;46;46;45;46;46;46;46	1	0.000543366	UID319	FSB_LOCUS398_M46_2	M	2		184.36	147.8	115.13	-0.5455	107000000	46	A0A2N9EKG4	AVFPSIVGRPRHTGVMVGMGQKDAYVGDEAQ	1;2	20;21;222;332;3680	0.31	0.3	-2.19	-2.93	-0.06	-1.09	0.9	0.4
		0.69	0.51			FSB_LOCUS398_M49_2	A0A2N9E195;A0A2N9E196;A0A5C7HMM0;A0A5C7IY72;A0A2N9EGA0;A0A2N9EKG4;A0A5C7HUN3;A0A2S1KMY5;A0A5C7HNF2	A0A2N9E195;A0A2N9E196;A0A2N9EGA0;A0A2N9EKG4;A0A5C7HNF2	49;49;49;49;48;49;49;49;49	1	0.000260441	UID320	FSB_LOCUS398_M49_2	M	2		194.84	167.11	115.13	-0.5455	183280000	49	A0A2N9EKG4	PSIVGRPRHTGVMVGMGQKDAYVGDEAQSKR	1;2	20;21;222;332;3680	0.31	0.3	-2.19	-1.95	-0.06	-1.09	0.64	0.54
		0.93	0.1			FSB_LOCUS398_M49_1	A0A2N9E195;A0A2N9E196;A0A5C7HMM0;A0A5C7IY72;A0A2N9EGA0;A0A2N9EKG4;A0A5C7HUN3;A0A2S1KMY5;A0A5C7HNF2	A0A2N9E195;A0A2N9E196;A0A2N9EGA0;A0A2N9EKG4;A0A5C7HNF2	49;49;49;49;48;49;49;49;49	1	0.000260441	UID4	FSB_LOCUS398_M49_1	M	2		194.84	167.11	115.13	-0.5455	183280000	49	A0A2N9EKG4	PSIVGRPRHTGVMVGMGQKDAYVGDEAQSKR	1;2	20;21;222;332;3680	0.36	-0.58	-0.8	-1.85	0.54	0.01	0.14	0.89
		0.98	-0.02			EZV62_009407_M269_2	A0A5C7IH34	A0A5C7IH34	269	1	0.0014908	UID625	EZV62_009407_M269_2	M	2		101.39	56.546	98.898	-1.6801	119730000	269	A0A5C7IH34	EADGEFSKRSEDSKNMDMEIGELRDGIDEDE	2	3830	-0.87	-0.44	0.59	-0.45	-0.12	-0.11	-0.03	0.97
		0.98	-0.02			EZV62_009407_M271_2	A0A5C7IH34	A0A5C7IH34	271	1	0.0014908	UID626	EZV62_009407_M271_2	M	2		101.39	56.546	98.898	-1.6801	119730000	271	A0A5C7IH34	DGEFSKRSEDSKNMDMEIGELRDGIDEDETE	2	3830	-0.87	-0.44	0.59	-0.45	-0.12	-0.11	-0.03	0.97
		0.84	-0.18			FSB_LOCUS10630_M650_1	A0A2N9F6I5;A0A2N9FHS7	A0A2N9F6I5;A0A2N9FHS7	650;650	0.999842	1.17981e-05	UID74	FSB_LOCUS10630_M650_1	M	2		124.45	101.53	124.45	-0.62597	147780000	650	A0A2N9FHS7	WCFGPDTTGPNMVVDMCKGVQYLNEIKDSVV	1	820;1035	-0.86	-1.71	0.06	-0.97	-0.47	-0.55	-0.35	0.74
		0.56	-0.31			FSB_LOCUS17744_M264_1	A0A2N9FRJ0;A0A2N9FSX5	A0A2N9FRJ0;A0A2N9FSX5	264;264	1	2.41183e-23	UID109	FSB_LOCUS17744_M264_1	M	3		188.07	172.37	56.769	-1.229	409630000	264	A0A2N9FSX5	TVPVGRVETGVVKPGMVVTFGPTGLTTEVKS	1	1237;1267	0.93	0.92	0.59	0.93	1.28	1.14	-0.89	0.4
		0.55	-0.4			FSB_LOCUS18222_M858_1	A0A2N9FTC8	A0A2N9FTC8	858	1	0.000932872	UID115	FSB_LOCUS18222_M858_1	M	1		131.06	21.2	119.27	-0.15298	4495200000	858	A0A2N9FTC8	GYAWKLWKEDKALDLMDQTLRETCNADEFLR	1	1278	4.77	4.96	5.61	5.31	6.07	5.15	-0.93	0.38
		0.36	-0.54			EZV62_012850_M73_1	A0A5C7HWI3;A0A2N9HS91;A0A5C7IHK2;A0A0K1LJ12;A0A5C7HXC7;A0A2N9H010	A0A5C7HWI3;A0A2N9H010	43;73;73;73;64;73	1	0.00113049	UID1	EZV62_012850_M73_1	M	2		121.6	102.36	96.342	-1.0451	209950000	73	A0A2N9H010	GSLAPTGLHLGGIKYMVIQGEPGAVIRGKKG;GTLAPTGLYLGGTKYMVIQGEPGAVIRGKKG	1	5;1955	0.25	0.47	1.09	1.48	1.22	0.74	-1.33	0.22
		0.44	-0.75			FSB_LOCUS10630_M682_1	A0A2N9F6I5;A0A5C7IRX9;A0A2N9FHS7;A0A5C7IIR0	A0A2N9F6I5;A0A2N9FHS7;A0A5C7IIR0	682;682;682;682	1	0.00274738	UID73	FSB_LOCUS10630_M682_1	M	2		159.58	112.5	88.267	-0.5034	110220000	682	A0A2N9FHS7	GFQWASKEGALAEENMRGICFEVCDVVLHAD;GFQWASKEGALAEENMRGICFEVCDVVLHSD	1	820;1035;3834	0.84	-0.72	-1.79	0.17	-0.08	0.5	-1.13	0.29
		0.36	-0.89			EZV62_012411_M42_2	A0A5C7HW72	A0A5C7HW72	42	1	0.0195883	UID622	EZV62_012411_M42_2	M	2		90.657	47.375	90.657	3.2009	162190000	42	A0A5C7HW72	EGMKIRRERELAFCLMGKVMTKVLVNKEAFI	2	3734	-0.36	-0.09	-0.37	2.14	0.1	-0.39	-1.35	0.22
		0.36	-0.89			EZV62_012411_M46_2	A0A5C7HW72	A0A5C7HW72	46	1	0.0195883	UID623	EZV62_012411_M46_2	M	2		90.657	47.375	90.657	3.2009	162190000	46	A0A5C7HW72	IRRERELAFCLMGKVMTKVLVNKEAFIKNFD	2	3734	-0.36	-0.09	-0.37	2.14	0.1	-0.39	-1.35	0.22
		0.26	-0.91			FSB_LOCUS9873_M437_1	A0A2N9F527	A0A2N9F527	437	1	0.011264	UID71	FSB_LOCUS9873_M437_1	M	2		95.815	42.878	95.815	-4.3996	200660000	437	A0A2N9F527	LPLRLRAQGASLGVAMNRVTSAVISMTFISL	1	777	-0.12	0.15	0.93	0.17	1.78	1.74	-1.63	0.15
		0.43	-1.53			FSB_LOCUS26796_M281_1	A0A2N9GIA5	A0A2N9GIA5	281	1	0.014471	UID146	FSB_LOCUS26796_M281_1	M	1		76.134	31.603	76.134	-3.3882	470370000	281	A0A2N9GIA5	PSRSSENQGGFQWLRMRSGDGAKNVGDLEGG	1	1683	2.29	-2.44	2.9	2.56	2.61	2.18	-1.18	0.27
		0.056	-2.01			FSB_LOCUS5992_M158_1	A0A2N9ETT8;A0A2N9EXJ1	A0A2N9ETT8;A0A2N9EXJ1	157;158	1	2.71231e-11	UID53	FSB_LOCUS5992_M158_1	M	4		160.65	131.67	80.664	-2.2711	102710000	158	A0A2N9EXJ1	LGNIPTIAFCDTDSPMRYVDIGIPANNKGKH	1	527;618	-0.88	-3.02	-2.24	-0.24	0.32	-0.19	-3.47	0.0097
		0.25	-2.19			FSB_LOCUS10630_M22_1	A0A2N9F6I5;A0A5C7IRX9;A0A2N9FHS7;A0A5C7IIR0	A0A2N9F6I5;A0A2N9FHS7;A0A5C7IIR0	22;22;22;22	1	0.000125659	UID76	FSB_LOCUS10630_M22_1	M	2		111.86	79.441	111.86	-0.84605	327400000	22	A0A2N9FHS7	DELRRIMDYKHNIRNMSVIAHVDHGKSTLTD;EGLRRIMDYKHNIRNMSVIAHVDHGKSTLTD	1	820;1035;3834	1.22	1.39	-3.66	2.73	1.16	1.64	-1.67	0.14
